# Supplementary material for: Systems Biology behind Immunoprotection of Both Sheep and Goats after Sungri/96 PPRV Vaccination
Source: mSystems. 2021 Mar 30;6(2):e00820-20. doi: 10.1128/mSystems.00820-20 (PMC8546983; doi:10.1128/mSystems.00820-20)
Supplement: DATA SET S2 [file msystems.00820-20-sd002.xls]

## Sheet: 5512 genes of goat
Genes	CD4-CH	CD8-CH	CD14-CH	CD21-CH	CD335-CH
ZYX	0.554932	0.383733	0.551487	0.307828	1.53194
ZXDC	0.574878			0.33953
ZNRF3	1.12496
ZNFX1	1.04668	0.908345	0.76512		0.817532
ZNF830	-1.08036	-1.29986
ZNF76	0.738355
ZNF655	-0.738745			-0.726305
ZNF654	-1.05957		-0.979521	-2.52498	-2.08769
ZNF653	0.586041
ZNF652	-0.70728	-0.905911		-2.32708	-2.26709
ZNF644	-0.765378	-0.774667	-1.01836	-1.91869	-1.5936
ZNF628	1.68302	1.73486	2.05459	2.33422	2.45346
ZNF608	-0.692647		-1.82682	-0.686588	-1.18376
ZNF598	0.642172			-0.297163
ZNF592	-0.661628	-0.989526	-0.941022	-2.02595	-1.61937
ZNF518A	-0.649954			-1.5403	-1.21421
ZNF451	-0.736586			-1.73325	-1.55629
ZNF445	-0.838053		-1.89185	-2.63578	-1.53191
ZNF444	1.07506			1.05796	1.07724
ZNF318	-0.524311	-0.334144	-0.76574	-1.0244	-0.892215
ZNF296	-1.08544	-0.631812	-1.24203		-0.78985
ZNF292	-0.500452	-0.770454		-1.54949	-1.38541
ZNF24	-0.826672	-0.953292	-1.00928	-2.42756	-1.69082
ZNF227	-1.23409		-1.53585	-1.81935
ZNF207	-0.823173	-0.663257	-0.517873	-0.68395	-0.654577
ZNF148	-0.676129			-1.42402	-1.62642
ZNF106	-0.933247	-0.707509	-0.557534	-2.84074	-2.17345
ZMYM4	-0.811225	-1.13183	-0.881975	-1.19591	-1.67422
ZMAT3	-1.21593	-1.22535		-3.41139	-2.41988
ZKSCAN1	-1.07254				-3.04928
ZFYVE26	-0.693841	-0.52986	-0.368936	-1.19419	-1.21958
ZFR	-0.527301				-0.650694
ZFP36L2	1.11	0.905105	-0.532072		1.38554
ZFHX2	-1.14214	-1.46332	-1.61495	-3.72542	-2.41376
ZFC3H1	-0.668813	-1.05234	-1.10121	-1.01883	-1.28121
ZEB2	-0.806912			-1.40581	-0.680633
ZDHHC20	0.612369	0.625154	0.408073	0.883141	1.06014
ZDHHC18	0.583333			-0.735843	1.27783
ZDHHC14	-1.27291	-1.11208	-1.36315	-0.55138	-0.83512
ZDHHC13	-0.733487				-0.981239
ZCCHC2	1.13402	0.656282	0.798769	-1.38972
ZC3HAV1	0.89626	0.282964		-2.05353
ZC3H13	-0.361494	-0.503535	-0.459508	-0.882176	-0.884993
ZC3H12D	-0.917873	-1.24378	-1.30013	-2.23885	-1.87233
ZBTB7A	-0.851902	-0.502269		-1.8527	-1.45011
ZBTB20	-1.46811			-1.90157	-2.97034
ZBTB11	-0.554935	-0.702631	-0.953623	-1.73017	-1.28976
ZBTB1	-0.874227	-1.02198	-1.26855	-1.38195	-1.37358
ZBED6	-2.16974	-1.59088			-3.1368
ZAP70	0.666648	0.270565	-1.73716		0.959813
YWHAZ	-0.389038			-0.409417	-0.467769
YWHAG	-0.584724		0.394953	-0.633684	-0.378807
YWHAB	-0.293261	0.234441			-0.207418
YTHDC2	-0.54644			-1.37537	-0.845819
YIPF1	-1.11703	-1.1821			-1.2541
XRN2	0.494403	0.594964	0.658466	0.583423	0.583912
XRN1	-0.693442	-0.803313	-0.409824	-2.96688	-2.31827
XRCC1	0.558525			0.7154	0.803683
XPO7	-0.55049			-1.74986	-0.687743
XPO6	0.347093		0.255317	-0.981735	0.463912
XPO5	-0.683897	-0.665666	-1.23438	-2.24544	-1.63566
XPO1	-0.453407		-0.359879	-0.682368	-0.770019
XPC	0.694384			-0.327576
XAF1	1.98592	1.71876	1.15137	2.59631	2.79389
WWP1	-0.684503			-1.1044	-1.05512
WRN	-0.567708	-0.596439	-0.750285		-0.868448
WRAP73	0.678444
WLS	2.42121	1.41816	0.474942	2.1138	3.09814
WDR90	0.543484		-1.48544	-1.21
WDR83	0.597652			0.637283	1.30027
WDR6	0.358876		-0.518075	-0.394001
WDR59	-0.52172		-0.809538	-0.386701	-0.766312
WDR36	-0.569368	-0.629613	-1.03152	-1.98975	-1.70473
WDFY3	1.50861	1.10117	0.270502
WASHC4	-1.1297	-0.906462	-0.391434	-2.4761	-1.27279
WASHC1	0.599605		0.508819	0.645994
WARS	0.598047	0.812211	0.683847		0.757956
WAC	0.320033	0.46425	0.275061	0.523466	0.268072
VWA5A	-0.674963				-0.606792
VSIR	0.718644	0.740072	0.282768		2.06955
VSIG10	-1.36331	-1.4229	-2.2581	-2.11264	-2.21925
VPS51	0.488349				0.429117
VPS50	-1.13904	-1.22147			-1.12971
VPS35	-0.434888				-0.650426
VPS28	0.646827			1.15658	0.716681
VPS18	-0.914882				-0.752588
VPS13D	-0.703163	-0.656344	-0.45411	-2.96642	-1.8299
VPS13C	-0.95453	-0.706884	-0.325492	-2.80184	-1.90035
VPS13A	-0.952601	-1.05704	-0.725316	-2.13972	-1.66846
VNN2	1.70869	1.45837	0.435425	1.48852	3.24953
VKORC1L1	-1.46098			-2.26438	-2.01602
VIRMA	-0.480655		-0.406765		-0.40908
VIM	0.735227	1.38227	0.659963	1.34681	2.74424
VCPIP1	0.371874			-1.6332
VCL	-0.992153	-0.763593		-3.34147	-0.97011
VCAN	1.34216	1.56501	0.304288	-1.61354	1.69849
VAV2	-0.617747	-0.935572	-2.99912	-1.87036	-1.58787
VASP	0.463333	0.707105	0.739038	0.36795	1.09958
VASN	-1.59321	-2.63009			-2.8779
VAMP5	1.00587	0.692043	0.992477	1.58982	1.87067
UVRAG	-0.500677				-0.757685
UTRN	-0.471953	-0.601279	-0.448073	-1.44848	-1.65128
UTP20	-0.714408	-0.844483	-1.05834	-1.35235	-1.46602
USPL1	-0.485959	-0.706362	-0.631496	-2.04328	-1.04092
USP8	-0.510074				-0.974646
USP48	-0.344779			-0.635258
USP47	-0.326038	-0.521934	-0.351025		-0.521618
USP40	-0.442637			-1.96188	-1.3012
USP34	-0.598435	-0.505944	-0.497904	-2.11251	-1.39573
USP24	-0.756307	-0.425114		-2.71066	-1.81595
USP22	-0.345424			-1.76131	-1.0827
USH1C	-1.0412	-1.22785	-0.765177	-0.830333	-1.12906
USF3	-0.788076			-4.47249	-3.22554
UQCRC1	0.382776	0.516627	0.633312	0.68904	0.806423
UPF2	-0.524755	-0.439873	-1.03936	0.516492	-0.838049
UNC13D	0.340071		0.553008	-0.55125	0.749627
ULK3	0.673727			-0.560794
UHRF1BP1L	-0.695553	-0.584018		-1.16822	-1.30124
UHMK1	-0.898018			-4.73824	-2.71521
UGGT1	-0.408201			-3.88597	-1.39132
UCP2	0.861941	0.765551	0.546719	1.66575	2.841
UBXN7	-0.648608			-3.19913	-1.78523
UBXN6	0.698713		0.43606	1.06582	0.871073
UBXN11	1.00179
UBXN1	0.58584	0.668815	0.421098	1.48243	1.0663
UBTF	-0.31563		-0.497082	-0.297041	-0.840247
UBR5	-0.8465	-0.759261	-0.730886	-2.13374	-1.66637
UBR4	-0.117852	-0.230738	-0.332619	-1.59394	-1.25268
UBR2	-0.383535	-0.585388	-0.356545	-3.03031	-1.16089
UBR1	-0.730845			-2.44746	-1.26952
UBN2	-1.2424		-1.27879	-4.17228	-2.53255
UBE3C	-0.358786			-0.795983	-0.541481
UBE3A	-0.646203	-0.662881	-0.567992		-0.628624
UBE2L6	1.58349	1.76826	1.0302	2.2416	2.21825
UBE2I	0.391376
UBALD2	1.69639	1.46125	0.697577	1.30714	1.57866
UBA7	1.47405	0.698004	1.01309	0.640549	1.66575
UBA52	0.603192	0.762936	0.399184	1.73115	1.22706
U2SURP	-0.36867				-0.628684
U2AF2	0.394912			0.320899
TYROBP	1.85349	2.23325	0.881244	2.28545	3.72999
TXNIP	0.440029	0.60842	-0.170746	-0.892721
TXN	0.684875	0.941905	0.921979	1.74241	1.45398
TXK	0.636632
TUT7	-0.667962	-0.626906		-1.10206	-0.861932
TUT4	-1.20479	-1.12381	-2.34562	-1.71433	-1.61733
TUBGCP5	-0.709624	-0.599951	-0.751005	-2.06408	-1.23948
TUBGCP2	0.474459
TUBB4B	0.304864			0.979561	0.670419
TUBB2A	0.83491	1.37693	3.5024	1.28819	3.00236
TUBA4A	0.654914	0.682288		1.6086	1.2467
TUBA1B	0.448002	0.86687	0.698942	1.09	0.709411
TUBA1A	0.931714	1.05027	1.06769	1.8626	1.68069
TTLL9	0.651837	0.929005		1.81538	1.47649
TTLL4	-0.578483			-1.14805	-1.37875
TTC9B	1.34398			1.51267
TTC7A	-0.734315		0.196445	-2.05722	-1.29571
TTC39B	-1.50567			-2.32102	-1.99081
TTC37	-0.588265	-0.666793		-1.95406	-1.32098
TTC3	-0.41228	-0.555	-1.02683	-1.53608	-1.61941
TTC17	-0.774318			-1.48589	-0.960178
TSTA3	0.926931		0.765882	0.709694	1.09135
TSR1	-0.933644		-1.0732	-1.82599	-1.06749
TSPO	0.974662	1.1218	1.03103	1.85909	2.80437
TSPAN17	0.441998		0.405122
TSC2	0.352085			-0.854339
TRNT1	-0.998341	-0.731485	-0.788559		-1.04976
TRIP12	-0.35099	-0.283753		-0.626526	-0.707682
TRIP11	-0.711103	-0.815294	-0.661525	-1.32133	-1.25962
TRIO	-0.69502			-2.52344	-1.48297
TRIM9	-1.41769		-2.05663	-1.85986	-2.07619
TRIM5	0.867705	0.905132	0.727333	0.395651	1.1249
TRIM28	0.277264			0.322349
TRIM21	0.498028
TRIB2	-0.604853	-0.588199	-2.37907	-0.65978	-1.42574
TRIB1	1.76419	2.47382	2.28608	2.12237	2.96462
TREML2	0.335924		0.225747		0.687724
TRAPPC4	-0.764571
TRAPPC11	-0.444877
TRANK1	0.735838	0.747916	0.626163	-1.06691
TRAFD1	0.428413		0.366152	0.409253	0.383862
TRAF7	0.287852			0.456676	0.459887
TRABD	0.426924
TPRG1L	0.612993	0.533484	0.422767	0.881683	0.592091
TPR	-0.439167	-0.299028		-1.11821	-1.05228
TPM2	0.662314		-1.77446	1.00955	0.913797
TPD52	-0.881957	-0.687111	-0.401677	0.257439	-0.682426
TPCN1	-0.504263			-3.66166	-1.83258
TP53INP1	0.47259	0.352105			0.817853
TOPORS	0.564743	0.67498	0.894852	0.946595	0.997374
TOGARAM1	-0.755872	-0.971204	-0.919694	-0.68615	-1.49982
TOB2	-1.01892		-0.740014	-2.06923	-1.45252
TNRC6C	-0.404787	-0.596543	-1.4016	-1.55259	-1.47887
TNRC6B	-0.452062	-0.920864	-0.719411	-2.2996	-2.08292
TNRC18	0.240639		0.444824	-1.3364	-0.371225
TNPO1	-0.51914	-0.738918	-1.17783	-2.26325	-1.8779
TNKS2	-0.767246	-0.481275	-0.410662	-2.80311	-1.57197
TNKS	-0.781306	-0.906867	-1.00876	-2.59881	-1.64614
TNIP1	0.460537	0.502198	0.611817		1.13216
TNIK	-0.402781	-0.699914	-1.59295	-2.34711	-1.05762
TNFRSF1B	0.576547	1.27798	0.485544	-1.48601	0.812587
TNFRSF1A	0.937339	1.0888	1.03646		3.31175
TNFAIP3	1.10701	1.85409	2.80421		1.36321
TMUB1	0.469908				0.515393
TMSB4X	0.898344	1.02338	0.541498	1.7217	1.75785
TMPRSS2	2.80534
TMOD3	-0.537398			-2.66302	-1.20245
TMEM70	-0.8379
TMEM268	1.13773	1.24528	0.550039
TMEM245	-0.815761		-0.863245	-3.92143	-2.86008
TMEM168	-0.908544				-1.23053
TMEM147	0.573492	0.895937	0.845982	1.39543	0.772642
TMEM131L	-0.519838	-0.537059	-0.303966	-0.965327	-0.875258
TMEM131	-0.573689	-0.413468	0.232074	-1.50888	-1.0446
TMEM101	-1.51763
TMED8	-0.972786			-4.79011	-2.44951
TMCC3	-0.667154		-0.879709		-0.631534
TMC6	0.445373			0.250663	0.291134
TMBIM6	-0.172612	0.436362	0.374094	0.26509	0.644927
TM9SF3	-0.423515			-1.21217
TM6SF1	0.629479	0.550439	0.569736		1.50189
TLR6	-1.24923	-0.627168	0.425388	-0.657745	-0.422975
TLR4	1.49875	1.96268	1.66263		2.18284
TLR10	-2.93622	-2.67634	-1.8504	-1.40623	-2.86322
TLN1	-0.119065	0.185447	0.266938	-0.91855	-0.261229
TKT	0.875415	1.56092	0.662322	1.01875	2.36324
TK2	-0.744265			-1.15479	-1.25692
TIPARP	0.663436		1.00688	-1.49481	0.601683
TIMP2	1.74303	1.56507	0.609892	2.61094	3.43822
TIGD2	-1.26945				-1.16397
TIAL1	0.475322			0.586979	0.483801
TIA1	-0.455742	-0.648887		-1.95855	-1.07676
THEMIS2	-0.482782		-0.201711	-1.66941	-0.328627
THBS1	2.7215	3.10767	2.16534		3.7949
THAP9	-1.26455				-1.28148
THAP5	-1.25685	-1.1215	-1.25971		-1.12236
THAP4	0.672555		0.785813		0.80122
THAP2	-0.820947	-0.730375			-1.14337
THADA	-0.83278	-0.956369		-1.79582	-1.46146
TGFBR2	-0.506808			-2.33485	-1.0859
TGFBI	2.07428	2.21715	0.76124	2.0981	3.08737
TG	1.54244
TFRC	0.421912
TEX264	0.492431			1.07258	0.672594
TET2	-0.301149	-0.614666		-0.967455	-0.561894
TET1	-1.57792	-1.06839		-2.13389	-3.46635
TESK1	0.591432				0.470346
TENT4B	0.430581	0.40668	0.9235
TDRD7	0.894286		0.553895	0.86305	1.04701
TCTN1	-1.3914	-1.38472	-1.16012
TCP11L2	-0.356862			-1.16771	-1.02241
TCN2	1.40685	1.48985	0.804215	1.01343	2.58769
TCF7	0.607579	0.457397	-1.89717		1.17992
TCF4	-1.29091	-1.02972		-0.567442	-1.57956
TCF25	0.328078
TCF20	0.379417		0.509865	-0.83431
TBXAS1	1.55721	1.38427	0.378681		3.64774
TBX21	-1.08542	-0.401812	-2.85096	-2.29585	-1.86902
TBL1XR1	-0.788421		-0.705045	-2.94769	-1.68669
TBCC	-0.867226			-0.944807	-1.24795
TBC1D9	-0.766556			-0.699196	-0.556326
TBC1D10A	0.562376
TAX1BP1	-0.422955				-0.602195
TASOR2	-0.371945	-0.736119	-0.666826	-2.15085	-1.41308
TARS	0.501793	0.872749	0.794059	0.794367	2.02442
TARDBP	-0.94888	-1.05345	-0.632012	-1.66704	-1.00082
TAP1	0.560628	0.408856	0.669115	0.445811	0.687857
TAOK1	-0.661448			-2.98116	-2.06688
TAGAP	0.551477	0.595613	1.06127	1.03584	0.899195
TAF6L	0.533221
TAF6	0.384941
TAF4	0.430768			-1.17626
TAF10	0.630322	0.866475	0.692251	1.30898	1.2827
TAB1	0.764899
SYVN1	-0.631835	-0.46089	-0.550602	-1.4546	-1.05111
SYNE2	0.354019
SYNE1	-0.281535	-0.694619		-2.37443	-0.926524
SYNCRIP	-0.74836			-1.27168	-1.03993
SYK	-1.25083	-0.503163	-0.244353	-0.847356	-0.77841
SWAP70	-0.799423			0.495385	-0.318428
SVIL	-0.745159			-1.6175	-0.774527
SUSD3	0.793171	0.674652	0.352766	0.7779	0.841134
SUSD1	-0.936384	-0.85585		-2.57211	-2.41787
SURF1	0.805254			0.995314
SUPT5H	0.356681		0.264658
SUPT16H	-0.723549		-0.347367	-0.581852	-1.40836
SUN2	0.45994			-0.823756	-0.283506
SUGP2	-0.365722		-1.03227	-1.35627	-1.51905
STX7	-1.10149	-0.6043			-0.720816
STUB1	0.423041			0.807255	0.588919
STT3B	-0.894178			-1.8844	-1.09607
STT3A	-0.577427
STOM	1.9671				1.76173
STK17A	0.22426		0.144253	0.769791	0.581041
STIM2	-0.551022			-0.969693	-0.596533
STIM1	0.58401	0.309853			0.694314
STEAP4	1.67391				2.5376
STAT5B	0.485368	0.337863			0.512007
STAT5A	0.299092			-0.932555
STAT4	0.34516		-1.15545	0.596754
STAT2	0.481425	0.70963	0.375608	-1.10355	0.588576
STAT1	0.686535	0.979475	0.412903	0.347634	0.761319
STAG1	-0.545151	-0.508764		-1.53245	-1.02946
ST6GALNAC4	-0.586622		0.403703	0.439477
ST6GALNAC2	-0.925349	-1.1431	-2.513	-0.889569	-0.93221
SSRP1	0.302716	0.315017		0.434896
SSH1	-0.775854		-0.252138	-4.01499	-2.2976
SSBP4	0.716922	0.47935	0.62946	0.732935	0.742721
SSBP3	0.572479	0.421381	0.494308
SSBP2	0.862817
SRSF5	0.825059	0.502941	1.12701	1.30544	1.5259
SRSF2	0.293423			-0.709233
SRPK1	-0.514921			-2.10812	-1.14182
SRM	0.82365
SRI	0.351833	0.594931	0.493955	1.31228	1.03613
SRGN	0.961154	1.3538	0.92897	1.20231	2.81077
SREBF2	0.196792	0.29665	0.268967	0.232225
SQSTM1	0.352276	0.299236	0.298745	0.48398	0.469815
SPTLC2	-0.403981	0.349008	0.444792	-0.413097	-0.334303
SPTLC1	-0.653145
SPTBN1	-0.36394	-0.384427	-0.683755	-1.25863	-1.27235
SPTAN1	0.123514		-0.353284	-0.500572	-0.472624
SPSB3	0.553818
SPRYD7	-1.04616				-0.921117
SPPL2A	-0.341802		0.382587		-0.369316
SPOP	-0.641691		-0.677654	-0.905385	-1.1035
SPOCK2	-0.362406	-0.489625	-1.82328	-1.64015	-1.20602
SPIDR	1.49282	1.50972	0.724279	1.73275	3.59527
SPG7	0.450268			0.478296
SPEG	0.762234		-2.51923
SPDEF	-1.93656				-1.45856
SPATA6	-0.91634			-0.741503	-1.05655
SPAG7	0.678194		0.65926	0.912741	0.827746
SP3	-0.419191			-1.48901
SP110	0.398849	0.554442		0.68408
SP1	-0.580951	-0.602699	-0.568889	-3.55259	-2.06805
SOX5	-2.69661	-2.48938		-3.80815	-2.74422
SORL1	0.34137	0.118332	0.680734	-0.563465	1.31926
SOCS4	-0.917241	-0.874442		-1.52757	-1.352
SNX29	-1.07392			-2.72775	-2.15881
SNX25	-0.298078		-1.35385		-0.426504
SNX13	-0.675635			-1.13921	-0.686603
SNRPB	0.649939	0.517208	0.4167	1.32834	0.642911
SNRPA1	0.546098	0.61432	0.616036	1.41957	1.00431
SNRNP200	-0.253564			-0.651675	-0.500832
SNRK	0.344316			-1.84469
SNAPC4	0.37756	-0.371201		-1.19945	-0.3331
SMG7	-0.408462	-0.503607		-2.63889	-1.18052
SMG1	-1.06411	-1.02969	-1.40832	-4.74143	-2.52964
SMCHD1	-0.465784	-0.346751	-1.27346	-1.95749	-1.62922
SMC6	-0.546835		-0.439225	-0.685362	-1.29379
SMARCC1	-0.293739			-1.68625	-1.49045
SMARCA4	-0.578277	-0.510995	-0.570505	-0.578081	-1.04717
SMAD7	1.52288	1.38482	1.96752		2.48982
SMAD5	-1.19467	-0.952226	-0.800723	-3.13903	-1.21494
SMAD3	-0.64745	-0.824992	-1.66374	-3.96217	-1.68745
SLU7	-0.747637	-0.389687	-0.385163		-0.755836
SLF2	-0.653433	-0.613234	-0.753825	-3.09107	-1.94718
SLC9A9	-0.775875		-0.686027
SLC7A6	-0.695855			-2.34776	-1.68787
SLC7A5	-1.29099	-0.837505	-2.32386	-2.59115	-1.8434
SLC7A1	-0.702634	-0.874466		-2.55099	-1.38411
SLC6A6	0.475616	0.350108	0.472703	-1.17598	0.635009
SLC52A1	0.692009				0.607873
SLC4A8	-1.34981		-2.4679		-1.68487
SLC4A7	-0.409719	-0.523425		-3.04259	-1.62329
SLC4A11	0.76702		-1.78496		1.22441
SLC46A3	-0.762242		-0.205048	-1.66419	-0.798873
SLC45A4	0.534665				0.980839
SLC43A3	0.7464	1.14389	0.580839	0.509009	1.83918
SLC43A2	-0.800649			-1.37284	-0.966732
SLC40A1	2.09148		0.584337	1.83607	2.71826
SLC3A2	0.492898	0.529258		1.007	0.66178
SLC38A9	-1.39534			-1.84735	-1.40358
SLC38A2	-1.20262	-0.723574	-0.761908	-4.32678	-1.42435
SLC38A10	0.364828	0.279251	0.431652	-0.882856
SLC38A1	-0.744732		-0.909584	-1.22933	-1.33677
SLC37A3	0.733842				1.09106
SLC37A2	-1.23265			-1.99476
SLC36A4	-0.527809		-0.524096	-1.01655	-1.06984
SLC35E3	-1.21779		-1.4433		-1.44367
SLC35A5	-0.817282			-1.15131	-1.06075
SLC30A5	-0.515805	-0.528181			-0.7707
SLC30A1	-0.607291		1.74002	-0.610321	0.546209
SLC2A3	0.228644	0.43583	1.89919	0.668484	1.49891
SLC26A6	0.932305		0.529264		1.63778
SLC26A2	-1.68867		-1.29691	-4.10197	-2.16977
SLC25A29	0.945879		0.936569	0.962888	1.33591
SLC23A2	-0.576684			-1.30328	-1.07848
SLC20A1	0.38406	0.218917	-0.529381	0.290606	0.572339
SLC1A5	0.988885	1.794	4.12443		2.80593
SLC1A4	-1.80796	-1.99417	-2.51824	-2.81877	-2.07473
SLC16A6	0.597273
SLC15A4	-0.4546		-0.313381		-0.324524
SLC12A9	0.393519		0.361079
SLC12A7	2.02378	1.59986	0.782295		2.4623
SLC12A6	-0.627557	-0.615465		-3.75328	-1.59401
SLC11A1	1.76806	1.67348	0.627378		3.03502
SKIV2L	0.447757
SKAP2	2.01186	1.42106	0.718296		3.17697
SIRT7	0.355369			0.351189	0.494793
SIRT2	0.526233		0.558417	0.546115	0.923103
SIPA1L3	-0.873304	-0.510512	-0.821641	-2.03097	-1.74455
SIPA1	0.375379	0.32941	0.355189	0.436094	0.569673
SIGIRR	1.23041			0.99689	1.64704
SHPRH	-0.890456			-2.51959	-1.86979
SHKBP1	0.415983		0.331213	0.242182	0.484239
SHISA2	0.633213	0.736471
SHARPIN	0.606523			0.731754	1.02208
SHANK3	-1.01617	-1.75638	-3.01949	-2.8454	-1.91565
SH3RF2	-1.96072	-1.94447	-2.23106	-1.89055	-2.23041
SH3RF1	-0.715765		-0.938963	-1.98837	-1.42196
SH3BP5	-0.997532		-0.799978		-1.26047
SH3BGRL3	0.533479	0.650161	0.538858	1.10404	1.2096
SH2D3C	-0.315697		-0.371313		-0.275391
SH2B3	-0.718088			-3.77646	-1.47182
SGTA	0.38279			0.38003
SGSM3	0.529276
SGK1	3.47629	3.03085	3.25867	2.87644	5.46211
SGF29	0.809327			0.772667	1.41105
SFMBT2	0.317917	-0.351444	-2.18708
SF3B5	0.931303			1.43733	1.04984
SF3B2	0.403514	0.383354	0.382146	0.880218	0.614785
SF3B1	0.119762	-0.246823	-0.11889	-0.189774	0.294881
SF1	0.290879			-0.647342
SETX	-0.232535	-0.214345		-0.949684	-1.14768
SETD1A	0.413971			-0.717007
SETBP1	-1.28021			-3.21884	-2.25368
SESN3	-0.552619	-0.637084	-0.753293	-3.19016	-2.23499
SERPINE2	0.34309	0.504678	-1.88251
SERPINA1	2.2268	1.59111	0.8752	2.5491	3.51635
SERINC5	-1.30736			-2.44571	-1.80469
SERINC3	-0.383235			-0.966852
SERINC1	-0.389321
SERF2	0.783615	0.807642	0.516037	1.45279	1.48894
SENP5	-1.08897	-0.741764	-0.841664	-2.94092	-2.12537
SEMA4D	0.235128	0.31226	0.673226		0.860847
SELL	0.760908	1.01228	1.20631		1.83698
SELENOO	0.620951
SELENOF	0.596103	0.699876	0.423021	0.869127	0.539266
SEL1L	-0.495434			-3.17063	-1.27867
SEH1L	-0.522824			-2.21603	-1.21075
SECISBP2L	-0.773644			-3.43785	-1.68076
SEC61G	1.19831	1.45363	1.02104	2.06325	1.68844
SEC24D	0.607962		0.740424		1.44276
SEC23IP	-0.553032	-0.738928	-0.780625	-2.06207	-1.10347
SEC22A	-1.49539
SEC14L5	-1.59671			-2.89616	-1.65357
SDS	2.59849	1.44535	1.28488	2.67539	3.62658
SCN8A	-1.76445	-1.95287	-2.14205	-2.49068	-2.9921
SCAF4	-0.441101	-0.5001		-0.701913	-0.889106
SCAF11	-0.446632	-0.429223		-1.26674	-1.20474
SC5D	-1.17777	-0.832432	-0.997582	-1.03298	-1.50809
SBNO2	0.668405		0.39218	-0.817148	0.892557
SBNO1	-0.380596	-0.513007	-0.457193	-2.02563	-1.25496
SBK1	-0.788548	-0.703557	-2.20267	-2.13308	-1.54169
SATB1	0.509337		-0.755401	-0.997683
SARS	0.330816	0.990661	0.953488	0.908935	1.68005
SAMSN1	0.937137	1.08323	1.69782	1.92625	2.46072
SAMD9	0.329606	0.32014	0.223261	-1.5656
S1PR4	-0.550961	-0.622129	-2.18137	-1.59264	-1.26476
S100A8	2.75785	2.49395	1.322	4.52118	4.79871
S100A4	1.46956	2.13264	0.861713	3.68188	4.2078
S100A13	1.26101			2.75233	2.70687
S100A12	3.11316	2.44615	1.64025	4.02571	4.67018
S100A11	0.4971	0.592979	0.606866	2.03859	2.28493
S100A10	0.453429	0.788262	0.453978	1.10686	1.43692
S-LZ	1.41529	2.12513	0.746098	1.13256	2.96698
RUVBL1	0.676871			0.77883	0.725999
RUNX3	0.479984	0.569343	0.418304		0.628859
RUBCNL	0.577498		1.84117	-1.06209	1.2907
RUBCN	-0.99239			-2.455	-1.51526
RSRP1	-1.37468	-1.68332	-1.47345	-1.64266	-1.46187
RSRC2	-0.501122	-0.586742	-0.601715
RSF1	-0.571848	-0.544903	-0.511895	-0.815556	-1.10685
RSC1A1	-0.687261	-0.619217	-0.742468	-1.72974	-1.23864
RSAD2	1.68303	1.54495	1.32337	1.04409	2.57349
RRP8	-1.13831	-1.39297		-2.01758	-1.93944
RRN3	-0.463456	-0.513157	-0.757822		-0.568963
RRAS2	-0.73298		-2.37642		-0.968587
RPSA	0.604766	0.824818	0.527133	1.64808	1.00206
RPS9	0.777564	0.908688	0.556943	2.06853	1.25265
RPS8	0.405565	0.428737	0.127851	1.70468	0.781272
RPS6KL1	0.474559			-0.972209
RPS6KB2	0.33454	0.331138	-0.559887	1.02234	0.575091
RPS5	0.620686	0.660895	0.157869	1.7339	0.991906
RPS3	0.493112	0.658913	0.322262	1.58752	0.934397
RPS27A	0.622542	0.632673	0.290767	1.76786	1.05666
RPS20	0.473807	0.581433		1.61632	0.876222
RPS19	0.774926	0.948829	0.634873	1.97295	1.22776
RPS18	0.643054	0.847562	0.59645	1.86342	1.28315
RPS16	0.736697	0.682581	0.31127	1.66517	1.09618
RPS15A	0.692281	0.79559	0.385424	1.87313	1.18625
RPS11	0.591096	0.641879	0.121596	1.90937	0.995285
RPS10	0.683765	0.766662	0.367704	1.66817	1.12876
RPLP2	0.863883	0.846892	0.564429	2.15168	1.50703
RPLP0	0.452694	0.753625	0.240496	1.30889	0.873864
RPL8	0.658232	0.736402	0.427136	1.71207	1.18612
RPL37	0.368906	0.366993		1.68965	1.09343
RPL34	0.473673	0.53974		1.87892	1.07639
RPL32	0.712865	0.668046	0.340914	1.89907	1.25596
RPL28	0.846637	0.911405	0.639643	1.88278	1.39979
RPL27	0.442483	0.604509	0.446098	1.90999	1.16882
RPL26	0.392999	0.58011	0.197461	1.76915	1.04455
RPL22	0.424002	0.363257		1.94598	1.23217
RPL21	0.36713	0.311182		1.76803	1.04481
RPL18	0.701113	0.725098	0.503322	1.69877	1.22785
RPL17-C18orf32	0.640708	0.538833	0.215657	1.95634	1.10989
RPL11	0.461682	0.58663	0.381422	1.54012	0.833372
RPL10A	0.299811	0.437041		1.56889	0.778865
ROCK1	-0.490651	-0.251927		-0.522224	-0.728964
RO60	-0.501202			-1.32632	-0.782803
RNPEPL1	0.23695	0.277048	0.227419	0.340848	0.339134
RNPEP	1.01976	1.06226	1.51459	0.734431	1.95895
RNPC3	-1.2326	-1.52477	-1.04856	-0.778571	-1.39765
RNF6	-0.772074		-0.764799	-0.595184
RNF214	-0.628012			-0.745818	-0.820939
RNF2	-1.49932		-1.19569		-1.66743
RNF19B	0.803633	1.21686	1.25259		2.16754
RNF19A	-0.375942			-1.5831	-1.02534
RNF181	0.600415	0.753861	0.471588	1.34432	0.970988
RNF149	0.550874	0.468184	0.349309		1.65429
RNF144A	-1.76212	-1.66271	-2.22034	-1.21221	-1.83613
RNF122	-1.0837				-1.21186
RNF114	0.674738	0.582769	0.397031	0.591848	0.817653
RNASE4	1.78297	2.10764	0.94881		3.55707
RMND5A	-0.654238		-0.682245	-2.453	-1.0785
RIPOR2	-0.185		-0.218028	-1.08566	-0.516529
RIPK1	0.264134		0.242812		0.302673
RING1	0.674622	0.554842	0.418992	0.875318	0.889949
RIF1	-0.687331	-0.88284	-1.12197	-2.22863	-1.72403
RICTOR	-0.786767	-0.922311	-0.792033	-3.49816	-2.55678
RHOG	0.450838	1.07774	0.612028	0.969182	1.7653
RHOB	3.14137	1.53885	0.659408	0.427362	3.72743
RHBDF2	-0.719738	-0.478358	-0.321364	-1.63555	-0.716698
RGS19	0.356702				0.475802
RGS18	-1.1055				-0.670173
RGS14	0.364851		0.181793	-0.516952	0.296369
RGS13	-1.06168	-0.940764			-1.64048
RGS10	1.06708	1.58666	0.613617	1.91822	3.00129
RGS1	2.92338	2.54913	2.2452	5.31095	4.41278
RGL2	0.512809		0.502736
RFNG	0.473235			0.374104	0.431802
RFC1	-0.736551	-0.789848	-0.873205	-1.5014	-1.46041
RF01295	-2.39198			-2.81699
RF01294	-2.78931	-3.80119		-2.00216	-2.9008
RF01290	1.82031		1.13017
RF01268	-3.40207	-4.60727		-2.53317	-3.99918
RF00030	-3.36956			1.60258
RF00009	-2.85226	-2.26845	-2.55126	-1.14906	-2.41363
RF00002	-3.25553	-3.4147	-2.98354	0.848402	-4.14764
REXO1	0.538941			-0.339172
REX1BD	0.678631			1.35166	0.950745
REV3L	-0.393686	-0.427886	-0.653839	-1.21617	-0.903264
RESF1	0.242925				-0.203907
RELA	0.365432		0.5471
REL	-1.356	-1.22547	-0.774139	-2.71984	-3.06499
RECQL4	0.735844
RECQL	-0.521595	-0.702395	-0.724331	-0.890535	-0.871966
REC8	2.07332				2.59568
RDX	-1.41875				-0.760574
RCSD1	-0.350112			-0.482943	-0.567116
RCOR1	-0.972504			-3.15203	-2.28279
RCL1	-1.15191
RC3H2	-0.577904	-1.07301	-0.725741	-3.60704	-2.0824
RC3H1	-0.718265	-0.779008	-0.600366	-3.34081	-2.07018
RBM15	-0.688516			-2.33096	-1.58345
RBM14	-0.667043	-0.671025	-0.465011	-0.676443	-0.651723
RBM12B	-0.543533	-0.433192	-0.820131	-0.958755	-1.05491
RBM12	-0.804799	-0.683135		-1.13532	-1.02318
RBCK1	0.385007	0.541323	0.546393		0.420155
RB1	-0.463634		-0.662873	-0.573063	-0.53901
RASSF4	1.82567	1.39014	0.2458		1.94341
RASGRP3	-1.3853	-1.01458	-2.13572	-1.40351	-1.59121
RASGRP2	0.603814		-0.374787	0.454378	0.249016
RASAL3	0.514275				0.500876
RASAL2	-0.990925	-0.63572		-1.6862	-1.71927
RASA1	-0.454663	-0.511198		-0.987118	-0.725891
RAP1GDS1	-0.537133			-1.01361	-0.855824
RANBP6	-0.783139			-1.16928	-0.955425
RANBP2	-0.392982	-0.361182		-1.16925	-0.897897
RAMP2	3.25723	2.52174	0.895203		4.29695
RALGPS2	-1.51712	-1.54324	-2.96231	-1.61229	-2.048
RALGAPA1	-0.645194	-0.644597		-0.751793	-1.34601
RAI1	0.665992			-1.61314
RACK1	0.447801	0.694073	0.462062	1.45224	0.918773
RAC2	0.366003	0.541181			0.443585
RABL6	0.464108		0.480706	0.436154
RABGAP1L	-0.644089	-0.877506	-0.676025	-0.835654	-1.33527
RABGAP1	-0.432675		-0.610701	-1.61504	-1.07585
RABEP1	-0.951011	-0.72809	-0.825516	-2.19193	-1.82633
RABAC1	0.564622	0.519821		1.77643	0.822536
RAB7A	0.354627		0.517955		0.301062
RAB5B	-0.67748			-1.97017	-1.2844
RAB39A	-1.19231				-1.33381
RAB37	0.797077
RAB22A	-0.535519			-0.653177	-0.58164
RAB20	1.76424	1.49381	0.917624		3.97856
RAB1A	-0.72937
R3HDM4	0.709456		0.410586	0.787176	1.38352
QSER1	-0.788679	-0.866266	-0.776607	-2.83377	-2.02101
QARS	0.317343	0.433114		0.737697	0.457695
PVRIG	0.824978			1.20158	1.02161
PUS1	0.599772
PUM2	-0.436388			-2.25684	-1.1889
PTTG1IP	0.395031
PTPRJ	-0.773606	0.518163	0.370816	-3.53217	-1.20186
PTPRE	0.552494	0.374338	0.578745		1.9313
PTPN7	0.408857
PTPN6	-0.439033		0.224737	0.181399
PTPN4	-0.506738	-0.367021	-1.85675	-1.2072	-1.05954
PTP4A2	-0.783949	-0.259172	-0.58209	-0.718976	-0.921907
PTK6	0.420571	0.604504		1.16042	0.759423
PTK2B	0.435277		0.34051	-0.924498	0.292853
PTH1R	0.501763				1.4531
PTGS2	2.6256	2.626	1.6323		3.53217
PTGER4	0.822156			-2.02154	1.81107
PTBP3	-0.697625			-2.159	-1.27796
PTBP1	0.261177	0.290473	0.239281	0.244326	0.306523
PTAFR	2.43476		1.29651		1.869
PSTPIP2	2.23298	1.54722	0.472368	1.95179	3.05777
PSTPIP1	0.898161	0.361001	0.711973	0.995769	1.77927
PSMF1	0.570827	0.924011	0.837513	0.929719	1.16672
PSME4	-0.583118			-1.7331	-0.80627
PSME2	0.67368	1.14897	0.781524	1.91731	1.77575
PSME1	0.597517	0.950417	0.67431	1.62299	1.21469
PSMC3	0.514994	0.541902	0.565066	1.29466	0.625378
PSMC1	0.510614	0.416092	0.646466	1.03985	0.952879
PSMB9	0.649207	0.864351	0.783615	1.51285	1.22913
PSMB8	0.468121	0.700543	0.472004	0.923825	0.863217
PSMB4	0.38871	0.471731	0.578372	1.30354	1.09527
PSMB10	0.733635	0.811815	0.471406	1.79771	1.61419
PSMB1	0.579969	0.647145	0.524782	1.67624	0.981481
PSMA6	0.510611	0.655455	0.693812	1.20523	1.00761
PSMA3	0.55777	0.78414	0.520218	1.66137	0.997967
PSEN1	-0.73386			-0.5624
PSAP	0.6961	1.69837	0.697858		2.02081
PRRC2C	-0.430977	-0.669492	-0.518461	-1.01646	-1.10233
PRR5L	0.875276				2.70071
PRR5	0.923866		0.489489	0.790645	1.26775
PRR14	0.554962	0.492158		0.503109	0.757189
PRPF8	-0.196349			-0.914117	-0.664196
PRPF4B	-0.2961	-0.455521	-0.295087	-2.01297	-0.837933
PRPF40A	-0.413216			-0.484572	-0.867353
PROX1	-1.67076	-2.13042		-2.96003	-2.70452
PROM1	0.733456
PRKDC	-0.43128	-0.766665	-0.876113	-2.35521	-1.66838
PRKD3	-0.861536	-0.559598		-1.88972	-1.56417
PRKCB	-0.597553			-1.55287	-1.39055
PRKAR1A	0.26265	0.303938	0.322919	0.668679	0.548622
PRKACB	-0.272856	0.307697	-0.44745		-0.90004
PRF1	0.861961	0.549252			1.46506
PREX1	0.189131	0.264718	0.499694	-1.89469	-0.238242
PRDX5	0.635731	0.998368		1.59912	1.06297
PRAG1	-0.583389	-0.523613	-1.82994	-0.433563	-0.641739
PPP6R1	0.472229		0.324334	-0.507404
PPP6C	-0.529508
PPP4R3B	-0.795057	-0.606714	-0.391762	-1.98196	-1.37215
PPP3CA	-0.956162			-1.74623	-1.25822
PPP1R12A	-0.4578			-0.511043	-0.790898
PPM1J	-2.35818
PPM1B	-0.598886	-0.53842		-0.747524	-0.723755
PPL	-0.782042	-1.02495	-2.35839	-1.31552	-1.16473
PPIB	0.254187	0.599815	0.640563	1.50657	1.01973
PPCS	-0.799896		-1.23066	-1.14294	-0.799327
POU2AF1	-0.811543	-1.00521	-2.11472	-0.863924	-1.04128
POT1	-0.623131			-0.919394	-1.18458
PNPT1	0.603786		0.754638	0.972342	0.623569
PNPLA7	0.866422				1.38984
PNPLA2	0.827733		0.805933		1.81045
PNN	-0.414492	-0.831077	-0.557743
PNKP	0.72616			0.539017	0.699519
PML	1.08331	0.654755	0.611551		0.782203
PLVAP	-1.33941		-2.27353		-0.787341
PLSCR3	0.711543	0.696318		0.885684	1.38338
PLSCR1	1.87319	1.99641	1.56476	2.40363	3.50733
PLK3	1.51408	1.4915	3.59168		2.3704
PLEKHM3	-0.972342				-0.971803
PLEKHA2	-0.775991	-0.521328	-0.490108	-3.02886	-1.59298
PLD4	-0.900441			0.366129	-0.51603
PLD3	0.753982	0.908768	0.914806		2.40713
PLCL2	0.836328	0.806268	0.742928	0.758647	0.733974
PLCG2	-1.03845	-0.754197		-2.3665	-1.44917
PLCG1	0.703322		-1.61144	-0.744142
PLCB2	0.530567	0.509579	0.405039	-1.64784
PLBD2	0.607567	0.656461	0.572771		2.18515
PLBD1	1.51855	1.94252	0.538127	1.09871	2.87329
PLB1	-1.53187	-1.54003	-2.8985	-1.71683	-1.32371
PLAUR	3.13231	2.41058	1.80516	2.59794	4.36335
PLAC8	0.271394	1.04188	0.788244	1.79678	0.331973
PKN1	0.533248	0.173126		0.285698	0.177277
PKM	0.641972	0.962815	0.874071	1.14811	1.8872
PKIA	-1.65554				-1.15522
PJA2	-0.308956			-0.465746	-0.547028
PITPNM2	-0.428677	-0.386539	-0.874298	-1.50476	-1.29809
PIP5K1B	-1.29875
PIN1	0.509019	0.711227		1.15674	0.650349
PIM3	1.45317	1.55588	2.91725	2.31731	1.94264
PIKFYVE	-0.540619	-0.498874		-3.77018	-1.62615
PIK3R5	0.615208		0.292551		0.636816
PIK3R1	-0.642164			-2.27579	-1.38135
PIK3CD	0.569589	0.449015	0.295738	-1.89314	0.324827
PIK3CB	-0.857398			-1.19623	-0.853485
PIK3CA	-0.656282	-0.464326	-0.353658	-1.19267	-1.22145
PIK3C2B	-0.506014	-0.840367	-2.47809	-2.696	-1.42455
PIK3AP1	-0.913697			-2.45332	-1.04325
PIGW	-1.24681
PIGM	-1.25965
PHTF2	-1.19127
PHTF1	-0.970731	-0.991694		-2.60525	-1.93917
PHIP	-0.660644	-0.695321	-0.699537	-2.20953	-1.77549
PHF13	-0.905008			-1.25223	-1.6697
PHF1	0.39974			0.430009	0.284802
PHC3	-0.505593	-0.79672	-0.917312	-3.43211	-2.72527
PHB2	0.425019	0.542663	0.515475	0.945966	0.563236
PHACTR1	-1.06528			-1.2581	-1.16095
PGS1	0.517908		0.286669		1.20816
PGM2L1	-0.831421	-1.01328		-2.32647	-1.38587
PGLYRP1	2.47637		1.31361	2.62868	4.43793
PGAM1	0.377606	0.969243	0.678983		1.00254
PFKFB4	1.37977		0.359926		2.20521
PFKFB3	0.798044	0.531817	0.885798		0.691359
PELP1	0.460515
PEAK1	-0.610996		-0.586452	-3.6393	-1.84745
PDXK	1.21005	1.21268	0.518429		2.22026
PDS5B	-0.857235		-0.551211	-1.52635	-1.48001
PDP2	-1.4819
PDLIM7	0.815033	0.355875	0.664994	0.338236	1.14409
PDK1	0.922785				1.08755
PDIA3	0.343672	0.72263	0.583315	0.799068	1.02329
PDE8A	-1.90939			-2.22621
PDE7A	-0.545795		-1.6644		-0.462041
PDE4B	0.645753	0.713206	1.98039	1.17743	1.42725
PDCD7	-1.2663	-0.925826	-1.75605		-1.25862
PDCD5	0.763254			1.59996	1.08875
PDCD4	-0.694175	-0.491335	-0.503559	-0.69146	-0.80648
PDAP1	0.66833		0.511814	1.00867
PCSK7	0.381648
PCNX1	-0.435947	-0.518174		-1.91615	-1.22386
PCM1	-0.501388	-0.492684		-1.65069	-1.04977
PCIF1	0.410432			0.422121
PCGF5	-0.676302			-3.45174	-2.26357
PCF11	-0.341225	-0.637056	-0.38745	-0.466869	-0.268382
PCBP2	0.240985	0.436383		0.748751	0.350279
PCBP1	0.218886	0.526274	0.643771	0.727081	0.42683
PBXIP1	0.417347		0.469214	-0.352319	0.336523
PBRM1	-0.800467	-0.631403		-2.5201	-1.76428
PAX5	-1.24097	-1.41299	-2.70029	-1.71781	-2.2181
PARVG	0.690008	0.388733	0.356416	0.820327	0.749851
PARP9	0.451328	0.677068	0.298458	0.527185	0.498137
PARP14	-0.319865		-0.345229	-0.283499	-0.487439
PARP12	0.397687		0.523975	-0.525097
PARP10	0.849411	0.448406	0.511313	0.623789	0.732148
PARP1	-0.347979		-1.8386	-0.249768	-0.65236
PARG	-0.435926			-1.27634	-0.654769
PANX1	0.424627
PALM	-0.740142	-0.962023	-2.52919	-0.587577	-1.21656
PAK1	1.12205	1.07601	0.411744		2.94719
PAIP2	-0.877827		-0.729638		-0.573065
PAG1	-0.45688		-0.451422	-3.10118	-2.0575
PAFAH1B2	-0.336104				-0.547096
PACSIN1	-0.85807	-1.03016	-2.32284	-2.15639	-1.4794
PACS1	0.671733	0.289446			0.444338
PABPC1	-0.48065		-0.378409	-0.123392	-0.246083
P97BCNT	-0.680455			-0.793229	-1.26185
OTULIN	-0.74692	-0.662941	-0.966373	-1.00817	-1.48152
OTUD1	1.24121		-3.13485	-0.760983	0.979975
OSTF1	0.396409	0.592341	0.694508	0.986787	0.805591
OSM	3.29745	3.39252	6.54061
OSER1	0.556538	0.959613		1.69006	1.07644
OSBPL8	-0.603172			-1.93087	-1.52955
ORC4	-0.786168	-0.993071	-0.574597		-0.939069
ORAI2	-0.947131				-0.761291
OPA1	-0.523582			-0.562342	-0.50362
OGFR	0.493363	0.431028	0.786955	1.00247	0.745056
OAZ1	0.379935	0.724563	0.563487	1.12543	1.17269
OAS1	1.74262	2.31293	1.45595	1.24802	1.92109
NUPR1	1.04349
NUP98	-0.2961			-1.47515	-0.751136
NUP50	-0.353345			-0.308017	-0.431683
NUP214	-0.767464	-0.679934	-1.06938	-1.99571	-1.75444
NUP210	-0.198856			-1.40617	-0.993162
NUP205	-0.488351			-1.07719	-1.10292
NUP153	-0.437629	-0.524971	-0.488578	-2.23714	-1.41926
NUMA1	0.299421		0.164545	-0.53363	-0.172771
NUGGC	-1.3185	-0.952315	-2.1736	-0.600386	-1.20123
NUFIP2	-0.964908	-0.779056	-0.525847	-3.09785	-1.66901
NUDT9	-0.629654			-0.706192	-0.937184
NUDT15	-1.19529			-1.44724
NUDCD3	0.540931	0.399191	0.33435	0.45999	0.412467
NUCB2	0.67318	0.391093		2.37598	1.71671
NUAK2	1.70872	0.855116		1.23114	2.02592
NTHL1	0.828965				0.961036
NT5E	-2.21966			-1.49287	-1.99416
NT5C3A	0.907205	1.03373		0.992855	0.80677
NSMCE1	0.508675			1.04879	1.3264
NRBP1	0.281211			0.60193	0.279887
NR4A3	2.43757	3.88713	7.06533		4.34979
NR4A2	1.76042	1.32803	3.92346	1.21249	2.6487
NR4A1	4.59933	3.016	4.64198	1.51543	4.97306
NPRL3	0.70391
NPEPPS	-0.5765			-0.947436	-0.717994
NPC2	0.969116	1.23775	0.655681	0.987987	2.37465
NOXA1	0.92296
NOTCH2	-1.25935	-0.388201		-4.82588	-2.18798
NOTCH1	0.258313		0.343133	-3.23562	-0.71
NOP53	0.394232	0.461612	0.204994	1.11828	0.62811
NOM1	0.541752		0.402504
NOL9	-0.735921	-0.713298	-1.10373	-1.40898	-1.51577
NOC3L	-0.75467				-0.798452
NNT	-0.49713			-1.5073	-0.760112
NME4	2.33459
NLRP1	1.38215				1.67391
NLRC5	0.455075	0.253996	0.337084	-1.1077	-0.213593
NKTR	-0.314424	-0.551853		-0.916373	-0.746451
NISCH	0.403255
NIPSNAP1	0.493741			0.558333
NIPBL	-0.864827	-0.781722	-0.396029	-1.49379	-1.59261
NIN	-0.596607	-0.71231		-2.70808	-1.22717
NHLRC2	-1.10771		-0.832184	-2.32239	-2.03161
NFKBIA	1.10996	1.82703	2.99192	2.2462	2.34221
NFKB1	-0.411334			-0.923642	-0.654163
NFIL3	2.21672	1.88058	2.58103	2.18277	3.81071
NFE2L3	-1.36362				-1.13967
NFE2L1	-0.493527			-0.731947	-1.05084
NFE2	2.50386	1.3864	0.653684	2.04979	3.45903
NFATC3	-0.482547		-0.580397	-1.99775	-1.08742
NFAT5	-0.730524	-0.847048	-0.901695	-3.83195	-2.36734
NFAM1	2.50334	1.94954	0.876512	1.93622	3.5093
NEMP1	-1.81711		-2.54707	-1.49493	-1.80652
NELFE	0.784589	0.767235	0.764424	1.29631	0.774036
NELFA	0.68907		0.427204		0.50602
NEK9	-0.677438	-0.692841	-1.25316	-1.51731	-1.31571
NEK7	-0.53395			-2.56269	-0.991015
NEK1	-0.731028				-1.05699
NEBL	-0.983645	-1.34274	-2.67985	-0.734226	-1.05842
NEB	-0.95676	-0.845548	-0.393788	-2.43508	-1.75304
NDUFV1	0.443545	0.800123	0.547811	0.981553	0.99489
NDUFS7	0.573102		0.561958	0.976615	0.553339
NDUFS2	0.522863	0.392947	0.401885	0.81408	1.05508
NDUFB9	0.749922		0.913073	1.57644	1.10283
NDUFB7	0.816106	1.02188	0.783626	2.03844	1.46446
NDUFB6	0.902462	1.01521		1.70551	1.08348
NDUFA6	0.779843		0.575852	1.64121	1.36044
NDUFA10	0.576141		0.624765	0.95854	0.699294
NDST1	-1.49638	-0.919455		-3.64819	-2.33491
NDRG1	1.85001	2.74455	0.603057		2.78524
NDOR1	0.640198				0.463086
NDC1	-0.876497
ND6	0.206424			1.71116
ND4L	-0.434871	-0.539226	-0.652002		-1.32627
ND4	-0.169053	-0.402469	-0.383431	1.06043	-0.630145
ND2	0.462286	0.160384	0.210004	1.78034
ND1	0.477938	0.232002	0.238436	1.87707	0.265583
NCR3	0.986932				1.10471
NCOA7	-1.2985			-2.52214	-1.8607
NCOA6	0.3716	0.407818	0.361204
NCOA3	-0.478812			-3.27558	-2.13298
NCOA1	-0.36081			-2.22276	-1.26532
NCLN	0.565647	0.650581	0.651195		1.09381
NCKAP1L	-0.264411			-0.93933	-0.581498
NCK2	0.90701	1.00263	0.500975		1.52741
NCF2	0.950123	1.17398	0.655546	0.660772	1.76486
NCF1	0.877515	0.523701	0.514494	0.850433	2.27592
NCAPH2	0.570932			0.694626	0.356669
NCAPH	1.06336		0.895448		1.92648
NBEAL2	0.425529		0.317333	-1.24669	0.474279
NAXD	0.524642
NAV1	0.443325		0.425158	-2.32182
NAPRT	0.866621		0.820815	1.15505	2.09651
NAIP	1.23296	1.16328			1.84708
NADSYN1	0.553389
NADK	0.233726	0.656085	0.614549	0.280251	0.723304
NAB1	-0.699772				-0.786034
NAA15	-0.784944	-0.755356	-1.28673	-0.800789	-0.979281
N4BP2	-0.675876	-0.647605		-3.34381	-1.80218
MYO9B	0.227748		0.20373	-0.684544	-0.254778
MYO9A	-0.58874	-0.704813	-0.799268	-1.6671	-1.59732
MYO7A	-1.29748			-4.31156	-2.64972
MYO1G	0.409	0.514387	0.609765	0.794783	0.583347
MYO1C	-0.708313	-0.466756		-1.4355	-1.19766
MYLIP	-0.507974	-0.647256	-0.638717	-1.32946	-1.37087
MYL6B	0.679568	0.904803	0.790527	1.67507	1.37612
MYL12A	0.213697	0.50716	0.479099	1.17394	0.956586
MYH9	0.0787672	0.153552	0.218257	-1.21875	-0.409766
MYCBP2	-0.65938	-0.579082	-0.37876	-2.12431	-1.66249
MYBPH	2.39351		0.500722		3.38179
MYBPC2	-0.609721	-1.11725	-2.80609	-1.29493	-0.86981
MXD1	1.40426		0.651105		1.66472
MX2	2.23	2.45511	1.26529	2.26996	2.66947
MX1	1.43628	1.92871	1.40673	1.87216	1.66932
MVP	0.559366	1.05997	0.673453	0.637628	1.26646
MVB12B	1.41875
MTSS1	-1.06181	-0.549769	-0.520493	-2.9276	-1.86533
MTREX	-0.815105			-1.59645	-1.58566
MTR	-1.2892	-1.43923	-1.07055	-2.69035	-2.04282
MTPN	-0.699643				-0.656901
MTOR	-0.421897	-0.388232		-2.52059	-1.2311
MTNR1B	-1.73752			-1.51448	-2.6581
MTCL1	-1.04302			-1.94609	-1.51582
MTA1	0.442183
MSMO1	-0.699322
MSL1	0.331162				0.484193
MSH6	-0.480184		-1.3718		-0.987675
MS4A8	2.20331	1.52517	0.597744	2.7766	3.61483
MS4A1	-0.935056	-0.863187	-2.31187	0.60688	-0.267573
MRTFA	0.535045			-0.572026
MRPL41	0.565362	1.037	1.02609	1.71134	1.51249
MROH1	0.435073			-0.726246
MREG	-0.658559			0.443414	-0.530846
MRC1	-1.37919		-0.482244	-1.36603	-1.17679
MPZL1	-1.38912	-1.73855		-0.952235	-1.07473
MPHOSPH8	-0.590259
MOV10L1	-1.52169	-2.73458	-2.17261	-1.43263	-1.53139
MOV10	0.565234	0.343281	0.307561	0.587074	0.257462
MOB2	0.746704			1.2026	0.794371
MOB1A	-0.792208			-2.63503	-1.32436
MMS22L	-1.12566	-1.22207	-1.39087	-1.82277	-1.81352
MMP25	1.89033	1.36393	1.10871		3.36067
MLEC	-1.09931			-2.1328	-1.11593
MIF	0.81837			1.26463	1.00962
MICALL1	0.633801
MICAL1	0.269884				0.277929
MIB2	0.448048
MIB1	-0.876318	-0.771492		-2.61188	-1.48657
MGAT4B	0.750278				0.5619
MGAT4A	-0.661527		-0.836504	-1.21832	-1.26247
MGA	-0.916738	-0.820506	-0.970004	-3.2192	-2.07978
MFSD14B	-0.542126
MFSD12	-0.759887			-1.72966	-0.947414
MFAP1	-0.733861			-0.565728	-0.710238
METTL22	0.747016			0.831854	0.706604
METRNL	0.793151	2.06038	2.1043	1.20853	2.22176
MEPCE	-0.547142		-1.11933		-0.730888
MEGF9	1.33168		0.659789		1.70288
MEGF8	0.337848	-0.353771		-2.60709	-0.89187
MEF2C	-0.774195		-0.526998	0.415251	-0.489265
MED8	0.77882			1.06436	0.908373
MED25	0.363398		0.431998
MED13L	-0.392541	-0.538098		-4.11983	-1.45109
MED13	-0.75659			-2.7584	-1.92826
MED1	-0.368955			-2.78075	-1.46365
MDN1	-0.708448	-0.818478	-1.72595	-3.58358	-2.03042
MDH2	0.400541	0.727177	0.540394	0.869265	0.925802
MCUR1	-0.569256				-0.561593
MCUB	0.897166	1.50739		2.24878	2.53955
MCM7	0.37766	0.404007	-0.595993	0.817439	0.333437
MCL1	-0.479561		0.423827	-0.787124	-0.243018
MBNL1	-0.457202			-3.14256	-1.42146
MBD5	-1.62867		-1.03297	-1.77334	-2.07517
MBD4	-0.979206	-0.911309	-1.48634		-0.861749
MBD2	0.347926	0.515935	0.708888	0.922375	0.59829
MAZ	0.391682
MATK	1.08971	0.381747		1.18459	2.11072
MAT2B	0.47459	0.824205	0.726818	1.26388	0.91044
MAT2A	-0.630022		-0.391553	-0.479935	-0.670613
MAST3	0.358467		0.237444	-1.1382	-0.312916
MARK4	0.826559		0.697478
MARF1	-1.36624	-1.07679	-1.04837	-4.04334	-2.43278
MARCKS	1.42583	1.12751	0.682211	1.88797	3.45353
MAP7D1	0.64347	0.692004	0.597635		1.14676
MAP4K2	0.416008			-0.789801
MAP3K7	-0.8202			-1.68187	-1.4831
MAP3K5	-0.631086			-0.998928	-0.843753
MAP1S	0.509151			-0.660167
MAP1LC3A	0.679577	0.494173		1.28376	0.96551
MAN2B1	0.186386	0.395359	0.512447		0.600001
MAN2A1	-0.55675			-0.928201	-0.980882
MAN1C1	0.748425		0.55753		2.36634
MAN1A1	-0.429537	0.533204	0.588178		-0.307515
Mail	1.97622	1.94611	3.1885	1.4306	4.01656
MAFB	2.57676	2.01592	1.31702		3.38102
MACF1	-0.505851	-0.76052	-0.859452	-3.43294	-1.94554
LZTS2	0.537448			0.687896
LYST	-0.98728	-0.70216	-0.277974	-3.15967	-1.51238
LYN	-0.69334	0.313059	0.506426	-0.731276	-0.588481
LY86	-0.711763		0.6006	0.991022	0.525307
LY6E	1.62923	1.34788	-1.44938	1.97771	1.54907
LUC7L3	-0.535422	-0.616246	-0.719123	0.971547	-0.31075
LUC7L	0.450996	-0.295406		0.470464	0.582328
LTN1	-0.605489	-0.538108		-2.56497	-1.4787
LTF	2.93092	1.51767	2.4426		5.58858
LTBR	2.64997	2.23289	0.863446		3.45965
LTB	0.313995		-1.93415	1.26291	0.530726
LSM11	-0.761514		-1.58771	-0.97634	-0.84836
LRRN2	1.21052
LRRK2	-0.935285	-0.840209	-0.596408	-1.98719	-1.72999
LRRK1	-0.755787			-0.877191	-0.921984
LRRC8D	0.386899		0.411574
LRRC8A	-0.735854			-1.19222	-0.882673
LRRC45	0.482028
LRRC18	-2.07624			-3.18313
LRPAP1	0.59132	0.595777	0.725225	0.732763	1.13657
LRP10	0.386528	0.385872	0.468758	0.382298	0.993814
LRP1	0.91673	1.43061	0.198911	-2.30571	1.17745
LRMP	-0.731607
LRIF1	-0.747532	-1.07006		-0.771698	-0.962948
LRG1	2.33667	2.21201	1.16445		3.60278
LRCH4	0.564003		0.421772	0.373505	0.406341
LRCH3	-0.616654	-0.817395		-2.09502	-1.27313
LRCH1	-1.07956
LRBA	-0.652047	-0.489906	-0.561533	-2.17522	-1.65252
LPCAT4	0.534975			0.469406
LPCAT1	0.333336
LNPEP	-0.919818	-0.562821	-0.566541	-4.32688	-3.2845
LMO2	-0.865061	-0.525024		0.518831	-0.383801
LMNA	1.62341	2.40666	2.7403		3.94319
LMF2	0.552724
LIPA	0.581319	1.57433	0.505509	-0.847319	1.81197
LIMD2	0.71406	0.621217	-0.363841	1.10121	0.389484
LIMD1	-0.954396	-0.681894	-0.42096	-2.38781	-1.83992
LIG4	-1.31853	-0.932619	-1.32025	-2.04576	-1.53526
LGMN	0.751503	1.29365			1.58573
LGALS3BP	0.791965	0.966373	0.845551		1.65244
LGALS3	0.784776	1.7021	1.08683	2.28746	3.78687
LENG8	0.24151	-0.214492		-2.27081	-0.870896
LEMD3	-0.623649			-1.81174	-1.14396
LEF1	0.83173	0.687558	-1.89658	2.00116	2.00315
LDLRAP1	0.708238		0.675975
LDLRAD4	0.753564
LDH-A	0.864755	1.33983	1.29514	0.986825	2.06213
LCP2	0.512852		0.35496		0.896676
LCP1	0.130999	0.456521	0.352813		0.918737
LCLAT1	-0.854426	-1.04018			-1.25911
LCK	0.605902	0.292646	-1.94551		1.38823
LATS1	-0.679897		-0.620468	-3.14295	-1.6573
LAT	0.626417		-2.80572	1.95025	1.86543
LARP4	-0.803023	-0.851646		-1.76085	-1.54078
LAPTM5	0.459703	0.665506	0.460356	1.1957	1.07361
LAP3	0.701528	1.21727	0.888405	1.18358	1.82275
LAMB2	-0.60968	-0.912269	-1.48193	0.8096
LAG3	1.50066	1.21427			2.23252
KPNB1	-0.558828	-0.379249	-1.04981	-1.54622	-1.13393
KPNA4	-0.762564		-0.726007	-1.55131	-1.16019
KPNA1	-0.776048			-2.29627	-0.80178
KMT5B	-0.489467	-0.714689	-0.658497	-0.437848	-0.671003
KMT2E	-0.286364	-0.448631	-0.552099	-1.33941	-1.2683
KMT2D	-0.388105	-0.549831	-0.361663	-4.26049	-2.19737
KMT2C	-0.78965	-0.995054	-0.936515	-4.05854	-2.48387
KLHL36	-0.41177				-0.389001
KLHL3	-1.52184	-1.54535	-2.58898	-2.62506	-2.0538
KLHL24	-0.896063	-0.809325	-0.523307	-1.69018	-1.87806
KLHL21	-0.860847		-1.26546	-2.91463	-1.68229
KLHL17	0.725327
KLHL12	0.543911
KLHL11	-1.03573	-1.22298	-1.90762	-1.38337	-1.40179
KLHDC4	0.622671		0.479527	0.803843	0.668599
KLF6	1.09677	1.02895	1.0996	-1.94262	0.801363
KLF5	-2.02831	-1.68511	-1.84214	-0.547568	-1.67753
KLF4	3.52569	4.40376	2.62127	2.47875	5.05537
KLF2	0.626273	0.661616	0.578076	1.22637	1.14328
KLF13	0.448322	0.582317	0.371888	-0.904681
KIFC1	1.05388				1.74744
KIF7	0.615666
KIF5B	-0.516287			-1.5294	-1.02702
KIF1C	0.838477	1.32919			1.238
KIF13A	-0.871965	-0.593675	-0.429744	-2.72351	-1.79713
KIDINS220	-0.420453			-1.93305	-1.03105
KIAA1671	-1.19726			-1.60504	-1.30594
KIAA1147	-0.777983		-0.777191	-4.7841	-1.7014
KIAA1109	-0.910519	-1.08896	-1.05387	-2.41731	-1.70621
KIAA0513	0.758683		0.264824	-1.01774	1.22547
KIAA0040	-1.45414	-1.18219	-2.09952	-2.83035	-2.03944
KDM6B	0.947331		1.14829	-1.38696	0.966335
KDM5A	-0.353293	-0.498905	-0.579583	-1.16923	-0.900154
KDM3B	-0.450606		-0.333178	-2.08379	-1.51574
KDM1B	-0.632892			-2.39129	-0.734166
KCNT1	0.794764	1.00761	0.31126		1.61382
KCNMB3	-2.09592			-1.61715	-2.35549
KCNH2	1.3092
KBTBD8	-0.813569	-1.03813	-1.56804		-1.04779
KATNB1	0.681712		0.564186		1.19231
KAT7	-0.741188	-0.728528	-0.866953	-2.54812	-1.71046
JUNB	1.55542	0.252631	0.724953	0.664096	2.15169
JUN	3.41328	0.55786	-0.696744	0.541741	3.86796
JMJD1C	-0.911013	-0.798366	-0.493942	-1.78025	-1.24717
JDP2	-0.973087			-0.744983	-0.593061
JCHAIN	-0.485604	-0.470713	-2.02882	0.628123	0.569317
JAML	0.853026	1.20535	0.555149	1.04686	2.20759
JAKMIP1	0.862244				2.18956
JAK3	0.273323			-0.779339	-0.278999
JAK2	-0.535073			-1.41728
JADE2	0.259945		-1.55915	-0.373013	-0.438482
JADE1	-0.341826	-0.538625	-1.10298	-1.90583	-1.10556
ITSN2	-0.552789	-0.35232	-0.424745	-1.3761	-1.31907
ITPRIP	-0.946588	-0.956376	-1.6087	-2.12654	-1.4546
ITPR3	-0.690718	-0.927494	-1.73384	-1.78954	-1.54468
ITPR2	-1.04968	-1.13246	-0.680953	-2.71134	-2.0356
ITPR1	-1.15265	-0.823558	-1.014	-2.88321	-2.15121
ITPKB	0.536907	0.408411	0.621728
ITM2C	-0.296487	0.741886	0.471689
ITM2B	0.140149	0.478059	0.428667	0.218452	0.385484
ITGB7	0.487465	0.208399	0.305189	0.477507	1.30689
ITGB2	0.257703	0.608245	0.578889		0.739267
ITGAM	-0.568245	0.457599		-2.33112	-0.714353
ITGAD	-1.26618	-1.26365	-2.42139	-1.148	-1.32265
ITGA6	0.34048		-2.06433	-2.23515	-0.9865
ITGA5	0.487333		0.385611	-0.829256	0.663498
ISG20	2.69077	2.21049	2.52208	3.46971	4.84752
ISG17	3.48349	3.64217	2.7496	4.95854	4.81715
IRF9	0.695655	0.432721		0.661428	0.954546
IRF7	1.97562	2.04188	1.3996	2.00851	2.42396
IRF5	-0.778059			-0.801332	-0.788533
IRF3	0.720155		0.346343	0.540415	0.838418
IRF2BP2	0.562173	0.532682	0.439025		1.03375
IRF2BP1	0.623702	0.619315		0.775232
IRF1	0.690274	1.06604	0.641876	0.947799	1.72663
IQSEC1	-0.48793	-0.610107		-1.08322	-0.990834
IQGAP1	-0.528194	-0.191878	0.220697	-2.87399	-1.23656
IPO8	-0.577864			-1.5758	-1.03725
IPO7	-0.460398			-1.71158	-0.90552
IPO5	-0.384092		-0.421		-0.415479
IPO4	0.507542
IPCEF1	0.649287
INTS7	-0.867255		-0.827063	-1.50864	-1.53541
INTS4	-0.688937			-1.37527	-1.19293
INSYN2B	-2.54611	-3.72461
INPPL1	0.467115		0.481195	-0.971112
INPP5F	-0.721555		-0.818496	-1.2441	-1.58024
INPP5D	-0.197655			-0.539355	-0.377576
INPP4A	-0.965803	-0.667773		-3.2726	-1.48404
INO80E	0.832562
INO80D	-0.760207	-0.769034	-0.792766		-0.888201
INO80	-0.542922	-0.557821	-0.725904	-1.89682	-1.38919
INHBB	-1.27407	-1.95996	-2.39886	-0.980725	-1.31544
IMPAD1	-0.636675
IL4R	0.896395	0.622385	0.919323		1.33217
IL2RB	0.362462	0.269201	-2.1851		0.426524
IL27RA	0.534599	0.263249		0.462556	0.461552
IL21R	0.731323		-1.31058	0.481903	0.738149
IL1RN	2.06634	1.64054	0.653093		2.91101
IL1B	4.02954	3.44665	3.58017		6.40938
IL17RA	0.418691		0.365062		0.658475
IL12RB1	0.449926		-1.1629
IL10RA	0.333728	0.707841	-0.250372		1.54154
IKZF3	-0.946886		-2.5067	-4.06176	-1.9435
IKZF1	-0.226458			-2.39306	-1.32391
IKBKB	0.329954			-1.41884	-0.369961
IGSF8	1.22991	1.5859	1.12276		2.3554
IGFALS	-2.40305	-2.01142			-2.6017
IFNAR1	-0.313169		-0.456913	-2.81741	-1.09035
IFITM3	1.14725	1.49267	1.63264	1.93728	2.71942
IFIT5	1.57647	1.87655	1.48437	1.29438	2.55568
IFIT3	2.08839	2.05551	1.26028	2.5663	3.3514
IFIT2	2.08983	1.43942	0.846725	1.2518	2.63043
IFIT1	1.01163	1.60449	1.36744		1.94109
IFIH1	0.512699	0.677132	0.614965	1.08989	1.12969
IFI6	2.66245	2.81061	2.05618	4.06384	3.91575
IFI44L	1.12069	0.875623	0.784543	1.33265	1.3542
IFI44	1.6112	1.62611	0.998823	0.95783	1.85421
IFI35	0.851343	0.832062	1.0081	1.49327	1.37901
IDO1	1.38664	1.45272	1.27954	3.17191	2.411
IDH2	0.360351	0.620768	0.557053	1.00189	0.739524
ID3	-0.928973		2.5046
ICAM3	0.839622		0.875067	0.738118	2.37706
IBTK	-0.825205
HYI	0.816543			1.3557	1.41114
HVCN1	-0.969206	-1.11558	-2.8842		-0.744734
HSPB8	-1.56286				-1.10936
HSPA9	-0.504781			-0.714178	-0.558934
HSPA8	-0.21288		0.171669		0.289843
HSPA5	0.697771	0.494951	0.81834		1.69004
HSF1	0.604212
HS3ST1	-0.597868		-2.47784	0.737081
HPSE	-1.1184			-2.04926	-1.75134
HPS5	-1.09822	-0.784828		-1.88481	-1.59195
HPCAL1	1.08345		0.626335		1.80291
HNRNPM	0.261645	0.372087	0.392517	0.78239	0.546727
HNRNPA2B1	0.194825	0.259155	0.458582	0.861312	0.53667
HNRNPA0	0.49262			0.609583	0.545658
HMOX1	1.52434	1.88156	0.69584	1.81039	2.83498
HMGCR	-0.459698			-1.67413	-0.482957
HM13	0.691059		0.832623		1.2943
HLTF	-0.772851		-1.27	-2.39915	-1.70188
HLA-DRA	-0.693889	0.568861	0.40198	1.1725	0.100212
HLA-DOB	-0.729392		-1.98578	1.02345	-0.299797
HLA-DOA	-0.984503	-0.863414	-0.959972	-0.937677	-1.42684
HK3	1.79709	1.29007	0.660539	1.49058	3.07258
HIVEP3	-0.977902			-4.0718	-2.46855
HIVEP2	0.238152		-0.441991	-1.45974	-0.481128
HIPK3	-0.436035		-0.220587	-0.614614	-0.589825
HIPK1	-0.607943	-0.384339	0.258425	-2.98813	-1.49548
HHEX	-1.22029				-0.4593
HGS	0.342873
HFE	-1.83015			-2.27512	-1.60817
HES4	2.91898	2.26636	1.28905		3.44571
HERC6	1.25122	1.2439	1.00849	1.65466	2.11054
HERC5	0.537834	0.6801	0.701848	1.24698	0.617117
HERC4	-0.841201	-0.968972	-0.65086	-0.826312	-0.744159
HERC2	-0.516395	-0.633613	-0.329076	-2.74306	-1.62449
HERC1	-0.928011	-0.843047	-0.44746	-2.31729	-1.33481
HELZ	-0.541391	-0.530006		-2.67623	-1.41567
HECTD1	-0.669126	-0.591481	-0.236578	-1.892	-1.34076
HEBP1	1.44702	1.72079	0.946226	1.19132	3.41082
HEATR5B	-0.907002	-0.95163	-0.427159	-1.96311	-1.34466
HDAC9	-1.05602	-1.36021	-2.10549	-1.54263	-1.5818
HDAC7	0.364763		-0.703237	-1.13238	-0.675016
HDAC5	0.498605	0.54036	0.523164	0.556241	0.539084
HCST	1.24679	0.835472		1.716	1.49852
HCK	0.582958	1.4208	0.363206		1.87959
HBEGF	3.82073	4.7867	7.7921	3.5138	5.94235
HAUS2	-0.961938				-1.53577
HAGHL	1.63784
H2AFZ	0.586276		0.55556	1.56235	1.22372
H2AFY	0.318683	0.473105	0.602266	0.931566	0.93928
H2AFV	0.52459	0.690093		1.43957	1.14034
H2AFJ	1.06211	1.14637	0.837672	1.34035	2.41318
GYPC	0.893006	0.687692		1.76267	0.996019
GTF3C4	-0.864582	-0.903187	-1.09067	-4.03798	-2.36302
GTF2A1	-0.746452	-0.551038	-0.609257		-0.845447
GSTZ1	1.20218
GSN	1.00923	1.38732	0.448998	1.11019	1.75484
GSDMD	1.28004	0.906099	0.716028	1.10869	2.60608
GRN	0.751295	1.86936	0.967751	0.705642	2.23757
GRK2	0.291	0.349571	0.40669
GRIK4	-1.53951				-2.97017
GPX1	0.25748	1.06853	0.641967	1.5	1.50904
GPR35	0.739203		0.918711	1.99236	1.51795
GPR18	-1.52912				-0.713382
GPR171	-1.35811	-1.37686
GPR152	-1.57906				-3.91309
GPAT4	0.358055		0.35766		0.552982
GPANK1	0.412829			0.969493	0.512542
GOLGA4	-0.669842	-0.780194	-0.69223	-0.958822	-1.33398
GNPTG	0.613056			0.98903	0.841314
GNE	-1.20123			-2.41012	-2.26348
GNB2	0.369956	0.354884	0.376561	0.570607	0.728274
GMIP	0.260238		0.370807		0.535084
GMFG	0.596994	0.606998	0.751968	1.7877	1.39969
GLUL	1.22245	2.16734	1.40608	1.08208	2.95636
GGT7	0.662873
GFPT1	-0.883804			-2.32892	-1.77215
GET4	0.27532	0.306299	0.670087		0.608892
GEMIN5	-0.784626			-1.04394	-1.65656
GCC2	-0.510607	-0.866523	-0.912887	-1.81595	-1.23452
GBP5	1.03209	0.697919	0.687774	1.95315	1.67593
GBP2	0.999812			1.46337	1.37533
GATAD2B	-0.485826			-3.37937	-0.952604
GATA3	0.477551		-2.42346	1.71758	1.29358
GALNT6	-0.456217		-1.72092	-1.63381	-0.891295
GALNT1	-0.449665			-1.05048
GALK1	0.639723		1.03541	0.993178	1.28837
GAL1	0.951209	1.89604	1.01516	2.0587	2.78126
GABPA	-0.911277	-0.566709	-0.525781	-1.77107	-1.52075
FZD5	-1.45608			-2.63962	-2.18526
FYN	0.627718	0.540735	0.52014	0.595867	1.74705
FYB1	0.784619	0.588618	0.712715	2.64675	2.26665
FUT8	-0.526576			-0.976135	-0.650214
FUS	0.451512			0.754201	0.295699
FTSJ3	-0.858263		-1.01995	-1.11141	-0.882728
FTH1	0.461689	1.44358	0.795279	1.44746	1.86369
FST	0.928366
FRYL	-0.668929	-0.756151	-0.48313	-2.59674	-1.92671
FOXS1	1.8905	1.31648	1.40248		2.07226
FOSL2	2.01705	1.33004	2.15324		3.18857
FOSB	5.29893	2.27328	3.09226	-1.42362	7.15134
FOS	4.97332	2.5068	2.38981		6.72511
FNBP4	-0.211173	-0.659333	-0.855718	-1.70182	-0.850891
FNBP1	-0.318832			-1.74419	-0.783711
FMNL1	0.368695	0.204283	0.37771	-0.21728	0.46161
FLVCR1	-0.9702			-2.63492	-1.81043
FLT3LG	0.732516			1.6332	1.70723
FLOT2	0.768711	0.782433	0.994415		1.45927
FLOT1	0.471021	0.65586	0.71795	0.755913	0.76684
FLNB	0.714475			-1.50915
FLII	0.315781	0.25934	0.557193		0.467296
FKBP8	0.388969			0.758646	0.463048
FKBP15	-0.444348			-0.726393
FKBP11	0.768393		0.493808	1.55445	2.00394
FIS1	0.620154		0.445853	1.43553	1.01819
FIBP	0.480476	0.316698	0.519062	1.14933	0.722847
FGR	1.07276	0.998076	0.696892		2.07039
FGL2	1.81873	1.77404	0.760793	1.68446	3.02507
FGFR2	1.13676
FGD3	0.377973			-0.370339
FGD2	-0.474969	0.363229	0.65356	0.473047
FEM1B	-0.588658	-0.755168	-0.756737	-0.978353	-0.968604
FCRLA	-1.2937	-1.21414	-2.73066		-0.628092
FCN1	2.17657	2.60677	0.887655	2.96772	3.97173
FCHSD2	-0.602649	-0.894431		-1.79972	-0.841869
FCER1G	1.81876		0.660462		3.58178
FBXW11	-0.518392	-0.438285		-0.843803	-0.593773
FBXO42	-0.303635	-0.500459	-0.860612	-1.34325	-1.07774
FBXO4	-1.04521
FBXO21	-0.511939				-0.876571
FBXO11	-0.496795			-0.904917	-0.663432
FBXL6	0.552692
FBXL3	-0.782352		-1.09095	-1.26036	-0.737334
FBH1	0.416202	0.311373	0.470474	-0.274043	0.293811
FAR1	-0.606488	-0.827519	-0.569915	-2.76709	-1.48019
FANCM	-0.94696	-1.49655	-1.28657	-1.86706	-2.04942
FAM49A	1.0112	1.40964	0.792946		2.56191
FAM43A	-1.58352			-1.98801	-2.11294
FAM214A	-0.464533	-0.506284	-0.651776		-0.502376
FAM193B	0.392336
FAM193A	0.371649			-0.79405
FAM168B	-0.488699			-2.02973	-0.903901
FAM160A2	0.497681		0.335063	-0.507354	1.20081
FAM13B	-0.784453			-2.14601	-1.30717
FAM131B	1.31753
FAM129C	-1.40153	-1.76422	-1.97982	-1.20438	-1.21902
FAM129A	0.620702	0.522765	0.314359		2.03225
F5	1.73545	1.34715	0.550104		2.20885
F2R	0.699397	0.809604	-1.66209	1.0307	1.25122
F13A1	1.82403	2.19639	0.713749	1.19797	2.93265
EZR	0.279582	0.419707	0.569449	0.61352	0.401
EXOSC7	0.60859			1.07764	0.692564
EXOC8	-1.16701	-0.799563	-1.31204	-2.8425	-1.38428
EXOC5	-0.625586			-1.65553	-1.09973
EXOC3	0.32973			-0.681473	-0.480031
EWSR1	0.307406			0.214823	0.542075
EVL	0.334128		-1.14543		-0.528325
EVI5	-1.52614			-1.3181
EVI2B	-0.34256		0.427463		0.675537
ETS2	2.63314	2.29044	2.3908	1.85219	3.42418
ETNK1	-0.886243	-1.0208	-1.00338	-2.71105	-1.71739
ETFB	0.355206	0.443118	0.371336	1.1286	1.03721
ESCO1	-0.895109	-0.734365	-0.765729	-1.70605	-1.227
ERO1B	-1.36717			-2.13702	-1.98877
ERCC8	-1.6847			-1.89792	-2.26591
ERBIN	0.268623		0.254764
ERAP2	-0.425708			-0.628726	-0.71683
EPSTI1	1.02087	1.374	1.26135	1.7957	1.3021
EPS15	-0.316548		0.331004	-0.570382	-0.37548
EPN1	0.356364		0.51165	-0.372509
EPM2AIP1	-1.55792	-1.02043		-2.77771	-2.40182
EPG5	-0.852308	-0.825095	-0.600754	-3.61527	-1.71803
EPB41L2	-0.664054		-1.25281	-0.875221	-0.890017
EPB41L1	-1.10643	-1.87266	-1.81354	-1.21173	-1.97455
EP300	-0.315617	-0.447653		-2.96954	-1.52494
ENTPD8	0.944472				1.75518
ENTPD4	-0.283988	-0.453846		-0.901765	-0.488308
ENSA	0.848947	1.51573	0.842784	1.3034
ENPP2	1.35132
ENG	1.73269	0.933213	0.882126	2.13842	3.3875
ENDOV	-0.922396			-0.859265	-1.43405
EMP3	0.571795	0.939213	0.877811	1.56783	1.82888
EMP1	1.91142	2.29291	2.22355	2.68838	4.03989
EML3	0.291045
EMILIN2	1.82051	2.19494	0.941418		3.04525
ELMO2	0.429635	0.448214	0.474079		0.592185
ELMO1	-0.447126			-0.698835	-0.684863
ELL2	0.926984		1.26212	1.08838	2.24474
ELK4	-0.756603			-2.056	-1.75293
EIF5	-0.392367			-0.573289	-0.514689
EIF4G3	-0.499364	-0.430018		-1.17494	-0.720892
EIF4G2	-0.23224			-0.251892	-0.143339
EIF4A2	-0.225322	-0.192222		0.3978
EIF4A1	0.293041	0.729964	0.659184	1.2144	0.90477
EIF3K	0.714731	0.704393	0.578165	1.4272	1.30695
EIF3I	0.613293	0.788185		1.14913	0.939446
EIF3H	0.394513	0.709887	0.543355	1.42981	0.867408
EIF3G	0.767418	0.827353	0.7499	1.51152	1.25937
EIF3A	-0.352703			-0.68566	-0.633801
EIF2S1	-0.444738
EIF2AK4	-0.654246		-0.583125	-0.84786	-0.844413
EIF1	0.469653	0.466397	0.774447	1.02873	0.998197
EHMT2	0.459211
EHD3	-0.544846		-2.37217	-0.868992	-0.772836
EHBP1L1	0.45771		0.42178		0.740177
EGR1	1.76076	-1.44396	0.304497	-4.96275	3.19758
EFR3B	-2.16807	-2.11621			-3.74142
EFR3A	-0.384453				-0.650203
EFCAB6	-1.74278				-1.81563
EEF1D	0.616714	0.645959		1.85733	1.03582
EEF1B2	0.556784	0.815016	0.514279	1.78195	1.05688
EEF1A1	0.257583	0.525547	0.295535	0.831747	0.441486
EEA1	-0.987871	-0.789381		-1.03931	-1.42632
EDC3	-0.830178			-1.8308	-1.29257
ECHDC1	-1.06749	-1.0477		-0.666846	-1.09856
ECE1	0.776206	1.15352	0.975771	0.397313	1.27739
E4F1	0.453757
E2F2	-0.603639			-0.573823	-0.48918
DYSF	2.37151	2.56003	1.65188		4.03803
DYRK2	0.53215				0.640181
DYNLRB1	0.590332	0.617122	0.430613	1.1876	0.926121
DYNC2H1	-0.84199	-1.00325	-1.44811	-1.32783	-1.07807
DUSP6	2.09145	2.06172	0.952827	1.4645	3.52098
DUSP5	3.64447	3.24061	2.51972	2.83062	3.5518
DUSP4	1.6464		2.20706	2.94645	2.58487
DUSP2	3.60837	2.42059	2.75926	2.11677	4.53885
DUSP1	3.49639	2.75553	2.60269	1.64228	5.06138
DUS1L	0.502773
DTX3	0.718064
DST	0.389871
DRB3	-0.80009	0.242448		1.24768
DPYSL2	-0.747521			-2.31858	-1.28714
DPY19L4	-0.778067			-1.79122
DPP8	-0.535756	-0.69551	-0.459526	-0.882676	-0.667789
DPP7	0.461448		0.542549	0.680078	0.922393
DPH7	0.667378			0.798755
DOP1B	-0.383436	-0.641923	-0.932723	-1.55688	-1.19549
DOK2	0.510911			1.62084	2.06827
DOK1	-0.91177		-0.948295		-0.635481
DOCK9	-0.384961	-0.330687	-1.97959	-1.79188	-1.30839
DOCK8	-0.656507	-0.338766		-2.56347	-1.58165
DNPH1	0.905364			1.57138	0.978796
DNM1L	-0.517867			-0.893885	-0.80991
DNASE2	-0.581188			0.94899
DNAJC13	-0.517245			-1.68018	-1.22635
DNAH7	-2.32058	-2.95917			-2.37364
DMXL1	-0.720969	-0.804861	-0.377582	-3.30036	-1.95662
DMAP1	0.73032			1.36935	0.916349
DLG1	-0.584716			-0.649429	-1.03859
DIP2B	-0.545205			-3.19155	-1.70529
DICER1	-0.957274	-0.791593	-0.530269	-2.27858	-1.90539
DIAPH1	-0.488239			-1.84657	-0.764605
DHX58	1.33667	1.25593	1.32096	1.10219	1.48135
DHX36	-0.555294			-1.19483	-1.01641
DHX30	0.247813
DHX15	-0.674195	-0.627874	-0.385634	-0.970502	-1.04216
DHRS9	-2.06894	-1.94023	-1.8104	-0.541666	-1.37633
DHRS3	1.85191	1.50629	0.416967	2.08323	3.71039
DGKZ	0.62627				0.278258
DGKA	0.492167		-0.911124
DENND6B	0.468478
DENND5B	-1.07301	-1.0265	-1.27706	-2.78285	-1.93501
DENND5A	0.234281	0.628192	0.508698		0.268037
DENND4C	-0.378446			-2.16995	-0.879678
DENND4A	-0.709264	-0.372211		-1.20593	-1.23355
DENND1C	0.607567				0.476079
DEGS1	-0.797179
DEF6	0.370502
DECR1	-1.98764
DEAF1	0.882605	0.531155		0.606628	0.805813
DDX6	-0.38164	-0.277206	-0.411496	-0.424098	-0.737072
DDX58	1.06382	1.26889	0.717711		0.606778
DDX5	0.435646		0.346822	0.356056	0.734455
DDX39B	0.250273		-0.216071
DDX39A	0.475551	0.763005	0.997803	0.771923	0.832684
DDX31	0.458858	0.376283	0.462196	0.813978	0.47208
DDX17	-0.312967	-0.435614		-0.503173	-0.37251
DDIT4	1.2132	1.31562	3.07198	2.49156	1.77432
DDI2	-0.866378	-0.860811	-1.15564	-3.65033	-2.08138
DDHD2	-0.704397			-1.96183	-1.25348
DCT	-1.40819	-1.08524	-2.46263	-0.744227	-0.983521
DCBLD2	-0.845771	-0.937437	-2.19296	-0.752918	-0.993545
DCAF15	0.434177
DCAF11	0.335426	0.294275	0.384505		0.384775
DCAF1	-0.560453	-0.571503	-0.405402	-2.00786	-1.26169
DBP	0.991157			1.06212	1.08655
DAZAP1	0.603039		0.654482
DAPP1	-0.842403			-1.20588	-0.9022
DAPK1	-0.830475			-1.22892	-0.828893
DAGLB	0.798652	0.979917	0.378045		2.00511
DAG1	-1.01652			-2.24993	-1.34987
CYTH1	0.796418	0.470865	0.791791	0.696443	0.90672
CYC1	0.612602	0.67021	0.705521	1.04775	0.793433
CYBC1	-0.627759			-0.642691	-0.568462
CYBA	0.543116	1.16733	0.825425	1.46993	1.3774
CYB5R1	1.1902			1.51955	1.975
CYB561A3	-0.799862			-0.35726	-0.919336
CXXC5	-0.868157		-2.84353		-0.717083
CXXC1	0.4112				0.320988
CXCR4	0.748645	1.49105	0.733797	2.40825	1.61299
CXCL10	1.79215	3.42213	2.31101	3.53921	2.88876
CWC15	0.457039		0.641164	1.69739	1.01006
CUL9	0.391684			-1.531	-0.541079
CUL3	-0.359873			-0.340623
CUBN	-1.30106	-1.53242	-1.58206	-2.43563	-2.17032
CTSZ	-0.668964	1.05851	-0.223816
CTSS	0.408259	1.61353	0.839365	0.688405	2.02616
CTSK	-1.01153	-1.20166	-1.61186	-1.42888
CTSF	0.812243	1.15607	0.68899		1.9663
CTSB	0.594292	1.54772	0.791141		2.05881
CTR9	-0.44283			-0.49617	-0.581217
CTNNB1	-0.330098			-0.860242	-0.391377
CTLA4	1.78752	2.19698			3.13415
CTDP1	0.310797
CTBP1	0.397942		0.308718
CSTF1	-1.2507
CST3	0.500008	1.10646	0.274163	1.6114	2.25701
CSRNP1	1.02025	1.10129	3.10769	0.580582	1.24505
CSNK1G2	0.605175	0.292201	0.329527	0.466114	0.443795
CSK	0.38043	0.486248	0.342624	0.818371	0.611124
CSGALNACT2	-0.671279			-2.14655
CSF3R	2.41695	0.886484	0.770791	1.1961	3.17371
CSF2RB	0.73401	1.1418	0.793515	-1.87244	1.12886
CSF1R	1.70722	1.78716	0.397208		2.49457
CSE1L	-0.536947
CSDE1	-0.324164			0.174782	-0.340226
CSAD	0.58923				1.08959
CRYBG1	-0.494003			-1.0356	-0.572611
CRYBB1	1.27232	1.14546		3.20613	2.44477
CRTC2	0.386065
CROCC	0.715806			-1.10862
CRISPLD2	1.72295		0.420072		2.43943
CREG1	-1.19473			-1.01734
CRBN	-0.587551		-0.820545		-1.26078
CPT1A	-0.860863	-0.634065	-0.665708	-2.021	-0.88616
CPSF6	-0.468081			-0.895953	-0.730964
CPSF1	0.341246			-0.637842
CPNE8	-1.56531			-2.12798	-1.99495
CPNE3	-0.315934
CPEB4	-0.438799			-0.600763	-0.452067
COX8A	0.597984	0.771476		1.65617	1.38184
COX6B1	0.799653	0.79751	0.796819	1.66182	1.29653
COX3	0.448054	0.210737	0.164567	1.96791	0.245593
COX1	-0.106494	-0.172758	-0.0834178	1.00391	-0.425127
COTL1	0.40803	0.845521	0.480248	0.997372	1.81182
CORO1A	0.513537	0.723204	0.576805	1.25307	1.22494
COPG1	0.308895		0.283088		0.226037
COPE	0.592747	0.753593	0.693425	1.1056	0.911633
COPB1	-1.06323	-0.554032	-0.388849		-0.756354
COMMD9	0.902256			0.98717
COLGALT1	-0.321105		0.283768	-0.660053
COG5	-0.679951				-1.03147
COBLL1	-0.657355		-1.60615	-2.04032	-1.47809
COA1	-0.991602	-0.907491			-0.737559
CNTRL	-0.235323	-0.604558	-0.284491	-1.44398	-0.91796
CNPPD1	0.738644	0.613695	0.503193	0.806547	0.894279
CNP	0.315758	0.463285	0.526958
CNOT6L	-0.818464		-0.484233	-3.10559	-1.6607
CNOT6	-0.669707			-2.65489	-1.38992
CNOT1	-0.442793			-1.21398	-1.05183
CNBP	0.825731	0.698769	0.623676	0.947726	0.645053
CMTR2	-1.27721		-1.06819	-1.33469	-1.05136
CMTR1	0.514752	0.401026	0.407276
CMTM3	-0.808219			-1.34425	-1.35177
CMPK2	1.8381	1.85125	1.44363		2.3784
CLTC	-0.668827			-2.1096	-0.940462
CLNS1A	-0.907883
CLK3	0.391552			0.692612	0.483615
CLK1	-1.63969	-1.8546	-2.16299	-0.941466	-1.00993
CLIP4	-0.849113	-0.668094	-1.90813	-1.08005
CLIP2	-0.767441		0.488043	-0.755329	-0.370918
CLEC4A	1.43051	1.80624	0.622035		3.10177
CLEC3B	0.790155	1.87971	1.25721	2.18629	2.45382
CLDND1	-0.514949			0.520962
CLCN7	0.346023			-1.02432	-0.344515
CLCN3	-0.462853	-0.537873		-1.88975	-0.848972
CLASRP	0.651767
CISH	0.716277
CIITA	-0.580812	-0.645691	-0.521543	-0.665889	-0.854299
CIC	0.337355		0.361211	-1.84579	-0.594696
CIB1	0.494512	0.447846	0.587244	1.25164	1.24542
CIAO3	0.630964
CHPF2	0.712753		0.425714		0.47327
CHMP4C	-2.40775
CHML	-1.00646			-3.59108	-1.93938
CHI3L1	2.25541	2.14336	0.826567	2.25991	3.56208
CHD9	-0.735344	-0.648951	-0.580815	-2.33431	-1.72367
CHD7	-0.333438	-0.612522	-1.7682	-1.54301	-1.31974
CHD4	-0.409487		-0.2176	-0.866228	-0.665227
CHD3	0.28637		-0.312788	-1.33165	-0.73868
CHD2	-0.392597	-0.654203	-0.344019	-2.36233	-1.25786
CERS4	-0.877655	-1.29954	-2.92747		-0.824932
CEPT1	-0.672034				-0.84513
CEP70	-1.02093		-1.46271		-0.999863
CEP350	-0.763747	-0.63106	-0.290636	-1.43024	-1.52912
CEP170	-0.785028	-0.877306	-0.790414	-0.490574	-1.42965
CEP162	-0.552226	-0.653131	-0.956001		-0.921012
CENPC	-0.564846	-0.845036	-0.789081		-0.804448
CELF2	-0.414458	-0.411961		-0.718535	-0.550933
CELF1	-0.634768	-0.935962	-1.05214	-3.52832	-2.45991
CEBPD	2.19524	1.68634	0.630153	2.92391	3.63988
CEBPB	2.48439	2.25097	1.17032	3.42922	3.35336
CDV3	-0.346425		-0.395057	0.376519
CDKN2D	0.960058		0.769152	2.13344	1.42321
CDKN2AIP	0.885511	0.669649	0.492244	1.16865	1.23
CDKN1B	0.599971	0.643424	1.76392	0.914292	1.12612
CDK12	-0.407443		-0.567458	-2.77656	-1.67631
CDH23	0.479214	-0.630906	-1.09521		0.872243
CDCA8	1.33587
CDC5L	-0.437779				-0.441011
CDC37	0.408203	0.485138	0.353143	0.713261	0.562681
CDC27	-0.827903		-0.819341	-2.47926	-1.50944
CD9	0.663819	1.91149	0.533087	2.0732	2.34291
CD84	0.614645	0.64094	0.672724		1.48636
CD83	3.67018	4.45285	5.70507	4.35024	4.93058
CD82	-0.485298		-1.65767	0.783396
CD81	0.507345	0.715881	0.836365	1.10397	1.4814
CD79B	-0.886439	-0.934084	-2.49237	0.965049	-0.311333
CD79A	-0.943577	-0.512892	-2.11387	0.94732
CD74	-0.531622	0.122005		0.948773	0.220084
CD69	2.39038	1.13824		4.94335	3.44368
CD6	0.56946	0.225483	-1.79489		1.1072
CD52	0.864975	0.591526	-2.18719	1.74498	1.22897
CD5	0.863224	0.756533		1.25511	0.826498
CD47	-0.444041			-1.23102
CD44	0.381671	0.683512	0.440691	1.3529	2.16435
CD4	0.361986	1.30398	-1.36182	2.22358	1.72999
CD3G	0.427312	0.738451	-1.99496	0.801231	0.758457
CD3E	0.501243	0.429589	-1.8175	2.01375	1.8294
CD3D	0.360313	0.634947	-1.61496	0.627335
CD37	-0.44973			0.75818
CD247	0.865974	0.532773			1.22491
CD22	-0.878324	-0.849376	-1.03098	-0.374245	-0.796667
CD1D	-0.717491			-0.913602
CD19	-0.657379	-0.906124	-2.43622		-0.271309
CD180	-1.93244	-0.944935	-0.460655	-0.460636	-1.66883
CD163	1.82137	1.75979	0.658581	1.16311	2.93634
CD14	2.53627	2.85686	1.55107		3.55493
CCR7	0.432011		-2.61911
CCR4	-0.685613
CCP110	-0.703704		-1.37839	-2.62614	-1.70735
CCNL1	0.702087		1.24596	1.02456	1.44208
CCNH	-1.07071
CCNE1	1.32888			2.0012	1.31385
CCND3	0.389382	0.537584			0.466703
CCL5	1.23564	0.732463		2.68998	1.64536
CCHCR1	0.754572
CCDC88C	0.263479	-0.193095	-0.225731	-1.03343	-0.617127
CCDC88A	-1.06654			-1.04502	-1.24916
CCDC61	0.566118
CCDC50	-1.05271	-0.876605	-0.584034	-1.15993	-1.41579
CCDC18	-0.602626	-1.01432	-1.10469		-0.930258
CC2D1B	0.467713			-0.569642
CBX5	-0.857638			-1.43738	-1.74954
CBLB	-0.437949		-1.60718		-1.04063
CBL	-0.636072			-4.97424	-2.44853
CARF	-1.47821			-1.96085
CARD9	1.20508	1.65359	0.638661	1.37098	2.59196
CARD6	-0.73507		-0.635543	-1.62807	-1.34957
CARD19	0.957904
CAPRIN1	-0.356837			-1.61173	-0.837
CAPN10	1.04966	0.563655		0.652692	0.777459
CAPN1	0.500199	0.210749	0.368891		0.871296
CAPG	0.953701	1.29001	0.907895	1.51315	2.78355
CAMTA2	0.383179		0.340853	-1.47912
CAMK1D	-1.37477			-1.60493	-1.50696
CALR	0.225975	0.731397	0.624871	0.969458	0.919647
CALM3	0.356671	0.796348		1.08635	0.700786
CALM2	-0.220667	0.446978	0.722978	1.55165	0.563199
CALCOCO2	0.60313	0.571376		0.935026	0.732563
CAHI-DQA2	-0.712515		-0.283422	0.799888
CA2	2.01226	1.36487	0.869243		4.01628
C9orf72	-1.06246			-0.836945
C9orf64	-1.50044
C5orf51	-1.24226			-2.69093	-1.21554
C5orf22	-0.771791				-0.959031
C5AR2	2.46781	2.47438	1.04898		3.01484
C5AR1	1.83731	1.31326	0.874228	1.36291	2.80488
C3	1.92643	1.86159	0.689049	1.66846	3.21379
C2CD5	-0.596946		-0.684621		-0.827758
C1QC	2.19615	2.25644	0.745128		3.19844
C1QB	1.717	2.35387	1.17301		2.90398
C1QA	2.36082	2.39371	1.05385	3.48136	2.922
C19orf66	1.35209	1.14193	0.995427	1.90104	2.52091
C17orf75	-0.712286				-0.977407
C12orf57	0.802768	0.94903		1.61003	1.06958
BUD23	0.587126			1.2348	0.934842
BTN2A2	-0.894221		-0.919097	-1.51825	-1.137
BTLA	-0.400831		-2.43632	1.04497
BTG2	1.8264	1.58523	3.17718		2.8672
BTAF1	-0.621191	-0.524399		-2.59721	-1.83504
BRWD1	-0.67514	-0.963584	-0.587281	-2.98947	-1.94137
BRIP1	-1.15715		-2.26959
BRD9	0.562041		0.69108
BRAF	-0.991469			-1.9577	-1.31746
BPTF	-0.651765	-0.607179	-0.387026	-1.83798	-1.73351
BPI	2.31193	2.41901	0.903928	1.54411	3.69781
BNIP2	-0.645473			-0.817643	-0.503014
BLNK	-0.677943		-0.888539	0.383392
BLK	-0.668264	-0.766654	-2.4897		-0.453066
BIRC6	-1.00728	-0.804051	-0.808283	-2.56153	-2.00648
BIRC3	-0.166968	-0.303498	-0.781036	0.496395
BIN1	-0.613758		0.418767	0.395028
BICRA	0.757455			-1.93584	-0.652849
BHLHE41	-1.85408	-1.61262	-2.12778	-2.24289	-1.72768
BHLHE40	0.709732	1.14697	1.44065	1.83069	2.43034
BDP1	-0.926518	-1.05296	-0.703106	-2.75753	-2.00848
BCL9L	0.44505			-2.02304
BCL7C	0.769595	0.713474		1.52405	1.04037
BCL6	1.48928	0.988216	0.75372		2.34403
BCL2L15	2.5669	2.4379	1.27712	2.9546	4.14231
BCL2	0.78639			-1.69322
BCL11B	0.227928		-2.28224
BCL11A	-0.804067	-1.21898	-2.35627	-0.714352	-1.07529
BBX	-0.515685			-0.794075	-1.65814
BBS10	-1.6954	-1.72635	-1.97941	-1.91182	-2.69771
BAZ1A	-0.435568				-0.556333
BASP1	1.54345	0.920385	0.972616	1.39361	2.87137
BANK1	-1.52264	-1.03242	-1.51524	-0.624888	-1.22976
BAG6	0.410776	0.279749	0.466878		0.300975
BAG2	-0.642946				-0.38697
B3GNT3	0.856993		0.582251		1.70817
AZIN1	-0.617424			-0.995331	-0.75022
AXIN2	0.57928				1.25875
AXIN1	0.532341			0.611979
AVL9	-0.894119	-1.06847		-2.49352	-1.67329
AUP1	0.555461	0.448502	0.372977	0.999117	0.652522
ATXN2L	0.244896			-1.19728	-0.352728
ATR	-0.810088	-0.838008		-0.765317	-1.19621
ATP8A1	-0.755521	-0.55799		-2.76425	-1.21004
ATP8	-0.309782	-0.386608	-0.428097	0.756849	-0.835935
ATP6V1G1	0.811825	0.908733	0.692681	1.27722	1.17819
ATP6V1A	-0.529695		0.41406
ATP6V0C	0.517798	0.791512	0.687264	0.851612	1.57174
ATP6V0A2	-0.927186			-2.29881	-1.87797
ATP6	-0.110132	-0.257051	-0.245174	1.33075	-0.483102
ATP5IF1	0.987214	0.881393	0.973632	1.88189	1.49832
ATP5F1C	0.536194	0.648778	0.570805	1.27881	1.19987
ATP2C1	-0.399386			-0.973012	-0.860104
ATP2B1	-0.970484	-0.652343		-1.36238	-0.983702
ATP2A3	-0.246164			-0.505695	-0.629528
ATP11B	-0.612561			-2.4146	-1.56286
ATP10D	-0.87184			-1.4449	-0.874141
ATP10A	1.21114	0.535297			1.85603
ATN1	0.472502			-0.74027
ATM	-1.20882	-0.918153	-0.868373	-3.15556	-2.22111
ATL3	-0.514584			-1.6088	-0.918544
ATG4B	0.474875
ATG2A	0.535436		0.219619	-0.953404
ATG16L2	0.66833		0.539075	-0.887612	0.747363
ATF7IP	-0.458742	-0.488075	-0.568805	-0.644789	-0.930159
ATF4	0.644397	0.339758	0.393537	1.01656	1.09466
ATAD2B	-0.768274	-1.01117	-0.724556	-2.52654	-1.65423
ATAD2	-0.537349	-0.544382	-1.52392	-0.516622	-0.772821
ASRGL1	1.27719	1.92217	0.576152	1.32317	3.15529
ASPSCR1	0.569531		0.464192	0.768583	0.622285
ASH1L	-0.799678	-1.09592	-0.890726	-3.47164	-2.08562
ASCC2	0.663458		0.463484		0.479061
ARSG	1.01803				2.04596
ARRDC4	0.980723				2.224
ARRDC1	0.463957	0.522198	0.661987	0.700757	0.691738
ARRB2	0.846891	0.474461	0.647146		1.45092
ARRB1	-0.586716		0.489916	-1.78946	-0.562804
ARPC1B	0.414624	0.818336	0.653208	1.09885	1.05684
ARNT	-0.446686			-1.88035	-1.11233
ARL5C	-1.20887	-1.67454	-2.8727	-0.612043	-1.41378
ARL4C	1.1731	1.11299	2.77771		1.03751
ARID5B	0.566022	0.467465		0.288925	0.496467
ARID4A	-0.375502
ARID2	-0.655966			-2.16647	-1.53035
ARHGEF2	-0.339153	-0.249538	-0.242432	-0.92172	-0.828475
ARHGEF12	-1.2286	-0.875195		-2.95467	-1.9526
ARHGEF11	0.635065			-1.70238
ARHGEF1	0.590209		0.212355	0.149593	0.477723
ARHGDIB	0.397964	0.571883	0.241046	0.606034	0.623848
ARHGDIA	0.311338	0.601614	0.758832	0.407598	0.497508
ARHGAP9	0.493739		0.369461	0.560212	0.87107
ARHGAP45	0.516109	0.169517	0.155542		0.240728
ARHGAP31	-0.5419			-2.36132	-1.45063
ARHGAP30	0.397334	0.358886	0.402389	-0.340984	0.173471
ARHGAP24	-0.80193		-2.01684
ARHGAP17	-0.301117		0.271719	-0.310549
ARHGAP1	0.464278			-0.983878
ARFGAP1	0.874944			1.14831	0.636938
AREL1	-0.520684			-2.02979	-1.50118
ARCN1	-0.576523			-1.86837	-0.68337
ARAP3	2.1902		0.455942		2.01938
ARAP1	0.387611	0.436887	0.581178	-0.338625	0.584781
AQR	-0.718992			-0.873933	-1.00965
APRT	0.600225	0.43731	0.741271	0.840652	1.07699
APPBP2	-0.462117			-0.840117	-0.775452
API5	-0.50138			-1.47449	-0.969954
APC	-0.395031	-0.565526	-0.506833	-2.48576	-1.37545
APAF1	-0.628436	-0.726751	-0.523891	-3.30477	-1.37587
AP5Z1	0.567014
AP5M1	-0.875435			-1.76246	-1.62623
AP4S1	-1.07262
AP3B1	-0.459088
AP2S1	0.656966	0.65302	0.841858	1.43136	1.49327
AP2M1	0.287241	0.624062	0.585465	0.401856	0.811095
AP2A2	0.358802
AP1G1	-0.325043			-0.433254	-0.447385
ANXA6	0.593956	0.380098	-1.35367	1.63004	1.15556
ANXA5	0.515673	1.38492	0.683762	0.61755	1.59074
ANXA4	1.93621	2.40795	0.840693		2.39455
ANXA11	0.289245	0.40472	0.324213	0.420907	0.50094
ANXA1	0.710537	1.38125	1.04763	1.4515	2.53112
ANO9	0.751729		-1.73375		0.880927
ANKRD44	-0.702538	-0.469534	-0.396188	-0.663856	-1.23842
ANKRD37	-1.63828
ANKRD34A	-2.42366				-2.08996
ANKRD17	-0.581833	-0.56951	-0.445813	-1.41916	-1.80596
ANAPC2	0.675108		0.41906	0.474903	0.455429
AMPD3	0.574223		0.367085		1.34447
AMBRA1	0.589954		0.560589
ALPK2	0.754195
ALOX15	1.86018				3.58476
ALG2	-1.0129	-0.945538	-0.792401	-2.64642	-1.65278
ALG12	0.513156			0.756028
ALDH4A1	0.622576	0.557242	0.654821		0.715902
AKT3	-0.968815			-1.97321	-1.47294
AKT2	-0.395008			-1.14482	-1.19399
AKT1	0.252191		0.279185		0.257744
AKNA	0.533705	0.393786		-0.729795
AKAP9	-0.742947	-1.16348	-0.439156	-1.19255	-1.59074
AIF1	2.0594	2.08593	0.784125	3.3606	3.93222
AHNAK	-0.452443	-0.288235	0.276857	-1.57404	-1.20595
AHCYL1	-0.628638			-2.37122	-0.856556
AHCTF1	-0.360134	-0.355519		-0.976422	-0.636364
AGRN	1.84118	2.60627	1.86869	0.924758	1.59995
AGPS	-0.58314			-1.34549	-0.830903
AGPAT2	0.707796	0.833243	0.873652	1.74288	1.82255
AGO4	-0.889717	-0.657925	-0.480223	-1.05102	-1.27884
AFF4	-0.551284			-3.90022	-1.75031
AFF3	-1.02894	-1.31153	-1.63974	-2.75557	-2.71538
AFDN	0.455677		-2.35525	-0.7436
AFAP1L1	-1.94735				-1.99993
AES	0.50908	0.323362	-0.687268	0.952472	0.362777
AEBP2	-0.670157			-1.59297	-1.10506
ADORA2B	-1.69026	-1.49175		-1.95623	-1.50958
ADGRE5	0.556989	0.766408	0.709071	-0.421744	1.77294
ADGRE3	2.73993		0.907768	2.66351	3.92658
ADD3	-0.216601		-0.25728		-0.578417
ADCK5	0.565845			0.498296	0.510043
ADAR	0.504688	0.435922	0.561509	-2.03305	-0.277607
ADAMTS2	1.85816	2.66788	0.888226		3.45671
ADAMTS10	0.897325		-1.4325
ADAM8	0.370739		0.877388	-0.660305	0.531187
ADAM15	1.25904	1.71719	0.50274		2.38681
ADAM10	-0.474054			-2.53594	-1.0883
ADAL	-0.864233			-1.60338	-1.21717
ADA2	-0.807394	0.600552	0.558006
ADA	0.93002	1.08402	1.02121		1.72082
ACVRL1	1.61139	1.99507	0.558871		2.72219
ACTR2	-0.468614			-0.990887	-0.346087
ACTN1	0.541268	0.541046	-1.233		0.783526
ACTB	-0.409201	0.233056	0.16342	0.53328	0.402504
ACSF2	0.413996			0.875792	0.419068
ACOT7	0.991852			1.51806	1.70552
ACOD1	2.18948	1.52549	0.687736	1.84036	3.51231
ACD	0.663068
ACAP3	0.499064			-1.37513
ACAP2	-0.491797	-0.422078		-2.86608	-1.5668
ACAP1	0.296047		0.241049	0.259029
ACADVL	0.460015		0.317598	0.684836	0.553561
ACADS	0.684556
ACAD9	0.850031
ACACA	-0.65155			-1.9153	-1.0653
ACAA1	0.54528			0.6038	0.965391
ABTB2	1.18793
ABTB1	0.6018
ABCC3	1.62068	1.54271			1.6032
ABCA7	0.840925		0.51349
ABCA6	2.87774	1.66483			2.04424
ABCA5	-0.792415		-0.598475	-3.40352	-1.57834
ABCA2	0.35036	-0.356267		-2.31977
ABCA1	-0.707014			-3.89716	-1.27173
A4GALT	-2.03395
AAMP		0.551626	0.493426	0.631694	0.370171
ABCC10		-0.562062	-0.595794	-0.724979	-0.508764
ABHD15		-1.13146		-1.78389	-1.56872
ABHD17A		0.501441	0.39946	1.02041	0.480491
ABHD3		0.745432	0.710511
ABI3		0.96967	0.551532		2.62482
ABR		0.349253	0.377724	-2.14945
ACIN1		-0.208492		-0.412888
ACO2		0.42496	0.389651
ACOT8		0.76115		1.01415	0.588396
ACTG1		0.449882	0.567851	0.888736	0.820058
ADAMTSL4		-0.163108	-0.503075	-0.865306	-0.341855
ADAP1		0.795555	0.739604	-0.874006
ADCY7		-0.332598	-0.508245	-3.26142	-1.40116
ADGRG5		-0.236841	-2.0134	-0.601381	-1.01458
ADGRL1		-0.562387
ADNP		-0.298681	-0.514339	-0.394531	-0.378961
ADORA3		1.76687			1.84475
AGAP2		-0.640811		-1.81288	-0.722264
AGO3		-0.870618		-1.78269	-2.40689
AK2		0.791148	0.802219		0.724201
AKAP11		-0.314743	-0.428209	-0.744231	-0.850107
AKAP5		-2.58939			-1.38927
AKR1A1		0.621388		0.997731	0.634437
ALDH1A1		3.57486	1.19069
ALG11		-0.729238			-1.11484
ALMS1		-0.604369	-0.985193	-0.599254	-0.927987
ALYREF		0.646617	0.764209	1.33791	1.11028
AMFR		0.319851		-0.662213	-0.39602
AMOTL1		-0.751394	-1.46226	-1.76543	-1.13695
AMZ2		0.682879		1.08866	0.829406
ANAPC7		-0.575671
ANKRD52		-0.666868	-0.884349	-4.5174	-1.99736
ANXA3		0.81206	1.047	0.946403	1.80211
AP1B1		0.418802	0.305414	-0.412575
AP1S1		1.04663		0.908038
APBB1IP		0.460572	0.457752		0.420839
APH1A		0.849308	0.615615		0.733879
APLF		-1.52923
APLP2		1.29117	0.345061		1.76223
APPL2		-0.872693		-1.40937	-1.0395
AQP9		2.38103	1.00742		4.19832
ARF1		0.606123	0.670301		0.529682
ARF6		0.36153	0.552387
ARFRP1		0.692839		0.913848	0.987853
ARHGAP21		1.69148	0.573786	2.53759	1.90242
ARPC3		0.584122	0.355796	1.2587	0.761598
ARPC4		0.549755		0.749617	0.797189
ARPC5		0.707433	0.739577		0.620775
ASAH1		0.937761	0.491716		2.01876
ASNA1		0.623352	0.444341	1.01863	0.591568
ASXL2		-0.538727		-2.36217	-1.42007
ATAT1		-1.10139	-1.51167	-1.36506	-1.14647
ATF3		2.37576	2.88065		2.62155
ATG2B		-0.784352		-2.66962	-1.57084
ATP13A3		0.493706	0.660703	-3.53037	-0.829811
ATP1A1		0.497319	0.293709		0.58073
ATP5F1B		0.51083	0.431847	0.514066	0.452064
ATP5F1D		0.729489	0.514877	1.3181	1.08919
ATP5MC3		0.946917	0.532518	1.16851	1.04803
ATP5PB		0.709172	0.529697	1.28028	0.824053
ATP6V0B		0.890461	0.628198	1.1503	1.43944
ATP6V1B2		0.93782	0.585055		1.18913
AXL		2.61075	1.07687		2.31282
B4GALT1		0.452729	0.41114	-0.534573	0.358333
BACH1		0.764601	0.559822	-2.10835
BAHCC1		1.49817	0.757823
BATF2		2.38115
bax		0.823919	0.743922	1.29301	0.991486
BCL2A1		0.983861	1.2259	1.35497	1.1274
BCL2L11		0.628735			0.847696
BCL3		0.822349	0.900486	0.9569	1.20596
BCLAF1		-0.40131		-1.12074	-0.473258
BFSP2		2.13666	1.0977		3.19878
BLVRB		1.13238	1.02433	1.42854	0.919259
BMS1		-0.406348	-0.553967
BRCA2		-1.01354	-1.56877	-1.89186	-0.943567
BRD2		-0.187153	-0.221842
BTBD8		-1.32564		-1.03476
BTG1		0.376909	0.838147	0.743426	0.399325
BZW1		0.561652	0.536299		0.513796
C15orf48		1.95776	1.01314		4.28029
C16orf54		0.510579	0.598515	0.730032	1.54504
C19orf38		3.06017	1.13807		3.35932
C1QTNF6		2.10205
C20orf27		0.632632	0.512284	0.618441	0.501864
C2CD3		-0.499417	-0.980035	-0.948369	-1.07279
CAB39		0.347901	0.270928	0.438474	0.506811
CABP4		-1.97809			-2.01599
CANX		0.426256	0.333611	-0.721175
CAPN2		0.515973	0.626676		1.53473
CAPNS1		0.60416	0.491165	0.967958	0.556722
CARMIL2		-0.333807	-1.92038	-0.380077	-0.525277
CBFA2T3		-0.994285		-2.53939	-1.56674
CCDC186		-0.962874		-1.56587	-1.25594
CCDC30		-1.80636
CCNG1		0.460785
CCNL2		-0.552758	-0.380466	-0.608991
CCNT2		-0.563067	-0.580015	-1.43322	-0.792877
CCT3		0.419414		0.808688
CCT8		0.401703	0.426421	1.10074	0.396745
CD164		0.704399	0.735809	-1.36074
CD1E		2.03715			3.07855
CD2BP2		0.765847	0.579738	1.35237	1.11473
CD300H		1.6618	0.545613		3.21449
CD68		1.94714	0.492323		2.25386
CD8A		0.745711			1.77331
CD96		0.581834
CDC14A		-0.414772		0.478643
CEBPZ		-0.567824			-0.587509
CENPB		1.45311	0.728403		1.02478
CEP250		-0.612121	-0.718982	-0.993424	-0.738544
CEP290		-0.858959	-1.4879		-1.15634
CEP295		-0.678479	-0.569306	-0.58395	-0.879129
CFD		2.23226	0.457745	1.78627	1.87933
CHCHD3		0.573015	0.453903	0.922609	0.45019
CHD1		-0.344504		-1.02622	-0.906543
CHD6		-0.476166		-1.65526	-1.17717
CHMP2A		0.799394	0.838831	1.58344	1.26576
CHMP4B		0.515906	0.386896	1.05229	0.508104
CHSY1		0.608946	1.1673
CIT		-0.79343
CKB		1.82882	0.605064	0.970705	1.24451
CLEC12A		1.46779	0.55606		2.27024
CLEC4E		2.47904	0.898268		3.27995
CLEC6A		2.54086	0.604937		3.21537
CLIC1		0.531009	0.274853	1.27349	0.502624
CLK2		-0.405087	-0.564861
CLK4		-0.958424	-1.30489
CMBL		1.84899	0.71045		3.40466
CMIP		0.562862	0.445882	-1.03874
CNDP2		0.92433	0.63063	0.855321	1.64792
CNR2		-1.46438	-2.08312	-0.91173
COMMD1		1.17841		1.33213	1.10202
COPA		0.515867	0.607112
CORO1B		1.54611	0.696231		1.51918
CORO1C		0.71245			1.41329
COX5B		0.745891	0.947134	1.63774	1.30072
CPSF2		0.69417
CRYL1		1.51865	0.796183	1.10404	2.06255
CSF1		1.61761	2.07667		2.70456
CSRP1		0.673573	0.61106	1.17536	0.710817
CTDNEP1		0.545586		0.879514
CTNNBL1		0.53059		1.22872	0.853943
CTNND1		1.29676			1.29935
CTSA		0.334008	0.546921		0.852533
CTSC		0.682446	0.708077		1.75559
CTSH		0.607423	0.397862	0.562226	0.751412
CTSW		0.336859		2.63387	1.87948
CUL5		-0.872208		-1.86686	-1.17211
CX3CR1		-0.406931	-0.5112
CXCL12		2.22427
CXCR5		-1.62123	-3.09172	-1.02469	-0.878146
CXCR6		-0.865767
CYFIP1		1.15915	0.521028		1.0434
CYTB		-0.184557	-0.120207	1.44374	-0.271079
CYTIP		0.432958	0.550527	0.627373	0.697499
DAZAP2		0.68127	0.489454		0.359449
DBI		1.27678	0.990891	1.26158	1.17171
DBNDD2		2.27702	0.65093		3.98888
DBNL		0.467498	0.55606		0.430875
DCLRE1C		-0.849116		-1.1689	-0.894398
DCUN1D4		-1.07558
DDOST		0.405387	0.495169	0.692179	0.843728
DDX24		0.391033		0.510778
DDX52		-0.755714
[truncated: 3,513 more rows]

## Sheet: 5297 genes of sheep
Genes	CD4-OA	CD8-OA	CD14-OA	CD21-OA	CD335-OA
A2M	-3.27729	-2.19359		4.27246
ABCA1	-1.47214	-0.895278			-4.04559
ABCA13	1.07535				2.95232
ABCE1	-0.535535				-5.21344
ABHD2	-0.750529				-2.25553
ABR	0.468372	0.822322	0.260819		-2.80999
ABTB2	1.17204
ACAD9	0.422984			-3.98713	0.702379
ACADVL	0.401467
ACAP1	0.602447	0.657286			1.28295
ACKR3	1.10209	1.28013	2.97249
ACO2	0.473016	0.489779		-4.55036	-2.14382
ACOD1	-2.16844		0.820225
ACOT7	0.977053	1.08828			1.53991
ACSF2	0.433737				0.933106
ACSS1	0.581494
ACTB	-0.161312		0.634763	-3.23951	-0.992911
ACTR2	-0.278439				-3.2425
ADA2	1.37079	-1.11639
ADAL	-1.10327	-0.803301	-0.99503		-4.99512
ADAM10	-0.619415				-2.94667
ADAM19	-0.392175	-0.758601			-3.50331
ADAMTS10	0.649947	0.520222			1.07177
ADAMTSL4	0.323807	0.742897			-2.46006
ADAR	0.33275	0.38033	0.664732		-3.69823
ADD1	0.250309	0.263506		-6.55421	-2.8801
ADGRE1	-2.77602				2.20519
ADGRG5	0.723629		-1.24732
ADORA2B	-1.60705	-2.22822			-1.83473
ADSL	0.651008	0.550967			1.65437
AES	0.657125	0.838575	0.477963	-2.32815	1.73291
AFDN	0.585565	0.716555
AFG3L2	0.441102	0.523276
AGL	-0.930593	-1.34924			-1.47735
AGO4	-0.642308		-0.857476		-5.86544
AGPAT3	0.663598		0.428121		-2.60649
AHCTF1	-0.388016				-3.37816
AHNAK	-0.212549	-0.128871	-0.159748	-5.16324	-4.19902
AKAP8	0.485125
AKAP9	-0.580485	-0.670165	-0.712203		-2.23365
AKNA	0.599186	0.716085			-2.35485
AKR1A1	0.594398		0.451143
ALDH6A1	-0.918638	-0.907661
ALKBH7	1.1405		0.967156		2.82299
ALYREF	0.580896		1.17927		1.37924
AMFR	0.318587	0.629231	0.373141		-2.29208
AMOT	-1.35017	-1.19743
ANAPC7	-0.804191	-0.754099	-1.02769
ANKRD11	0.417034	0.516906		-2.91435	-1.83515
ANKRD12	0.261779	0.268112		0.899826	1.0038
ANKRD17	-0.466707		-0.566387		-1.11218
ANKRD40	-1.18489
ANKRD44	-0.456007			-3.27376	-4.94753
ANO8	0.586968
ANXA1	0.315754	0.665015	0.878271		-0.835871
ANXA2	0.560738	0.551348	0.688192		-1.20674
ANXA3	0.563911		0.450335
ANXA6	0.540444	0.458555			-1.30864
AOAH	-0.571052				-5.31965
AP2B1	-0.859435	-0.556136			-2.98451
AP3M1	-0.416139	-0.531714	-0.412577		-4.54015
AP4E1	-0.820393	-0.709801	-0.99291		-2.41971
AP5B1	-0.787466		0.549826	2.44862	-1.41249
AP5Z1	0.55229	0.411732		-2.31569	1.87541
APAF1	-1.16354	-0.701347	-1.1748		-1.77602
APC	-0.394687	-0.525418	-0.589045		-2.1687
AQR	-0.696132				-1.23949
ARAP1	-0.287636		0.381379
ARAP3	-1.55986
ARCN1	-0.541212				-2.13956
ARFRP1	0.609837	0.815023	0.448034
ARGLU1	0.415746	0.371517	0.429428	-2.44238	-2.21136
ARHGAP30	0.397081	0.595389	0.314441	-1.28281	-0.490529
ARHGAP35	0.462562	0.624909
ARHGAP45	0.339038	0.483388			-1.35713
ARHGAP6	-1.12785				-3.43754
ARHGDIA	0.425421	0.445733	0.507362	-3.31815	-1.58009
ARHGDIB	0.606379	0.765327	0.328457		1.07846
ARHGEF1	0.597225	0.725263	0.440592	-2.85083	-0.543363
ARID4A	-0.764771	-0.530512	-0.505253
ARID5B	0.528579	0.459941	0.696128		-1.19144
ARL4C	0.612595		2.85931
ARL5C	-0.970337	-1.37697			-1.84675
ARMC1	-1.00448		-1.33646
ARPC1B	0.538546	0.406295	0.625296		1.13789
ARPC2	0.421228	0.478449	0.407954	-3.91628	-0.39163
ARPC3	0.422516	0.598549	0.698126		0.774594
ARPC5	0.300824	0.572112	0.538315		-3.0437
ARRB2	0.815305	1.21327	0.435269
ARRDC1	0.433757	0.608431	0.481654	-1.63183	0.905982
ARRDC3	0.592795	0.704648	-0.736411
ASAH1	-0.663504		0.368955
ASCC2	0.507378
ASH1L	-0.498675	-0.392741	-0.845552	-3.08926	-3.38328
ASH2L	-0.580788				-2.48123
ASNA1	0.497355		0.475931		0.738352
ASPSCR1	0.518126			1.98682	2.0191
ASXL1	0.419905	0.277312	-0.298832
ATAD2	-0.578471	-0.917386	-1.34596		-2.9184
ATAD2B	-0.866933		-0.814685		-1.10727
ATF4	0.992339	0.527925	0.723399		2.11649
ATG2B	-0.545443	-0.590059	-1.00044		-3.19715
ATM	-0.943438	-0.710808	-1.23101		-1.91477
ATN1	0.706392	1.02992		-3.4048	-1.62506
ATP13A2	0.464198	0.515614			-1.67993
ATP2B1	-0.788765	-0.5468	-0.588667	2.6871
ATP5F1A	0.267102	0.253429	0.368959	-2.69055
ATP5F1B	0.203358	0.219597	0.208878	-1.83704
ATP5MC2	0.537501	0.470544	0.434852		2.22569
ATP5MC3	0.555246				1.83191
ATP5PD	0.638549	0.654106	0.554837		1.70429
ATP5PO	0.448501		0.65307		2.24329
ATP6V0A2	-0.749009	-0.582269			-3.59671
ATP6V1B2	-0.720745				-1.17391
ATP6V1G1	0.685318	1.19612	0.858321		1.48337
ATP7A	-0.856407
ATP8	-0.321032	-0.499179	-0.721457	-2.94354	-5.46579
ATP8B2	0.405505	0.491204			-4.76595
ATRX	-0.650629	-0.329567	-0.554849
ATXN2L	0.435601	0.47712			-3.72602
ATXN7L3	0.366829		0.399626	-1.9075
AUP1	0.448968	0.514201	0.392286		1.23253
AURKAIP1	0.916161		0.884885	2.89543	2.68625
AXIN1	0.49763
AZIN1	-0.421829	-0.465996	-0.974475		-4.19039
B2M	0.555015	0.74356	0.642736	-3.16696	0.176716
B3GALT2	-2.06585	-1.3338
B4GALT2	0.555442
BACH1	-0.711224		0.447618		-2.21685
BAD	1.07453				1.76115
BAG6	0.272564	0.312161	0.271681
BANK1	-0.403394	-0.781934			-2.77174
BAZ2A	0.334204	0.420471		-2.07239	-3.0022
BBS10	-1.8233	-1.79746	-2.48022
BBX	-0.608735
BCAP31	0.494118	0.460568	0.529128		0.979457
BCL11B	0.613329	0.970035
BCL2L13	0.480122				-2.40166
BCL2L2-PABPN1	0.357512	0.481978			0.70384
BCL3	0.881232	1.03416	1.70591
BCL6	-1.41887				-3.33921
BCL9L	0.548856	0.705132	0.415565		-5.16688
BDP1	-0.640613	-0.656051	-0.465807		-3.81679
BHLHE40	0.793382	1.60546	2.02665
BICDL1	0.736637
BICRA	0.631632	1.00406
BIN2	0.303768	0.5489	0.534441	-3.37763	-1.53133
BIRC6	-0.901705	-0.946616	-0.763097	-4.28459	-2.54149
BOD1L1	-0.412516	-0.368124	-0.693148		-2.74751
BPTF	-0.45832		-0.514362	1.11089	-0.603914
BRD7	0.255272	0.476879		-3.03698	-0.816151
BRD9	0.643037	0.622215
BST-2A	3.23265	1.70406	2.29081
BTAF1	-0.538089		-0.456403		-5.54511
BTBD8	-0.946246	-1.10711			-3.30705
BTF3L4	-1.03798	-1.05961
BTG1	0.454184	0.622004	1.1583	-3.0949	-1.1198
BTN2A2	-1.55359	-1.81216
C19orf66	0.647586		1.10191	3.11425	2.30395
C1orf194	-3.25913	-4.41532	-3.57676		1.78135
C1R	2.17939		0.962086
C2CD5	-0.723071	-0.484657	-0.810836		-4.49919
C5AR1	-1.84353		0.761371		-2.45307
C5AR2	-1.74471		0.7005
C7	1.59968				2.56138
CALCOCO2	0.414978	0.722799			-1.18242
CALR	0.529381	0.691948	0.434405		-1.0348
CALU	-1.31476		0.460672
CAND1	-0.505228				-2.28044
CANX	0.312191	0.361377			-1.14665
CAPN2	0.45597	0.753002	0.688174		-1.73785
CAPRIN1	-0.325796				-2.40408
CAPZB	0.435912	0.68834	0.802901		-1.51408
CARD11	0.35048			-3.96226	-0.349936
CARD6	-0.624384		-0.625955		-3.85876
CARD9	0.67242		0.633067	4.5985	2.81812
CARF	-1.47768	-1.89488	-1.67464
CASD1	-0.899612
CASP8	-0.66819		0.580535		-1.28756
CASP8AP2	-0.576178	-0.664284	-0.891826		-1.87069
CCDC106	1.30562
CCDC136	-2.78698			4.78564
CCDC137	-0.88595		-0.854071
CCDC186	-0.742888	-0.696646
CCDC66	-0.627077
CCDC88C	0.33126	0.630239	-0.328286		-1.43623
CCNG2	-0.968918
CCNL1	0.958629	0.627001	1.56019	-3.18955
CCPG1	-0.835855		0.3349		-3.91915
CCR6	-1.04415	-1.98492
CCT7	0.305069				-0.4752
CD101	-2.83249		-0.450963
CD163	-2.34149		0.231077	4.34196
CD180	-1.62528	-1.84592			-1.76381
CD1D	-0.654665	-0.576076	-0.312853		-3.08895
CD22	-0.48641	-0.812052	-1.53132		-2.74713
CD247	0.760804	0.684606
CD3E	0.35012	0.982099			-3.70318
CD3G	0.326639	0.915237
CD4	0.461234				-4.41055
CD44	0.541771	0.887113	0.553533
CD5	1.0345	1.60684	1.03735		-1.80819
CD52	0.811263	1.08905			3.27899
CD53	-0.251689		0.858136	-4.20937	-0.641016
CD6	0.845477	1.41278
CD68	-1.26687		0.667338		-2.42783
CD69	2.42684	2.01021			6.14005
CD74	0.171084	-0.502095	-0.596971	-5.60248	-0.981293
CD79A	-0.432085	-0.410903	-1.30955	-3.49996	1.17689
CD81	0.346905	0.749462	0.693529
CD83	3.52006	3.56431	4.65738		3.98426
CD84	1.1449	0.763658
CDC25B	0.471162	0.782152		-3.7848	-1.67683
CDC37	0.496269	0.443451			-1.01508
CDC42EP3	-1.45481
CDC73	-0.474159				-4.69969
CDH20	1.09802				3.51553
CDK12	-0.415106		-0.541322		-1.99901
CDKN2AIP	0.569797		0.46302
CDKN2D	1.2748	0.623178	1.42732		2.04043
CDS2	-0.6017				-5.20541
CEBPZ	-0.3919				-1.17171
CECR2	1.79702
CELF2	-0.436472				-4.36083
CEMIP2	-1.19389		-0.328777
CENPB	1.33817	1.29755	0.810501
CENPC	-0.943288	-1.13279	-1.01692
CEP170	-0.583557	-0.762093	-1.00633		-3.44123
CEP192	-0.404659				-2.127
CEP350	-0.48645				-2.07018
CEPT1	-0.908679				-2.75773
CERK	0.834839	1.13462	0.605071	-3.86006	-2.05763
CFD	-0.78181		0.522236	4.29522	-1.87877
CFL1	0.534411	0.743166	0.771184	-1.68544
CFP	-1.72851		0.66632	5.45676
CHD3	0.320315	0.529187			-3.86098
CHD9	-0.366972				-1.75119
CHI3L1	-1.57943		0.814565	4.34086
CHIC1	-1.10205	-1.35425			-1.53799
CHMP4B	0.454927	0.542848	0.443363
CHMP7	-0.711398				-1.6525
CHPF2	0.528489		0.615083	-4.67523
CHST15	-0.765559				-4.33049
CIB1	0.645838	0.608988	0.541501		1.80876
CIC	0.420383	0.357039	0.443877		-1.0593
CIITA	-0.417826	-0.86017	-0.646632		-2.04511
CIRBP	0.698104	0.634838	0.653324		2.03485
CISH	0.501404
CITED2	-0.740032				-3.18445
CIZ1	0.424779	0.543996			2.03518
CLDN3	3.40096				4.65672
CLDND1	-0.988109				-3.11989
CLEC3B	1.8839		1.29305	6.79037	3.36866
CLEC4A	-2.772		0.670191
CLIC1	0.379949	0.412991	0.599019	-5.23198	1.01721
CLK1	-1.89787	-2.00988	-2.42552		-2.33532
CLK4	-0.766457	-0.823184	-1.43692
CLP1	-0.730193
CLPTM1L	0.467451	0.46341		-5.65211
CLTC	-0.611988	-0.247386	-0.162945	-3.77827	-1.80778
CMIP	0.562078	0.891725	0.519211		-2.7695
CMTR1	0.416766	0.383072			-3.27189
CMTR2	-1.96244	-1.90925	-1.4206		-3.24861
CNBP	0.717096	0.655765	0.836955		-1.27693
CNN2	0.231596	0.595457	0.439261		-0.985994
CNOT1	-0.302207			-6.64206	-0.843797
CNOT6	-0.703945		-0.768656		-1.51168
CNOT6L	-0.488751				-1.89994
CNP	0.52561	0.425123	0.52397		-1.62111
COBLL1	0.831744
COPB1	-0.551842				-2.78816
COPE	0.478998		0.341868	-1.71222	1.69787
COPS2	-0.780092
CORO1A	0.292084	0.42759	0.638637		1.1975
CORO1B	0.674632		0.472922
COX1	-0.113154	-0.544778	-0.484427	-1.75761	0.202343
COX3	0.113309	-0.362957	-0.502664		1.77201
COX4I1	0.568032	0.482303	0.381024	1.10652	2.49747
COX6B1	0.751388		0.806762		3.41929
COX8A	0.65874	0.705379	0.915419		2.85036
CPT1A	-1.02216	-0.480256	-0.717904		-1.71543
CRAMP1	0.416918			-5.27495	-2.30721
CREBRF	-0.658913
CRK	-0.617664		-0.527002		-1.85692
CRNKL1	-0.511169	-0.393068			-2.1026
CROCC	0.533222				-1.45403
CSDE1	-0.301094			-3.36551	-2.03742
CSF1R	-1.87533				-3.78887
CSF2RB	1.84951	0.874998	0.620379		-3.99441
CSF3R	-2.09169	-0.393966	0.637376
CSK	0.417369	0.474154	0.444836	-3.28842	0.474435
CSNK1G2	0.575327	0.59189		-2.32759
CSRNP1	1.08103	1.35477	3.11665
CTLA4	1.18494				3.05192
CTNNB1	-0.65296	-0.419083			-2.62185
CTNNBL1	0.722489	0.613289	0.560278		0.790783
CTSB	0.444227		0.644748		-4.84259
CTSS	0.84074		0.630685		-0.584333
CTSZ	-0.695375			2.06465
CUL4A	0.583069	0.306251	0.285755		-3.14498
CUL9	0.498159				-1.51282
CXCR4	1.26366	2.63719	0.737842		1.40815
CXCR6	-1.27093
CYB5B	-0.568277				-1.04299
CYBB	-1.15001	-1.30063	0.161111	-2.40283
CYC1	0.514731				0.881874
CYFIP1	-1.3323
CYFIP2	0.309506	0.555611	-0.829032	-6.83552	-3.42856
CYP51A1	-0.959181	-0.991311			-2.90035
CYTB	-0.164566	-0.60954	-0.730664	-1.24737	0.570482
CYTH1	0.741336	0.889	0.431402		-2.76693
D2HGDH	0.457407				0.767342
DAG1	-1.01703
DAXX	0.74267	0.468007	0.680052
DAZAP1	0.561244	0.695595	0.486434
DBI	0.883481	1.10216	0.722532		3.07863
DBR1	-0.968756				-1.62457
DBT	-1.57718
DCAF1	-0.487186			-4.94059	-2.34708
DCAF12	-0.806945				-2.01961
DCAF7	-1.21775	-0.678031	-0.994603	-4.05986	-1.49282
DCBLD2	-0.827221		-1.6889		-0.994974
DCP2	-0.703816	-0.504113	-0.79774		-2.87596
DCTN4	-1.16062
DDB2	0.650555	0.674
DDHD2	-0.597206				-3.55728
DDI2	-0.773347		-1.27384		-1.73173
DDIT4	1.22031	1.73598	5.56888		1.02059
DDX17	-0.384937	-0.347252			-3.06993
DDX18	-0.765634
DDX24	0.496634	0.645483
DDX31	0.47067	0.581075			-0.841343
DDX39B	0.321823		-0.346178	-2.33329	0.738425
DDX3X	0.178685	0.438497	0.9574	-4.7909	-2.13912
DDX5	0.627467	0.394744	0.901872	-3.64655	-1.50207
DDX54	0.458012	0.323298			-0.639121
DDX58	1.64398	1.88032	1.63017
DDX6	-0.469708	-0.306115	-0.755988	-5.92505	-1.7273
DEAF1	0.825394	0.963245	0.651447
DEF6	0.432425	0.412684
DENND1C	0.386278	0.487808		-2.71999	1.0638
DENND3	0.486423	0.616455	0.335139		-2.50294
DENND4A	-0.399463	-0.498899		-3.37699	-2.06899
DENND5B	-0.542674	-1.17449			-2.46578
DENND6B	0.613604				2.7917
DGAT2	1.82947
DGCR8	0.435851				-2.63917
DGKA	0.295853	0.529095		-5.64929	-1.10544
DGKZ	0.586759	0.731878	0.351998		-1.15085
DHX15	-0.507706	-0.370772			-2.45556
DHX16	-0.567304		-0.439866		-2.21373
DHX29	-0.660435	-0.610222			-1.34531
DHX36	-0.560858				-3.7764
DHX40	-0.712776				-2.67201
DHX58	0.931844	0.940998	1.28379	1.95024	1.57044
DICER1	-0.767277	-0.658944	-0.772079		-1.33214
DIP2B	-0.429966		-0.738033		-3.57465
DLEC1	0.963172		1.2743
DLG1	-0.627877	-0.762916			-4.75366
DLG5	0.94807	1.42097			3.44443
DLGAP4	0.664233	0.862162
DMPK	-1.13201	-1.86618
DMXL1	-1.19057	-1.07684	-0.766738		-4.44798
DNAH7	0.648466	-1.18035
DNM1	0.550515	0.822957
DNM2	0.350768	0.395143	0.317607	-3.42758	-2.09839
DNMBP	-0.640085		-1.0827		-3.39255
DOCK8	-0.599235	-0.286579	-0.205558	-4.06431	-4.67031
DOK1	-0.75319	-0.660197	-1.28675
DPH2	-1.10884	-1.59253	-1.42433
DPM1	-1.29421	-1.17796			-1.88887
DPP8	-0.595648	-0.604996	-0.461595		-3.13431
DPY19L1	-1.0086	-0.92472	-0.444017		-1.71077
DPYSL2	-0.45853	-0.856492			-2.61814
DTX3	0.854059		0.696684		2.38627
DUSP1	2.35815	1.84214	2.71201		2.38067
DUSP2	1.40714	2.08309	4.10854		1.62375
DUSP5	3.51448	3.32854	2.88683		1.69371
DVL1	0.606582			-4.59694	-0.711449
DYRK2	0.576963	0.449443
ECE1	0.555034	0.687525	1.12961		-2.00249
EDEM3	-0.760715				-3.50758
EEF1G	0.569256	0.458203	0.418766		1.21134
EEF2	0.137827	0.190047	-0.113012	-1.92338	-0.767739
EGR1	3.94854	-0.807517	1.92296		1.48303
EHBP1L1	0.307353	0.668643	0.577351	-0.959914
EHMT2	0.307993	0.466931			-0.586457
EIF1	0.705466	0.639878	1.15854		1.64789
EIF2AK2	0.572691		1.01627
EIF2AK3	0.622057				-2.61294
EIF2AK4	-0.460679				0.597856
EIF3A	-0.227958				-0.594549
EIF3B	0.300539				-0.939946
EIF3E	0.217086		0.270571
EIF3F	0.320046	0.327934
EIF3G	0.611841	0.716318	0.881748		1.31383
EIF3H	0.558337	0.673553	0.570221	-2.23345	0.546482
EIF3I	0.491886		0.55226		0.669946
EIF3K	0.764293	0.64156	0.571175		1.94237
EIF3M	0.486236	0.381987	0.655384		1.52931
EIF4A1	0.559442	0.653153	0.799178		1.70852
EIF4B	0.201399	0.326584	0.285661	-2.39221	-0.350744
EIF4G2	-0.170359	-0.176044			-3.32158
EIF5A	0.42237	0.535491	0.541731
EIPR1	0.545349				1.26648
ELK4	-0.366182		-0.396623		-1.9187
ELOB	0.573662	0.508307		1.78971	3.11853
ELOVL5	0.549836	0.962249
EMB	-2.47849		1.22839
EMC9	0.795492	0.642311			2.34278
EML3	0.291465			-1.71002	0.797386
EMP3	0.432258	0.708184	0.904275		1.84607
EMSY	-0.846663	-0.639419	-0.78145		-2.16871
ENSA	0.921141				1.68555
EP300	-0.345864	-0.242801	-0.502923	-5.72967	-4.19857
EP400	-0.321606		-0.725141	-2.7161	-2.3949
EPB41	0.196596	0.590279		-3.22584	-0.863017
EPG5	-0.76547	-0.662111	-0.769107		-2.41767
EPM2AIP1	-0.908526	-0.895672
ERBIN	0.401402	0.352118	0.266664		-2.13911
ERCC1	0.677733		0.770405		3.30155
ERCC8	-1.51056
ERGIC3	0.396087	0.591156			1.39798
ESCO1	-0.7648	-0.713259	-0.882884
ESYT2	0.275484	0.477745			-1.97988
ETNK1	-0.992931	-1.12656	-0.63863		-4.2887
ETS1	0.237107	0.519002	-1.72723	-7.96033	-0.924011
EVL	0.299392			-7.19931
EWSR1	0.392721	0.33815		-1.33596	0.828647
EXOC8	-1.35563		-0.902969
EZH1	-0.45188		-0.850967		-4.39067
F13A1	-2.03003		0.275786
F2R	1.08164	1.82971			-4.61124
F5	-1.55046		0.283129		-1.68549
FAM122A	-0.879185				-1.95396
FAM221B	2.37832
FAM43A	-1.96955	-2.01389			-2.42744
FAM98A	-1.15832				-3.68584
FAR1	-0.909545	-0.807762	-0.850033		-2.58936
FARP2	0.845703				3.42191
FASTK	0.553302				1.66811
FAU	1.03861	0.789888	0.847207	0.94875	3.74517
FBH1	0.576173	0.472513	0.580916	-1.73455	-0.473719
FBXL19	0.563924				-1.95178
FBXL3	-0.765156	-0.824939	-0.968187
FBXO21	-1.24639				-1.49487
FBXO22	-0.779991
FBXO30	-1.55795
FBXO33	1.12503	0.702048			-3.2027
FBXO7	0.683059	0.729988			-1.73365
FCGR3A	-1.63203	0.519179	0.623888		-1.44994
FCHO1	0.281178		-0.777088	-2.72199	-0.484642
FCN1	-1.31884		1.25492	6.60164
FCRL1	-0.58024	-1.3757	-2.09873		-2.92131
FCRL3	-1.17623	-1.54083	-2.39995		-2.50562
FCRL5	-1.15969	-1.15482	-1.32579		-3.93375
FEM1C	-1.04383	-0.876178	-0.70417		-1.88
FERMT3	0.288362	0.32695	0.409936
FGD4	-1.77879
FGL2	-2.48678	-0.845184
FGR	-0.707702		0.50754		-1.38776
FIBP	0.605937	0.55138			1.55111
FKBP11	0.776995		1.00279		2.19884
FKBP4	0.533691
FLII	0.221411	0.531417	0.457895	-1.83168	-0.666413
FLNA	0.197575	0.625631		-3.47327	-1.83578
FLNB	0.636466
FLOT1	0.623979	0.462144	0.499268	-4.67423	0.866597
FLOT2	0.432462	0.718446	0.77633		-2.02188
FLT3	1.86601				1.88691
FLT3LG	0.893962	0.789591			1.20709
FMNL1	0.447297	0.79545	0.394591	-2.70598	-1.62723
FN1	-1.13793		0.282025	3.2664	-1.75666
FNBP1	0.406735	0.584154	0.227025	-2.24295	-0.914274
FNDC3B	-3.02835
FOS	3.62422	1.76179	2.39602		3.15281
FOSB	2.791		1.81337
FOSL2	-1.60074		1.49281
FOXK1	0.645838	0.854643
FOXM1	1.5743
FOXN2	-1.24483	-1.19176
FOXS1	1.54397	2.11428	3.2203		5.18002
FRY	-0.475881	-0.427629			-4.17066
FRYL	-0.311824		-0.35987	-2.03054	-0.780446
FSCN1	0.557534	0.688218	1.05086
FTSJ3	-1.25712	-1.38413	-1.07921
FUBP1	-0.80346	-0.670699		-3.82379	-3.92354
FYB1	1.0429	1.26811	1.01083	3.58406
FYN	0.581763	1.37957	0.562733	-2.62819
G2E3	-0.696458	-0.607041	-1.63211		-1.27566
G3BP1	-0.451434				-1.97269
G3BP2	-0.756117
GABBR2	-0.784819	-1.63358	-3.52638
GABPB2	-1.35013
GAK	0.597419	0.626905	0.336785		-0.67417
GALK1	0.451171	0.671376	0.854758	2.19815	2.7497
GALNT7	0.491575	0.367176
GAPDH	0.699077	0.783226	0.698822		0.612924
GAREM1	1.1062				3.96735
GAS2L1	1.92485		0.764871		2.42693
GATA3	0.572339	0.993407		-2.42826	1.81598
GATAD2A	0.453066	0.493027			-1.96623
GCK	-1.67418	-1.93377
GEMIN5	-1.40738
GFPT1	-0.688066
GGCX	-0.752583	-0.749418			-1.43481
GGNBP2	0.49468				1.12988
GHR	-0.884566			3.62817	2.70696
GIT1	0.56027	0.827912			-2.53164
GMFG	0.345152	0.413239	0.607945		2.7648
GMIP	0.269277	0.244113		-2.90749	-0.85055
GNAI2	0.228168		0.307846	-4.69253	-2.84267
GNAS	0.421297	0.412869		-4.54847
GNB1	0.357902	0.4239	0.531015	-1.73478	-0.958784
GNPNAT1	-1.46541
GNPTG	0.338746				2.0823
GOLGA4	-0.481645		-0.742453		-2.04222
GOLGB1	-0.71895	-0.57975	-0.679407		-3.36193
GPATCH2	-1.18543		-0.859682		-2.55939
GPCPD1	-0.437137		0.533476
GPR183	-0.398149		1.68129		-1.51238
GPS2	0.576492		0.471802	-2.61736	1.56985
GPSM1	0.939883	0.921735
GRAP2	0.619145	0.655708
GRINA	0.429648		0.586896		2.02608
GRIPAP1	0.36296	0.574718	0.313855
GRK2	0.34588	0.401327	0.395347	-2.90362	-1.09595
GRK6	0.461256	0.390815	0.493025		-1.37997
GRN	0.602606		0.616088		-0.588785
GSPT1	-0.591313				-3.36472
GTF3C3	-1.01379	-1.07184	-1.62955
GTF3C4	-0.743284		-1.13133		-1.76559
GXYLT1	-1.35203		-0.913841
H1FX	0.604772	0.665019	0.694276	-1.81228	1.09431
H2AFV	0.367512	0.540539			1.91781
HAUS2	-1.37719
HBEGF	3.7266	2.40026	8.92219		2.63259
HCK	-0.907311		0.329832		-0.534328
HCST	0.936625	1.3924			3.23229
HDAC7	0.457071	0.494727			-1.81071
HEATR1	-0.408934	-0.425452			-1.24165
HEATR5B	-1.21931	-1.17724	-1.0193		-2.31311
HECTD1	-0.557559	-0.400459	-0.396079	-3.76661	-2.68519
HELZ	-0.443472	-0.473763	-0.447986		-2.14807
HERC1	-1.07396	-0.808877	-0.888348	-2.78115	-2.85013
HERC2	-0.285832	-0.313539	-0.499069	-3.70075	-3.23759
HERC4	-0.679811				-3.4976
HERC5	0.656084		0.862603		0.816503
HERC6	1.04403	1.76586	2.33751
HIF1AN	-0.757479	-0.770447			-3.86028
HIP1R	0.286009	0.259331			-1.16334
HIPK3	-0.440743	-0.546142	-0.338228	-3.25169	-1.23802
HIVEP2	0.481473	0.725884		-3.83629	-2.98275
HM13	0.387825	0.672279	0.583275
HMCN1	-1.60829	-2.10509			-1.99806
HMGN1	0.709051	0.71889
HMGN3	0.862981	0.772146			1.65281
HNRNPA0	0.559036		0.486132		-0.843208
HNRNPA2B1	0.375798	0.534872	0.610717	-4.00444	0.417264
HNRNPA3	0.377305	0.574509		-2.56351
HNRNPD	0.455537	0.337728	0.341327	-2.60791
HNRNPDL	0.862146	0.733812	0.749827	-3.47818
HNRNPH1	0.468082	0.380653		-4.79563	-0.281521
HNRNPLL	0.594093	0.994315
HNRNPM	0.406495	0.459646	0.248625	-2.24156	0.673776
HNRNPR	0.354661	0.468406		-3.16871	-0.840144
HPS5	-0.449758	-0.565651			-3.38776
HSH2D	0.844955	1.38938	1.76547		2.40895
HSP90AA1	0.291989	0.299778	0.322306		0.773585
HSP90AB1	0.215376	0.262298		-1.6708
HSP90B1	0.358855	0.533809	0.377765	-2.61917
HSPA5	0.869681	0.773131	1.01363	-2.30593	-0.630891
HSPA8	0.137165			-2.52853
HUWE1	-0.4102	-0.335607	-0.675205		-2.28554
ICAM3	0.513095	0.897579	0.539573
ID3	-1.03385	-1.4704	4.99217		2.30703
IDH2	0.475512		0.671697	-2.80823	1.18395
IFI35	0.662547	0.897739	1.09792	1.74117	2.70037
IFI44	1.27295	1.07606	0.901088		1.68163
IFI44L	0.779776	0.77477	1.11574		0.765035
IFI6	2.70175	3.63506	3.71933	4.32048	4.75551
IFIT2	-1.02399	0.533466	1.04554		-3.66896
IFIT3	0.951667	1.64845	2.12232
IFNGR1	-0.748171		0.572661
IFRD2	0.892482				1.56535
IGSF1	0.311688	1.28525
IKBKB	0.347166				-2.95468
IKZF1	0.347902	0.311498			-2.64072
IKZF2	-1.02658
IL12RB1	0.564197	0.996245
IL13RA1	-1.80278
IL21R	0.899006		2.80567
IL27RA	0.56057	0.544819	0.413968	-5.66098	-1.00845
IL4R	0.518708	0.784525	1.1475		-2.68201
IL6ST	-0.891515
IL7R	0.301018	1.23626
ILKAP	0.51194	0.541826	0.53892		2.17096
INF2	0.390353	1.26344	0.837684
INPPL1	0.579381	0.649893	0.587974	-2.33854
INSYN1	1.29503
INTS2	-0.786759		-1.10786		-3.42838
INTS4	-1.07397	-0.985356			-2.21099
INTS7	-0.835095	-1.18142			-2.34829
IPO9	0.382192				-1.63016
IRAK1	0.769546	0.575927			-2.63208
IRF2BPL	0.851308		0.979514
IRF7	2.17468	2.32051	3.01743		3.669
IRF8	1.85499		0.9234
ISG15	2.61694	3.3189	4.2986	5.32915	8.08465
ISG20L2	-0.786243	-0.778449
ITGA5	0.778554	0.504233	0.338235		-2.1839
ITGA6	0.447315	0.884312			-1.74765
ITGAM	-0.564389				-5.83193
ITGB2	0.260347	0.651081	0.381655	-4.35687	-1.86815
ITGB7	0.470097	0.241659		-4.6372
ITPKB	0.711356	0.923145			-1.36475
ITPR1	-0.860578	-1.2646	-0.944816		-3.2535
ITPR2	-0.807251	-0.479959	-0.655045		-1.82342
ITPRIPL2	-1.55847	-1.00856	-2.01536
IWS1	-0.736885				-1.22659
JADE2	0.294243				-1.22258
JAGN1	-1.66939
JAK1	0.207056	0.560978		-7.49976	-5.10266
JAK3	0.397374	0.481873			-3.09997
JMJD1C	-0.506132	-0.646821	-0.272814	-4.01732	-2.83599
JMJD8	0.473547		0.526637		1.21328
JOSD1	0.834633	0.713142	1.54815		-1.85495
JRKL	-1.36658				-2.05038
JUN	4.00316	0.84863	-0.527958	-1.99797	3.84825
JUNB	1.56342	0.807973	1.82655		3.25394
KANSL1	0.42749	0.653164		-4.29274	-2.46001
KAT7	-0.520969				-2.69449
KBTBD8	-0.888636	-1.20598			-3.64583
KCMF1	0.39351		0.39583
KCNMB3	-0.569383	-0.886932			-3.53065
KCTD12	0.575803		0.529874	-2.85857	-2.50913
KDELR3	-0.276535	-0.187568		-3.67552	0.398632
KDM1B	-0.565796				-3.22313
KDM5A	-0.370931	-0.462641	-0.909013
KDM6B	0.46474	0.572035	1.12714		-4.55977
KIAA0040	-0.505848	-1.28244	-1.38543
KIAA1109	-0.614114	-0.77845	-0.818465	-3.33198	-2.86239
KIAA2013	0.477155		0.461351
KIDINS220	-0.479112				-2.32724
KIF21B	0.350801	0.656982			-3.64389
KIF5B	-0.385674				-2.48201
KLF10	0.808565	0.790497	1.86763
KLF11	-1.54209	-1.14855	-1.97263
KLF3	-0.429815		0.454091
KLF5	-2.34321	-2.79622			-4.20484
KLF6	0.62674	0.729749			-1.20008
KLHL11	-1.12729		-1.5028		-3.12895
KLHL21	-1.2165		-1.51662		-1.68386
KLHL24	-1.12367	-0.925433	-1.10598		-3.65555
KLHL8	-2.01156
KMT2C	-0.896804	-0.782419	-1.04256		-4.14285
KMT2D	-0.20171		-0.574116	-4.41598	-3.67159
KPNA4	-0.5432	-0.62138	-0.961561		-0.663132
KPNA6	-0.749606				-3.16378
KPNB1	-0.338736		-0.973776		-2.11683
KRI1	0.391807				1.55778
KTN1	0.433222	0.431586	0.351109		0.627248
LAMP1	0.352308	0.598778	0.621029		-1.04248
LAPTM5	0.472896	0.90797	0.450691	-2.91112	-0.808002
LARGE2	2.20275
LAT	0.456045	0.629777
LATS1	-0.877256	-0.712468	-0.992079
LCK	0.540977	1.13193
LCP2	0.416271	0.753401	0.620659		-0.946262
LDLRAP1	0.890216	1.07636
LEF1	0.585734	0.633705
LEMD2	0.39207				1.55412
LENG8	0.433688	0.357789			-2.9808
LIG1	0.565446				1.15486
LIMD1	-0.571298				-2.6706
LIMD2	0.536235	0.281195			0.415492
LIPA	-0.595937		0.446026		-1.21356
LLGL1	0.579027	0.662322
LLPH	-1.04748
LNPEP	-0.590216	-0.342091	-0.84218		-7.33494
LPAR6	-0.92102
LPCAT2	-1.53368				-4.32058
LPCAT4	0.618364	0.779213			1.16715
LPIN2	0.503754	0.792407	0.248382	-3.65805
LRBA	-0.305045		-0.670189		-1.98511
LRCH4	0.507492	0.510421	0.417976		-0.634282
LRG1	-2.10257		1.15322
LRIF1	-1.34272	-1.64366
LRP1	-1.70849				-1.54403
LRP10	0.242236	0.396697	0.28338	-1.58164
LRRC40	-1.20553
LRRC59	-0.711916				-3.37032
LRRC8A	-0.795762				-1.69186
LRRK2	-0.569714	-0.870845	-0.338763		-1.40114
LTB	0.431819	0.461389			2.25199
LTN1	-0.912244		-1.05094		-2.98509
LUC7L3	-0.552824		-0.673981	3.43248	1.72155
LY6E	1.15787	0.590989			1.33909
LYPLA2	0.545743	0.684601
LYST	-1.12264	-0.945218	-0.76849		-2.8329
LYZ	-1.90842		0.36503	3.22333
MACF1	-0.232291	-0.517586	-0.872846	-6.96927	-3.93821
MAF	-0.389116
MAFG	0.881709	0.712149	1.5125
MAN2C1	0.365736	0.48448		-5.03965
MAP1LC3A	1.06975	0.809039			2.77025
MAP3K2	-0.50326	-0.463582	-0.404379		-4.08444
MAP3K7	-0.663504	-0.995253	-0.662962		-2.14421
MAP4K1	0.462738		0.431952	-3.0261	0.467413
MAP4K2	0.43488	0.367359			-1.56754
MAP7D1	0.623776	0.847224	0.630325
MAPK12	0.466087		0.656611		2.13712
MAPK3	0.571278	0.628277	0.527494		1.09727
MAPKAPK2	0.817463	0.750926	0.660036		-1.30522
MAPRE2	0.527047	0.721973			-1.55456
MARF1	-1.34485	-1.19462	-1.6793		-2.67121
MARK2	0.276083	0.426252			-3.4985
MAST3	0.439282	0.506141			-3.17706
MAT2A	-0.487865		-0.344802	-2.4097	-0.88465
MAT2B	0.549875	0.634562	1.00866		-3.42621
MATK	0.609613				3.16102
MAX	-0.800426				-1.70673
MAZ	0.520959	0.570672			-0.80434
MBD2	0.55926	0.740051	0.629279
MBD3	0.447812				1.28792
MBD4	-0.745987	-0.680077	-1.4717		-2.83487
MBD5	-1.46521		-2.07089
MBNL1	0.200393			-1.97076	-0.801671
MBNL2	-1.67508		-1.68512
MBTD1	-0.737399
MCL1	-0.349285		1.28898	-1.56147	-0.29722
MCTP2	-1.41247
MCUB	0.742481		0.676204		1.92563
MDN1	-0.692132	-0.605973	-2.08233		-4.0499
ME2	-0.704771		-0.423093		-1.89412
MED25	0.693487	0.570994	0.680784	-3.30448
MEF2D	0.298339				-1.05997
METAP1	-0.891145		-0.934218
METRNL	1.02916	1.24319	3.21736	3.12075	2.05213
MFAP1	-1.11131	-0.872882			-2.33256
MFHAS1	1.13562
MFNG	0.296803	0.304555		-2.86499	-0.537983
MFSD6	0.561403				-2.95352
MGA	-0.637549	-0.806866	-1.1756		-1.24865
MGAT4B	0.864962	1.20777			1.05243
MGRN1	0.541589	0.542776			-2.64453
MIB1	-0.523894				-1.49451
MIER2	0.976548
MINK1	0.63894	0.72843			-2.4123
MLLT6	0.300572	0.531348			-6.47188
MLXIP	0.415147		-0.354562		-4.36078
MMAB	1.53904
MMS22L	-1.10842
MMUT	-1.02423	-0.715957			-2.28218
MOB1A	-0.723255				-5.93963
MOGS	-0.648587	-0.727716
MOV10	0.447211		0.54523	-2.37233	1.18698
MPEG1	0.973961		0.160393		-1.687
MPG	0.54784		0.760865		2.56516
MPHOSPH8	-0.5477
MPP1	0.740332		0.505938
MPRIP	0.49621	0.465374	0.566239		-0.674994
MRC1	-1.26235	-1.628	-0.713342		-1.67664
MRCL3	0.217439	0.561205	0.505421	-5.45449
MRPL57	1.3545	1.16743			2.54983
MRTFA	0.349675	0.366845	-0.752268		-2.41593
MS4A7	-2.2859			3.17651
MS4A8	-1.67577		0.43476	2.18443	-2.00135
MSH6	-0.601679
MSL2	-0.814757	-0.903622	-1.17147		-4.2647
MSMO1	-1.39067	-0.833748
MTOR	-0.398544		-0.579524		-1.79588
MTREX	-0.763039	-0.461053			-2.03895
MVB12A	1.02484				1.56366
MVP	1.41358		0.672353	3.25409	0.903462
MX1	1.07046	0.953952	2.11766
MX2	1.2636	0.9546	1.50322
MXD1	-1.8979		0.937096
MXRA8	1.85789
MYCBP2	-0.597821	-0.579567	-0.693088		-0.607311
MYCL	2.42256
MYD88	-1.08983	-1.02785	1.08664
MYH9	0.294878	0.636214	0.169818	-5.07476	-4.72712
MYL6	0.644639	0.764559	0.953263	1.41649	2.65079
MYO1G	0.484039	0.47036	0.635392		1.93174
MYO9A	-0.700453	-0.796052	-1.02168
MYO9B	0.322659	0.511592			-2.63801
MYSM1	-0.738151		-0.705895
NABP1	-0.96889	-1.35887			-2.47411
NAIP	-2.73344		-0.364929
NAP1L4	0.495333				-2.82298
NAV1	0.86251		0.423243
NBR1	-0.272145			-6.09396
NCAPH	0.851418
NCF1	-0.648605				0.966464
NCK2	1.25037	1.00283	0.603831
NCOA6	0.497821	0.64917	0.498923	-3.18544
NCOR1	-0.294477			2.46293	1.02068
NCOR2	0.344353	0.51171	0.221364		-3.62104
NCR3	1.25693	1.31566			3.84552
ND1	0.422601	-0.137502	-0.308572	-0.969298	1.2827
ND2	0.296477	-0.218832	-0.398083	-1.35302	1.21186
ND3	0.206092		-0.555761		3.00324
ND4	-0.13951	-0.636361	-0.688966	-2.01663	0.564564
ND4L	-0.168223	-0.762175	-0.898173	-4.63605	-1.33224
NDST1	-0.824908	-0.869028			-1.40749
NDUFB10	0.700903	1.01926			2.53357
NDUFS5	0.615635	0.66671			2.75471
NEBL	-3.23836	-4.06629			-2.52604
NEDD9	0.519601	0.855742	1.1148
NELFA	0.691495	0.503964
NFAM1	-1.72672		0.535247	5.1519	1.45529
NFAT5	-0.520369	-0.397279	-0.595517		-2.61837
NFATC1	0.811204	0.742382			-2.4084
NFE2	-1.73853		0.468968	5.13542	2.43508
NFE2L2	-1.21596	-0.782374		2.46881
NFE2L3	-0.612534	-0.742099			-0.908108
NFKBIA	0.879728	0.815034	3.3324	3.68707	3.96438
NFKBIZ	1.50835	1.06893	3.06696		-2.18748
NHLRC2	-1.49286	-0.783914	-0.784582
NHLRC3	-0.949951		-0.846197
NHSL2	-1.56004		-0.613078
NIN	-0.422753	-0.546609			-3.40026
NIPA2	-0.768372				-2.13516
NIPAL3	-1.03258	-0.978812			-3.63913
NIPBL	-0.762463	-0.563881	-0.441797	-2.3058	-2.65962
NISCH	0.64083	0.487058			-1.16179
NLRC3	0.401587	0.467949			-2.19215
NLRC5	0.636349	0.899206			-1.34456
NLRP1	-2.88528	-1.24608	-0.536339		-2.16352
NLRP12	-3.73819			4.58138
NME1-NME2	0.510641		0.471883		2.20658
NOC3L	-0.783676	-1.27209	-1.09546		-2.44885
NOM1	0.443307				-1.39686
NONO	0.350614	0.603768			-1.43869
NOP53	0.515469	0.472074	0.240005		0.607844
NOTCH2	-0.968389	-0.820653	-0.347958	-5.02827	-5.19731
NOTCH3	1.71253
NPC2	0.735651		0.537682
NR4A1	3.73321	2.22448	5.47053		2.49252
NR4A2	1.92395	1.97097	4.52365
NRROS	-0.62421				-1.47544
NSF	-0.488809				-2.8047
NTAN1	0.599128
NTHL1	0.852264				2.1871
NUAK2	2.3149	1.98743	1.59057	-4.67345	1.96935
NUCB2	1.04771	1.38794	0.77251	-4.26656	1.33981
NUFIP2	-0.803253	-0.648302	-1.18564		-1.86844
NUP153	-0.523948
NUP205	-0.571683
NUP214	-0.737796	-0.649448	-1.0391		-0.89735
NUP50	-0.41171		0.469035
NUP98	-0.513849	-0.429446		-2.9738	-1.73118
NXF1	0.431288
OAZ1	0.50636	0.328798	0.843575	1.3029	2.13071
ODC1	0.946802	0.982973	0.893398	-3.74786	1.38182
OGFRL1	1.71381
OPTN	0.545964
ORAI1	-0.738854	-0.875829
OSBPL8	-0.479022			-5.54516	-2.43224
OTUB1	0.546612				2.70748
OTUD3	-1.11268		-1.1936
OTULIN	-0.720844				-1.62293
P2RX4	0.387102
P4HB	0.369366	0.442663	0.39615		-1.7482
PACS1	0.585598	1.02467			-4.08869
PAPOLG	-0.92152	-1.04343	-1.30806
PARP10	0.605485	0.541719		-3.20945	0.985779
PARP12	0.66238	0.807805	0.911578
PARP14	-0.363983	-0.276618	-0.646073		-1.40093
PARP4	-0.507359				-1.08589
PARVG	0.553899	0.515681	0.865357		1.06462
PASK	0.778415
PAX5	-0.502456	-1.18113			-0.79944
PBRM1	-0.574437	-0.502142	-0.519434		-2.45722
PBXIP1	0.211188	0.493492		-3.22612	-2.16082
PCBP2	0.231895	0.29364		-1.6058	-0.676893
PCED1A	0.739811				0.998942
PCF11	-0.290221	-0.333785	-0.666937		-1.0601
PDCD4	-0.680191	-0.760712	-0.87937	-2.58114	-2.70994
PDE4B	0.672451	0.743046	2.1443		-2.56089
PDIA3	0.498554	0.854751	0.533344	-2.57415	-1.19186
PDLIM7	0.502134	0.554411	0.540203		0.884903
PDPR	-0.917651				-1.75369
PEX16	0.576349				1.47021
PFKFB3	0.999776	1.09405	0.865614
PFKP	0.569138	0.748564
PGK1	0.326358	0.491556	0.6976	-4.24727	-1.41472
PHC3	-0.461412	-0.44808	-1.11404		-2.92943
PHF1	0.283167		0.479685		1.73196
PHF6	-0.637151	-0.564828	-0.876786		-2.18391
PHF8	-0.634587	-0.526655	-0.539338		-1.78509
PHGDH	0.582183
PHIP	-0.227292	-0.253138	-0.571957		-2.0359
PI4KA	0.305505	0.36238		-3.46236	-1.42813
PIEZO1	0.406706	0.396807
PIGM	-1.30989	-1.57786
PIH1D1	0.742707				2.56078
PIK3CA	-0.459773	-0.718146			-3.28941
PIK3CD	0.412549	0.647984	0.374801	-1.93014	-3.54928
PIK3R1	-0.390524		-0.33435	-3.42827	-2.6211
PIK3R5	0.424806	0.825282	0.423234	-5.23918	-1.33999
PIM1	0.629138	0.691592	1.27519		-1.26684
PIM2	-0.387202				-1.5206
PIN1	0.458308		0.461813		1.17875
PINK1	0.497431	0.525535	0.450401
PITPNM1	0.470689	0.652163	0.626247	-2.96341	0.556958
PKM	0.534033	0.744596	0.783467
PKN1	0.592141	0.505161	0.397309		1.9984
PLAC8	0.889427	0.690277	0.749723		1.60477
PLCB2	0.481127
PLCG1	0.419061	0.757535	-1.4812		-3.95162
PLCL2	0.945658	1.04547	0.703513
PLD4	0.760252
PLEK	-0.564331		2.51576		-2.44001
PLEKHA2	-0.466296	-0.480724		-4.22251	-3.96459
PLEKHO2	-0.914337		-0.572051		-4.0951
PLIN3	0.837155		0.848388
PLK3	2.12958	2.3406	4.69646
PLRG1	-1.22053	-0.965217			-3.25071
PLSCR1	0.993385	1.52284	1.55004
PLSCR3	0.443247	0.666523
PML	0.7243	0.850017	0.878504	-2.83124	-1.74753
PNPLA7	1.05144	0.68608			1.25862
PNRC1	0.469873		0.660709	-4.89423
POFUT2	0.468872
POGLUT1	-1.11666
POLQ	-0.974249	-1.11785			-2.43764
POLR2D	-2.0133	-1.6717	-1.66768
POLR2E	0.393258
POLR3A	-0.735075		-0.762281		-1.75497
POU2AF1	-0.697088	-1.30393	-1.83237		-3.47447
PPA1	0.601513	1.06914
PPIB	0.68024	0.567863	0.47185		2.20661
PPM1B	-0.859629	-0.717278			-3.09354
PPP1R10	0.797676	1.40701			-2.10397
PPP1R13B	0.551284
PPP1R37	0.561027
PPP4C	0.449324	0.381382	0.504159		0.914309
PPP4R1	0.438603	0.527338			-1.7543
PPP4R3B	-0.60736	-0.714729	-0.407694		-2.82657
PPP6R1	0.553566	0.487124	0.248112	-2.80513	-1.00027
PPRC1	-0.511857		-1.43006		-2.15037
PRDX1	0.442394				1.14591
PRDX2	0.431761				1.77946
PRKCG	1.17894
PRKCSH	0.336183			-5.21119
PRKD2	0.664946	0.465454			1.75974
PRKD3	-0.442363	-0.28837			-3.37853
PRKDC	-0.34784		-0.731088		-4.16069
PROM1	0.570196
PROX1	-1.40745	-1.4793
PRPF40A	-0.369672				-2.15773
PRPF4B	-0.349288	-0.262747	-0.374237	-2.70075	-2.60468
PRR14	0.598584	0.59406			1.86549
PRR5	0.889207	1.12408
PRR5L	-1.0066
PRRC2A	0.236628			-3.56965	-1.18525
PRRC2C	-0.389324	-0.218757	-0.649757	1.52007	-0.84155
PSEN1	-1.11505	-0.81151			-1.61208
PSMA6	0.488117	0.653795	0.898213		0.961394
PSMA7	0.486921	0.448865	0.503002		1.09352
PSMB10	0.4931	0.747721	0.558993	2.74716	3.24624
PSMB2	0.630606		0.763653		2.23613
PSMB4	0.569662	0.605251	0.673503		1.47098
PSMB8	0.479555	0.521222	0.605703		2.47999
PSMB9	0.630415	0.731631	0.747043		2.48266
PSMC1	0.436089	0.462504			1.41476
PSME1	0.715055	0.630993	0.682489		1.86809
PSME2	0.948681	0.847893	0.808882		2.91515
PSMF1	0.543572	0.764044	1.00808		1.22184
PSTPIP1	0.758198	0.999814	0.756598	1.19522	1.19959
PSTPIP2	-0.928519		0.614555		1.32253
PTAFR	-1.41027		0.500349
PTBP1	0.447833	0.616105		-5.41205	-2.00204
PTP4A1	1.36402	1.14669	1.69042		1.44635
PTPN2	0.393333
PTPRCAP	0.322404	0.303645	-1.04424		1.37122
PTPRE	0.453654	1.34835	0.590836		-2.29238
PTPRJ	-0.778836	-0.603594			-6.28615
PUM2	-0.363755				-3.89227
PUS3	-0.736462				-1.08614
PWWP3A	0.467301	0.486754
QSER1	-0.711626		-0.772604
QSOX1	0.410127	1.19096		-4.42404	-1.81529
RAB11FIP3	0.49363
RAB18	-0.477063				-2.29147
RAB1A	-0.723217				-2.06245
RAB21	-1.10867
RAB29	-0.960477				-1.86657
RAB7A	0.28998	0.314472	0.40427	-4.73452
RABAC1	0.760836		0.734786		3.29784
RABEPK	0.787804				2.7438
RABGAP1	-0.552611		-0.768106		-1.79803
RABGAP1L	-0.279874	-0.45489	-0.681569	-2.43163	-0.776431
RABIF	0.670355	0.559117			1.8162
RACK1	0.575259	0.518964	0.337854		1.44254
RAE1	-0.955264		-0.986028		-2.246
RAF1	0.35153	0.455575	0.680917		-1.13179
RAI1	1.04848	1.17996	0.764881		-1.0198
RALGPS2	-1.07175	-1.36131	-1.79135		-5.54426
RANBP2	-0.228008			-2.49675	-2.12087
RAP1B	0.375999	0.663573	0.864948		-1.4158
RAP2A	-1.52097
RAPH1	-1.95776				3.42167
RARS	-0.819958	-0.752931
RASAL2	-0.565532		-0.543846		-1.80022
RASAL3	0.493222	0.716912
RASGRP1	0.465128	0.735073			-2.3113
RASGRP2	0.508812	0.29514		-4.12891	1.79729
RASGRP4	-1.65898				1.58597
RAVER2	0.375094	0.503523			1.16844
RBBP6	0.307223			1.9471
RBCK1	0.518427	0.392107	0.372948
RBM10	0.456327				0.87628
RBM14	-0.8129	-0.489915	-0.666141		-2.51625
RBM15	-0.950945	-1.17569	-1.31854		-1.73763
RBM15B	0.82783	0.475124
RBM17	0.49771		0.511932
RBM3	0.846763	0.715732	1.35359		1.90565
RBM47	-1.63761
RBM5	-0.549298	-0.594073	-0.996326		-0.625065
RBMS1	0.662844	1.12983	0.662587
RBPJ	-0.52163				-2.11763
RC3H1	-0.666886	-0.620992	-0.586993		-3.24804
RC3H2	-0.524451				-3.76077
RCL1	-1.32629
RDX	-0.976222	-1.29233		3.90865	1.96409
REC8	1.59425	1.5885	1.57392		3.8379
REPS1	0.440867	0.460794			-1.0434
RESF1	-0.239423	-0.586392			-3.26954
RETREG1	1.20646	1.42389	0.693937		1.06297
RF00002	-1.97692	-4.13898	-1.85738	3.38409	0.925341
RF00009	-2.93176		-3.5495	3.66728	2.35497
RF00030	-2.21753	-3.55542			3.83199
RF00272	1.39345
RFC1	-0.520485
RFTN1	0.46546				-2.56132
RFX5	-0.70275	-0.629468	-0.671606		-2.20204
RGL2	0.387569		0.36763
RGS1	1.91707	3.91173	2.47829
RGS14	0.356852	0.489754	0.351144	-3.19767	-1.37249
RGS2	0.979088	2.3934	3.36333		2.70911
RGS3	0.62363	0.90977			-2.41293
RHOB	2.72631	1.22161	0.198155	-4.94386	1.86237
RIC1	-0.9804	-0.954795	-0.67863		-3.20785
RIF1	-0.723814	-0.849993	-1.02317		-2.47662
RING1	0.775969	0.56834	0.612872		1.78375
RIPK1	0.272019			-5.10856	-0.58946
RIPK3	0.428255				1.52199
RIPOR2	-0.193072	0.193485			-2.28681
RMND5A	-0.33578		-0.829563		-2.03345
RNASEH2A	0.54226				1.19174
RNF122	-1.9071
RNF144A	-0.887744				-3.13412
RNF144B	-0.436109				-2.43459
RNF157	0.992156	0.970487
RNF167	0.229613	0.413313	0.257436	1.65733	2.82919
RNF2	-1.24996		-0.970139		-2.26437
RNF215	0.675168				1.38426
RNPC3	-1.21205	-0.860089			-2.00803
ROCK1	-0.345955				-4.25779
ROCK2	-0.602212				-3.20496
RP9	1.12347	0.539492	0.933426		4.66524
RPA1	0.508318	0.53248			-2.7116
RPF1	-0.636723	-0.643826
RPL10	0.510482	0.435526	0.163502	-2.51888	1.35643
RPL11	0.747978	0.651454	0.660117		2.44962
RPL18	0.804084	0.542997	0.523732		3.3554
RPL18A	0.535105	0.459854	0.522565	0.575941	2.65913
RPL22	0.721024	0.667642	0.597797		3.01888
RPL23A	0.921453	0.764356	0.519542		2.81495
RPL28	0.864956	0.590214	0.644055		3.53639
RPL29	0.646601	0.505141	0.481865		2.38762
RPL32	0.8297	0.684574	0.682085	1.03614	3.49128
RPL36A-HNRNPH2	0.953517	0.715439	0.879436	0.942703	4.06584
RPL8	0.815709	0.645529	0.600127	0.597107	2.76103
RPRD1B	-1.22068				-2.44437
RPS10	0.79182	0.54273	0.561397	0.973463	3.10793
RPS11	0.834896	0.622102	0.389646	0.958093	3.08683
RPS17	0.8076	0.662368	0.535424	0.658466	3.01301
RPS19	0.969411	0.624355	0.715344	1.36982	3.71234
RPS2	0.792286	0.614001	0.394076	-1.69954	1.99269
RPS21	1.24671	0.810242	1.05078	1.38576	4.65545
RPS25	0.888326	0.900023	0.716612		2.50143
RPS26	1.18914	1.08155	1.28406		3.17957
RPS27A	0.834941	0.656704	0.581262		2.81907
RPS3	0.698356	0.539223	0.574289	-0.662005	2.65743
RPS5	0.746783	0.610649	0.579461		2.20342
RPS6KA5	0.336981	0.472777			-1.90643
RPSA	0.780844	0.681718	0.714702	0.839135	2.4835
RRBP1	1.16778	1.03693	0.70186
RREB1	0.573623				-2.70549
RRM2B	-0.836596				-1.50699
RSAD2	1.00079	1.63556	3.01167
RSBN1	-0.678167			1.8808	0.742627
RSF1	-0.557785		-0.458118		-0.779423
RSRP1	-1.52809	-1.4769	-1.85306		-2.32259
RTN3	0.34031		0.607267
RTN4	-0.560492				-1.6442
RTP4	1.87744	2.36832	1.78268		2.04269
RUNDC1	-0.971341
RUNX2	0.797237	1.2146
RUNX3	0.619238	1.16933
RWDD1	0.722592				2.17795
RWDD2B	-1.70886	-1.91246
RXFP2	0.518104	0.622043	0.353963	-4.16924	-1.8593
S100A10	0.378362	0.579311	0.404657
S100A11	0.479497	0.606394	0.698493		1.66141
S1PR4	-0.655011	-0.560214	-2.33294		-4.18467
SAE1	0.615424				-2.57236
SAMD1	0.618566
SAMHD1	-0.41038	-0.227873			-5.28756
SASH3	0.304963	0.62138			-1.70862
SAT1	0.423096	0.827902	1.60438		1.21471
SATB1	0.401554	0.590045		-6.15543	-2.8561
SBNO1	-0.465281	-0.362533			-5.13596
SCAF4	-0.448437				-1.06987
SCAF8	0.306793				-1.53787
SCAP	0.412081				1.56206
SDHB	0.841366		0.614414		1.52701
SDS	-1.56971	0.594539	2.12638	1.66344	1.64103
SDSL	-2.6762				3.12448
SEC23IP	-0.60934		-0.601451
SEC24A	-0.741024				-2.84484
SEC24C	-0.457623				-4.07277
SEC24D	0.508087	1.05088
SEC61A1	0.318902	0.369724			-0.420534
SECISBP2L	-0.792317				-3.51547
SEL1L	-0.610861				-2.9683
SELENBP1	-2.04102
SELL	-0.353858		0.564209		-3.64998
SEMA4D	0.428237	0.799958	0.600902		-1.37409
SENP5	-0.979869	-0.900555			-4.96802
SENP6	-0.25736	-0.427936	-0.274229	-4.71711	-2.88591
SERF2	0.458223	0.567842	0.556724	1.32188	3.30549
SERINC1	-0.562426				-3.21527
SERPINE2	0.595163	0.996748			-2.19837
SETD3	0.528522
SF1	0.270686				-1.63872
SF3B1	0.218819	0.2497		-7.08014	-1.56752
SF3B2	0.391705	0.516231	0.276281	-2.63344
SFPQ	-0.294028	-0.411394	-0.47201	-2.78334	-1.56422
SGSM3	0.488296	0.858605
SH3GLB2	0.541454	0.556092			1.03222
SHKBP1	0.291515	0.366421		-6.07534	0.872737
SIGIRR	0.803477	0.831313		-3.2588	1.98144
SIGLEC1	2.36878		1.6952		5.00844
SIPA1	0.444442	0.759178	0.438821		1.10295
SKAP1	0.480946	0.828363
SLC12A6	-0.421434				-5.54513
SLC12A9	0.75595	0.437427	0.469167
SLC25A20	-1.23498	-1.13684	-0.596827		-3.28263
SLC25A25	0.59758	0.835062
SLC25A29	0.515062	0.679415	0.834709
SLC25A39	0.487656
SLC25A5	0.726121
SLC25A53	-1.47142
SLC26A2	-1.54373	-1.23633
SLC28A3	-2.71794				2.60064
SLC2A3	0.352441	1.54449	2.51043		1.2624
SLC30A1	-1.61095		0.740647		-2.43438
SLC30A5	-0.63627				-1.62833
SLC30A6	-1.63089	-2.26111
SLC35A5	-1.04135				-3.89577
SLC37A2	-0.717978	-1.0001	-0.450952		-4.1239
SLC37A3	0.651676	0.98611
SLC37A4	-0.922154	-1.0188
SLC38A1	-0.76678
SLC38A2	-1.42503	-0.957915	-0.608914
SLC38A7	-1.82684
SLC40A1	-2.30475
SLC46A3	-0.952969	-0.811886	-0.310745
SLC52A1	0.656122				0.948839
SLC9A9	-1.1515
SLC9B2	-1.51702	-1.45139
SLF2	-0.457859		-0.932646		-3.16067
SLFN11	-1.28882	-1.22683			-2.62914
SLU7	-0.555702			2.82417	0.912954
SMARCE1	0.40764	0.471565
SMC1A	-0.424536		-0.500668		-2.88982
SMCHD1	-0.351135		-0.4643	-3.42881	-2.40594
SMG1	-1.10608	-1.12749	-1.45159		-3.79464
SND1	0.447438	0.502163			-1.98231
SNRNP70	0.398051			-1.91426	2.39692
SNRPA1	0.710175	0.711879	0.878809
SNRPB	0.613791	0.609328	0.546952
SNX17	0.520695	0.559503	0.534127		-0.960142
SOCS4	-0.910615		-1.33177		-1.71212
SOD1	0.693461	0.791012
SORL1	-0.540579	0.241088	0.222665	-1.63901	-0.508981
SOX5	-1.45714	-1.69124			-1.9936
SP1	-0.647498	-0.448104	-0.518444		-2.36866
SP100	0.672454	0.597224	0.606324		-1.02994
SP3	-0.479551				-3.02512
SPAG7	0.627448	0.573443
SPEN	0.262103	0.330776		-4.22884	-1.10528
SPI1	-0.677417		0.794914
SPSB3	0.601747	0.579225			0.764514
SPTLC1	-0.725785				-2.93881
SPTLC2	0.399254		0.664014	-3.19044
SQSTM1	0.393548	0.572013	0.435207	-3.77989	-1.99862
SREBF1	1.1578	1.28638	0.939991
SREBF2	0.512478				-1.79231
SRI	0.498989	0.478962	0.732818		1.82351
SRPK1	-0.438799		-0.894298		-1.35579
SRPK2	-0.862254				-1.6706
SRRM2	0.219661	0.173921		-2.07853	-1.83334
SS18	-0.426148	-0.408542
SSBP4	0.528475	1.13439	0.553322
SSH2	-0.435789	0.388193	-0.330877		-4.0678
SSR2	0.473027	0.614312	0.474947
SSR4	0.757087	0.471286	0.579419	1.1291	2.57538
ST13	0.25603		0.258456	-1.91057
STAG3	1.18332				2.34924
STAT1	0.469958	0.700673	0.401877	-4.25522	-0.780305
STAT2	0.484679	0.528349	0.541599		-2.72254
STAT5A	0.526199	0.379375			-1.79402
STEAP4	-3.48348	-1.25801	-0.536852
STIM1	0.459436	0.846296	0.42587		-4.55409
STK17A	0.431253	0.500041	0.424101	-2.20398
STK24	0.435714	0.387239	0.674642		-1.89321
STOM	-1.58637
STRN4	0.566298				-3.35086
STT3A	-0.6177	-0.460198			-1.4844
STUB1	0.653479
STX7	-0.493967	-1.10805	0.390504		-3.18918
SUB1	0.38678	0.829525	1.37348		2.26982
SUGT1	0.624838		0.735728		2.04131
SULF2	1.73604				3.44144
SUN2	0.369178	0.825372	-0.326066	-6.16061	-2.1146
SUPT16H	-0.767862	-0.474309	-0.509672	-2.54349	-2.69629
SUPT5H	0.35939	0.356446
SUPT6H	-0.403422		-0.59403		-2.2122
SUSD1	-0.714076		-0.453108		-3.05436
SUSD3	0.833253	1.17114	1.03665
SV2A	0.661021				-2.08623
SVIL	-0.677186	-0.72775			-2.90049
SWAP70	-0.700827	-0.570072			-1.84261
SYK	-0.654549	-0.930828		-3.51008	-1.28675
SYNCRIP	-0.698968	-0.527718			-3.38127
SYNPO	1.42105
SYTL1	0.740298	0.677507			1.75146
SYTL2	0.688718	0.92667
SYTL3	0.540287	1.00118			2.03217
TAB2	0.439385				-2.48509
TAF10	0.691257	0.566357	0.575305		2.78521
TAF2	-0.539872				-3.44345
TAGAP	0.263046	0.519985	0.740145		-3.42117
TAGLN2	0.292486	0.380841	0.585474	-3.49646	-1.64619
TAP1	0.407531	0.635217	0.822646	-3.24521
TAPBP	0.263653	0.450662	0.276828	-2.42738	-0.7616
TARS	-0.49006		0.62763	-4.19801	-2.92258
TAX1BP1	-0.591782	-0.357543		-4.40173	-1.33345
TBK1	-0.658367	-0.833739
TBX21	-0.677096		-2.81823		-1.47711
TCAF1	-0.750319		-0.605896		-3.28638
TCF20	0.602771	0.586914	0.334712		-2.04382
TCF25	0.411225	0.33898			1.01928
TCF7	0.760025	0.643134			-2.46203
TCIRG1	0.39284		0.721062
TCOF1	0.261325			2.49438	3.24825
TDG	-0.885793	-1.19371	-1.13291
TFAM	-1.09014	-1.30484			-2.43951
TFRC	1.08002				-3.89668
TGFB1	0.493676	0.721176	0.335651	-1.86842
TGFBI	-1.92811		0.501114
THAP2	-1.97375
THAP4	0.784388
THAP5	-1.28439
THBS1	-0.927474	1.27598	2.34138		-3.27541
THG1L	-0.782885	-1.00731	-1.44885
THRA	0.561898				-1.32249
THUMPD3	-0.921056	-0.95995			-2.35052
THYN1	0.502903	0.536763			2.69203
TIAL1	0.482524			-5.02897
TIE1	2.22878
TIGIT	-1.53096
TIMELESS	0.548073
TIPARP	0.521705		0.926819		-2.39558
TK1	1.35139
TKT	0.326702	0.478528	0.582056	1.42463	0.429735
TLR1	-1.79557	-2.22574			-2.82563
TLR10	-2.71843	-3.01381	-1.64139
TLR7	-1.00865	-1.64544			-2.52789
TLR8	-2.23651	-1.12045
TLR9	0.984994
TMBIM6	-0.269217		0.352574	-1.51161	-0.750893
TMC6	0.541961		0.482832
TMC8	0.305011			-4.50786
TMCO1	-0.785502
TMCO3	0.556143				-1.05022
TMEM134	1.1572				1.65862
TMEM147	0.766918		0.703631		2.36105
TMEM176B	1.0555	1.22397
TMEM19	-1.04295				-3.79609
TMEM33	-1.47769
TMEM69	-1.80306
TNFAIP3	2.13035	4.13191	2.50973
TNFAIP8L2	-0.722495
TNIK	-0.577497
TNK1	0.494906
TNKS2	-0.378262				-3.51525
TNPO1	-0.514623		-1.51811		-3.13892
TNRC6B	-0.299183		-0.620391		-1.06561
TNS3	-0.50263	-0.574996			-5.32015
TOB2	-0.762552		-1.20356		-2.81816
TOPORS	0.747786	0.818572		-4.02854
TOR1AIP2	-0.764921	-0.767683	-0.53788
TOX4	-0.570909	-0.523935			-0.939302
TPM2	0.819246	0.68727	-1.71303		3.40378
TPR	-0.476787	-0.327957	-0.304505	-2.63334	-3.0099
TPRA1	0.539905
TPRG1L	0.608612	0.441235			1.42772
TRABD	0.441996	0.447529	0.469179
TRAF3	0.531318				-1.04754
TRAF7	0.316321				1.47359
TRAFD1	0.512528	0.473574
TRANK1	0.532355	0.873423	0.998738		-3.04481
TRAPPC4	-0.801109	-0.931885
TRAPPC9	0.543548
TRDC	-1.57149	0.651579
TREML2	-0.611741
TRIB1	0.890346	1.49419	3.27929
TRIM11	-0.870596		-1.19011		-3.34382
TRIM27	-0.679892				0.828813
TRIP11	-0.669463	-0.651233	-0.651663		-2.68818
TRIP12	-0.217088			-3.53827	-1.369
TRMO	-2.34503
TRMT2A	0.580362	0.605577			1.14664
TRNT1	-1.20643	-1.2784	-1.1285
TRPM2	0.504604	0.963769		-6.80241	-3.14188
TRPT1	0.597531	0.615149	0.616728		2.57055
TRPV2	0.503171	0.603383	0.330336	1.34671	2.23496
TSC1	-0.546472		-1.07704		-1.224
TSC2	0.494519	0.419294			0.827554
TSC22D4	0.606687	0.412588	0.529874
TSPO	0.571016	0.752709	0.918288	3.67005	2.8225
TSR1	-0.914348	-0.923254			-4.32292
TTC17	-0.536093	-0.63974			-1.01187
TTC39B	-1.29282	-1.80932
TUBA4A	0.713983	0.722217	1.02663		2.64955
TUBGCP2	0.483283	0.47349		-2.92643	1.38916
TUBGCP6	0.345669	0.413122			-1.27545
TUT4	-0.844481	-1.00738	-1.14528		-2.1683
TUT7	-0.613276	-0.582746	-0.28524	-3.03916	-2.29569
TXLNA	-0.468	-0.42097	-1.25887		-2.17993
TXN	0.753932	0.563035	1.08919		2.55544
TXNDC11	0.374375		0.51303		1.15082
TXNIP	0.755183	1.10153		-2.12368	-0.467459
TXNRD2	0.648749				1.16153
TYROBP	-1.51696		0.628396	4.70984	1.59711
U2AF2	0.373923			-3.21865
UBA1	0.226571	0.376769	0.216624	-3.63995	0.638367
UBA52	0.549079	0.380103	0.300678		3.22734
UBA7	0.690894	0.877447	0.84188		0.798012
UBALD2	1.22858	0.834301	0.779698		3.4247
UBASH3A	0.670168	0.513087
UBE2C	1.36102				3.81757
UBE2I	0.4332
UBE2L6	1.34393	1.17153	0.823434	2.32297	2.14477
UBE3A	-0.454015	-0.543287	-0.603489
UBN2	-1.10879	-0.894054	-1.16546
UBP1	0.491612	0.679827			-2.82035
UBR1	-0.540461				-2.88309
UBR2	-0.43438				-2.46729
UBR3	-0.47668				-2.24234
UBR5	-0.50261	-0.536024	-0.661688	-2.96222	-3.17413
UBXN1	0.900473	0.891565	0.721657		2.63989
UFD1	0.587346	0.597311			1.91576
UHMK1	-0.724834		-0.92173
UHRF2	-0.66352	-0.648107	-1.10505		-1.67572
UMPS	-0.912371
UNC93B1	0.417345		0.472422	-1.85499	0.354939
UNK	0.519585	0.432251			1.58051
UQCRC1	0.409436	0.402792	0.601607
USF3	-0.592115	-0.695081	-0.964552		-2.5082
USP24	-0.306453	-0.384053		-4.27354	-2.66683
USP34	-0.367345	-0.501419	-0.496807	-4.91631	-3.86602
USP47	-0.404137		-0.404609		-2.03909
USP7	0.295041	0.505413		-2.5032
USP8	-0.715396				-2.27592
USP9X	-0.314218		-0.291975	-5.63495	-2.25307
UTP20	-0.952954	-1.30384	-1.21468		-1.06445
UTRN	-0.42103		-0.492908	-3.79825	-2.85684
VAMP5	0.851454	0.755204	0.883409		2.62609
VCAN	-2.50312	-0.894964	-0.192789		-2.12003
VCL	-1.05239				-4.25871
VIM	0.253367	0.493677	0.707528		-2.51605
VIRMA	-0.378433	-0.537261	-0.484687		-2.3156
VPS13A	-0.915101	-0.929561	-0.590054	-3.04462	-1.23507
VPS13B	-0.424109	-0.329691		-5.44673	-3.54654
VPS13C	-0.764748	-0.646242	-0.527338	-5.16416	-4.10405
VPS13D	-0.328832	-0.383592	-0.629207	-2.37247	-2.60882
VPS18	-1.15536		-0.958135
VPS26C	-1.38057		-1.30387
VPS35	-0.705681	-0.534197			-2.3017
VPS4B	-0.438259		0.362663	-3.43319	-3.09895
VPS50	-1.12599	-1.60214	-1.21752
VWF	1.02546
WAC	0.50073	0.599991	0.333318	-3.99702	-2.63678
WARS	0.771649	1.30517	0.910275		-2.95459
WASHC4	-1.04366	-1.10642	-0.636927		-1.0963
WDCP	-2.38189	-1.78669
WDFY3	-3.37114	-1.13041	-0.39051
WDFY4	-0.336743	-0.97703	-0.507372	-4.44047	-2.77996
WDR11	-0.47404
WDR12	-1.02714
WDR13	0.581586				2.30149
WDR36	-0.754358	-0.723238	-1.39942		-4.25183
WHRN	1.30772	1.44964			2.59463
WIPF1	0.503323	0.789175	0.596571
WIPI2	0.534026		0.445669
WNK1	0.228398	0.563315		-6.6722	-2.21451
WRAP73	0.558059		0.601014		2.44723
XAF1	1.5746	1.26823	1.58661	2.18495	2.60933
XKRX	-1.12681	-1.85921			-2.03113
XPC	0.542006	0.380459		-3.88826
XRN1	-0.648677	-0.704264	-0.627098		-2.75563
XRN2	0.748919	0.925205	0.881593
YBX1	0.405699	0.504816	0.343628	-6.53147
YIPF1	-1.41497
YIPF4	-0.876518		0.456748
YWHAG	-0.616647		0.328889		-3.74728
ZAP70	0.522953	0.757096			-1.52309
ZBED6	-1.77996	-1.63183	-1.30289		-2.04411
ZBTB1	-0.769776	-0.702671	-0.973175		-3.08381
ZBTB11	-0.378874		-0.677818		-3.63626
ZBTB18	-0.483856	-1.10184	-0.966735		-2.30057
ZBTB33	-1.05922		-0.833305		-3.90677
ZBTB7B	0.353577	0.578441			-3.09411
ZC3H12D	-0.564316	-1.16846			-1.81819
ZC3H13	-0.48802		-0.498389		-1.6865
ZC3H7A	0.409834	0.312857		-2.47944	-2.33908
ZC3HAV1	1.04825	1.02892	0.297189		-2.60714
ZFC3H1	-0.467495	-0.646121	-1.23716	-2.43234	-3.54298
ZFP36	0.768841	0.415579	2.79872		2.04097
ZFP36L1	0.434086		0.444672		-3.56449
ZFR	-0.529507
ZFYVE26	-0.750407	-1.09805	-1.04307		-2.73603
ZFYVE9	-1.7344				-2.88368
ZGPAT	0.670094	1.06045	0.48152
ZMAT3	-1.41096	-1.39571
ZNF106	-0.55712	-0.420854	-0.435366	-2.76203	-2.99167
ZNF148	-0.822152		-0.633547		-1.78483
ZNF207	-0.788996	-0.621546	-0.495046		-2.84247
ZNF292	-0.496326	-0.468003	-0.595751		-3.31751
ZNF296	-0.627829				1.01023
ZNF318	0.31329				-0.727542
ZNF507	-0.755735	-0.741401			-2.82731
ZNF512	-1.03057	-0.950348			-2.6464
ZNF518A	-0.642713	-0.830545	-0.891002
ZNF592	-0.74748	-0.857456	-1.10461		-3.39562
ZNF598	0.526273	0.538
ZNF638	-0.756644	-0.468051	-0.739287	-3.79897	-1.95318
ZNF644	-0.649337	-0.500689	-1.46247		-1.99047
ZNF655	-1.06392
ZNF692	0.653181				1.57636
ZNF76	0.647131
ZNF830	-0.927475
ZNFX1	1.1598	1.39266	1.36411	-1.80736	1.04396
ZNRF1	1.13536
ZXDC	0.588589
ZYX	0.262417	0.604622	0.530393		-1.02499
ZNF831		-0.579649			-2.21744
ZNF710		-1.02244	-0.717727		-1.96707
ZNF646		-0.88846	-1.36303
ZNF609		0.380285	-0.476725		-1.16999
ZNF282		1.14318
ZMYM6		-0.619836			-1.29421
ZKSCAN8		-1.23167	-2.09698
ZFHX2		-1.12321
ZDHHC13		-0.71205
ZC3H12A		1.93706	2.71712
ZC2HC1B		-0.650999			-1.70661
ZBTB9		-1.28424
ZBTB4		0.642994			-4.04286
ZBTB22		0.860874	1.05503
ZBTB20		-1.53117
ZBTB2		0.909491
ZBED5		-2.12193
YWHAQ		0.554041			-2.38494
YTHDF1		0.690681
YOD1		-1.35457
YBX3		0.588831		-3.98595	-0.788016
WDR91		-0.691627
WDR26		0.508432			-3.01945
WDR1		0.504044	0.342632		-1.8502
WBP2		0.56478	0.628697		-2.39707
WAS		0.428159		-3.37029
VPS52		-0.686501
VDAC2		0.396907	0.516281
VCPIP1		0.373361			-0.60319
VAV3		-1.04038			-2.39866
VAV2		-0.677584			-3.71766
VASP		0.466557	0.728735		-1.48573
UTP4		-0.908042	-1.57096
USP42		0.70199
URB2		-1.10069			-5.55139
UNC13B		1.58763			2.69254
UGT8		-1.61568
UCP2		0.658077	0.559521		1.04873
UCK1		1.20377
UBXN6		0.611282			2.79516
UBQLN2		-0.958646			-2.47781
UBN1		0.351283			-1.15837
UBL4A		0.920865			2.70926
UBL3		0.918074			-3.47223
UBE2Q1		0.391963	0.365149		-0.626705
UBE2G2		-1.26156
TXNRD1		0.689577			-3.75922
TXK		0.929081
TTC7A		-0.592109		-3.41142	-4.47116
TTC37		-0.700848			-4.89536
TSTD2		-0.674583
TSSC4		0.883107			3.21399
TSPAN17		0.784808	0.770772
TSPAN13		0.677309
TSHZ1		0.967068
TSC22D3		0.862464	-1.06892	-2.58067	0.761538
TRERF1		0.510151			-1.10883
TRAT1		1.14154
TRAF4		0.823406			1.45724
TRAF3IP3		0.446888		-3.26768
TRA2A		0.429525			-1.26499
TPST2		0.703482	0.450259		-2.10859
TPD52		-0.825441			-2.76247
TOP2B		0.404744			-0.760077
TOB1		-0.678554	0.940674		-2.55427
TNRC18		0.380731	0.284436		-4.01802
TNFRSF25		0.59165			1.5772
TNFRSF1B		1.25981	0.367523		-2.6712
TNFAIP8		0.861773
TMEM67		-1.30546
TMEM63A		0.465185			-0.734757
TMEM260		-0.85705			-3.99466
TMEM109		-0.588603			-1.46453
TMCC1		0.782371	0.566159
TMBIM1		0.949247	1.40612
TLN1		0.429886		-5.57098	-2.66757
TLE3		0.54944			-2.43794
TIMP1		1.02505	1.01812	2.01934
TIGD2		-1.57736
TIA1		-0.877119	-0.744189		-5.21861
THRAP3		0.331544		-2.81757	-0.733663
THEM6		-2.38717
TFF2		-0.907693
TEX2		1.19859
TET3		-0.817361			-1.31176
TESK2		1.31067
TESK1		0.776287
TES		0.462223
TENT4B		0.799608			-3.16655
TENT4A		0.471458			1.39281
TENM1		2.18863			2.9697
TEF		-0.755159	-0.980194		-1.60998
TECPR2		0.864571
TDRD7		0.893834
TCTN1		-1.21215
TCF4		-0.61126			-1.36905
TCAIM		1.27633
TBC1D30		-1.23578
TBC1D2B		0.58027
TBC1D10C		0.407581			0.850465
TBC1D10B		0.578417	0.628725		-1.09618
TAS1R3		-2.61403
TAF4		0.795076			-2.86531
SZT2		-0.368806	-0.483265		-0.876383
SYVN1		-0.645803			-2.93342
SYNJ1		0.415099	-0.401731		-3.85136
SYNE2		0.401809		-3.94047	-1.0912
SYNE1		0.514825	-0.727538		-3.05959
SUSD6		0.74511			-3.71959
SUOX		1.10558
STXBP5		0.811568			-1.86459
STON2		-2.32629	-1.25829
STK40		0.635702	0.411984		-4.00356
STK4		0.421397			-3.38602
STK17B		0.474089			-2.4518
STIM2		0.722933			0.774669
STAT5B		0.444844			-3.61496
STAG2		0.385704		-3.06038	-4.36048
ST6GALNAC2		-0.927926			-2.48823
ST3GAL4		0.918451	0.79697		-2.44079
SRSF6		-0.626853			-3.93493
SRGN		0.637892	1.3844		-1.49898
SPTBN1		0.191043	-0.372124	-6.01298	-4.23076
SPRY2		2.13897		3.85518
SOS1		0.619552			-5.83648
SNRK		0.741035
SNAPC3		-1.25101			-3.12475
SMYD4		-1.19154
SMC6		-0.359859	-0.454391		-1.46039
SMARCC2		0.214555			1.5322
SLK		0.581625			-1.08279
SLC7A5		-1.43749			-2.42648
SLC5A3		-1.19625
SLC43A2		-0.800097			-2.57356
SLC39A10		-0.705543			-2.38247
SLC38A4		-1.32182
SLC38A10		0.516854	0.313259		-3.89031
SLC35E2B		-1.07421
SLC35A3		-1.65101
SLC25A3		0.400528	0.380655		0.559096
SLC20A1		0.882546
SLC1A4		-2.55757	-1.8595
SLC16A3		0.593031	0.418004
SLC15A4		-0.855798			-3.41341
SLC12A2		-0.718701			-2.09593
SLA2		0.76776
SLA		0.546659			-3.99001
SIN3A		0.547189		-2.75806	-1.05896
SIDT2		-0.261509			-2.96317
SHISA3		1.58823
SHISA2		1.01486
SH3TC1		0.532074
SH3KBP1		0.589958			-5.39649
SH2D2A		1.11959
SH2D1A		1.02154
SGSH		-0.943743
SGPP1		-0.8898
SGK1		0.867803	3.1783
SGCB		-1.45943
SFXN3		0.858645
SFMBT2		0.455484
SETD2		0.227355		-1.37708	-1.05588
SESN3		-0.540152			-4.97614
SESN1		-1.32329			-3.59343
SERINC5		-0.66066	-0.899289		-3.71674
SERINC4		0.904584			2.29611
SEMA4B		-0.622453			-3.39958
SEC11C		1.34762			2.98066
SDF2L1		0.800528	0.913201
SDF2		0.564648	1.05276		1.91962
SDE2		0.572488	0.825842		0.871942
SCIMP		-2.20489
SCAMP4		-0.715533			-1.30347
SART1		0.379256			0.638971
SARS		0.44466	1.10183		-0.412329
SARAF		0.563745	0.566906
SAMSN1		1.58691	1.80433
SAMD9		0.288334			-3.92252
SAMD3		1.23181
SAMD11		1.46953
S100A4		0.825794	1.06446	5.34439
RSRC2		-0.388545
RRP8		-1.19803
RPS6KA1		0.611051	-0.2438
RPAP1		-0.808367
RORC		2.09756
RORA		1.17571
RNF139		0.65087	0.740698
RNF114		0.532942	0.487587		-3.88605
RHOT1		0.674151			-3.30896
RHOA		0.454506	0.534277	-4.05325	-1.23589
RHEX		0.425288			-3.98171
RHBDF2		-0.467465			-2.10335
RFXAP		-1.7761
RF02216		1.16707	1.43341		2.89124
RF01956		1.1221
RETREG2		0.390526	0.373801		-1.15771
RELB		0.675168	0.59071
RCBTB2		-1.01776
RBM4B		-0.619325
RBM4		-0.654246			-1.26112
RBM39		-0.24958	-0.54121		-0.697401
RBM26		-0.574622			-4.21714
RASSF2		-0.683693
RASGRP3		-0.798713	-2.22598		-4.08443
RASGEF1B		1.55562	3.6401
RASA2		0.762498			-2.89182
RARA		0.406858	0.245434	-2.51805	-1.17093
RAPGEF2		0.644161
RAP2B		0.554272	0.498684
RAP1GAP2		0.539527			-3.9711
RALGAPA1		-0.522499			-3.11772
RALBP1		0.430061			-2.74052
RABEP2		-0.637692			-2.54075
RABEP1		-0.572076	-0.798611		-2.41258
RAB33A		1.85199
QRICH2		2.06697			3.5824
QARS		0.390432		-2.62826
PYGM		-0.507805
PYGB		0.573805			-2.36636
PXN		0.660035			-2.55958
PTPRC		0.591762	0.320268	-5.5067	-3.54945
PTPRB		0.723395			1.98012
PTPN13		1.18138
PTPN12		0.853105	0.683193
PTPN11		0.444336			-3.02304
PTMA		0.459924	0.691337		0.645454
PTK2B		0.55785	0.478346	-3.76752
PTH1R		1.04973			1.51822
PTGER4		0.644228
PSMD13		0.477303
PSMB5		-0.961602
PSMA3		0.755075	0.81307		1.55135
PRUNE2		-1.86128
PRR7		1.15148			6.19085
PRKCQ		0.969627			-2.41443
PRKAR1A		0.194584	0.384953		0.970741
PRF1		1.723		-5.296	-2.63189
PREX1		0.585862	0.299616	-4.76843	-2.99192
PRDX6		0.865861	1.28951
PRDM1		2.32906	2.72329
PRAM1		1.20732			1.71944
PPP3CC		0.566239
PPP2R5A		0.526194
PPP1R21		-0.720315			-1.43032
PPP1R16B		1.06066			-2.11732
PNISR		0.325883	0.506628	0.70747	1.06506
PLEKHG2		0.818691			-1.88001
PLEKHA1		0.567588
PLD3		0.656701	0.744594
PLCG2		-0.760797			-3.58133
PLCD1		1.3262
PLBD2		0.579571	0.425451
PKN3		0.840495
PKMYT1		-1.05829			1.67204
PIKFYVE		-0.540651	-0.455157		-1.50403
PIK3AP1		-0.319739	0.332046	-3.34829	-1.79876
PIGR		-2.64424	0.71913
PHF12		0.610512
PGGT1B		-0.996281
PECAM1		0.768072	1.97043
PDIA6		0.362572	0.423906	-2.62363	-0.665095
PDIA4		0.404291			-2.43337
PDE3B		0.501084
PCSK7		0.556486			0.660788
PCNA		0.634585			-1.93056
PC		1.38
PATL1		0.580622
PARP8		0.7161			-1.47461
PARM1		1.56992
PALB2		-0.771462
PACSIN2		0.663282	0.468068
PACSIN1		-1.01625			-3.44479
OXR1		0.524584			-1.41222
OTUD6B		-1.14454
OTUD5		0.525726		-3.49132	-2.51201
OSER1		0.835234			1.55002
OSBPL11		-1.09698	-0.792427
OS9		0.345314	0.40278	-1.71258	-1.7662
OGT		-0.439393	-0.492778		-2.49755
OCIAD2		0.882961
NYNRIN		0.894095
NUP93		0.639085
NUP210		0.239712			-3.21159
NUP107		0.597903
NUMA1		0.277578		-3.06047	-2.47266
NUCB1		0.619766			-1.84882
NUB1		0.411517	0.338293		-0.338886
NPTN		0.691321	0.552183		-1.98839
NOL6		-0.701171	-1.23704		-3.34775
NOL4L		1.0999
NOCT		2.11922
NOB1		-0.712038			-1.16661
NKIRAS2		-0.967816
NKG7		0.995444
NINJ1		2.1342	1.88864
NFIL3		1.41075	3.42445	1.98989
NFE2L1		-0.60883	-0.466859		-1.96437
NFATC3		0.496682
NFATC2		0.680179			-2.18993
NECAP2		0.32611	0.319468		1.90904
NDFIP2		0.754
ND6		-0.372284	-0.524249		1.48655
ND5		-0.40999	-0.877431	-1.51303	-0.261923
NCSTN		0.361852	0.401198
NCR1		1.59291			3.57235
NCOA7		-0.78383			-3.52928
NCK1		0.914761	0.684048		-2.10608
NBEAL2		0.592459	0.126346	-3.62629	-1.74598
NBEAL1		-0.96679	-0.796476
NAPSA		-0.78516	0.404512		1.57828
NAAA		0.950196
N6AMT1		-2.54371
N4BP2		-0.785813			-1.57561
MYO1F		0.589861	0.314969		-2.03444
MYO1E		-1.47491			-2.1139
MYO18A		0.837025
MYH11		-1.20974
MYCBPAP		1.95187
MTR		-0.973041			-2.01808
MTMR4		-0.385087	-0.509582		-1.14933
MTMR3		0.298999	0.310599
MTMR14		-0.768369			-2.47345
MTCL1		0.530177
MSRB3		2.52813
MSN		0.274218		-2.3243	-1.63111
MSANTD4		-1.32966
MS4A1		-0.675284	-1.38755		-2.35435
MRPL52		0.777616	0.959245		2.88828
MON2		-0.558266			-3.69482
MOB3A		0.629739			-1.10779
MOB1B		-1.13647	-0.847675		-3.06873
MKNK2		0.420096	-0.53952		-1.77
MIOS		-0.831065	-0.910594
MIDN		0.42593	0.778888		1.47116
MID2		-1.26981			-1.44859
MGAT5		-0.463295			-2.10198
MFSD12		-0.700011	0.471847		-1.97591
METTL21A		0.885683			1.16431
METTL14		-1.25206	-1.57511
MEFV		1.83751	3.24427	3.06286
MEF2C		-0.877441		1.79601	0.732961
MECP2		0.650103
MCP-3		2.24048
MCM4		0.727851
MBNL3		-1.97941
MARK4		0.960151	0.840364
MAPKBP1		0.867829			-2.21295
MAPKAPK3		1.08116	0.554226
MAP4		0.365443			-1.80922
MAP3K8		0.93497	2.72733
MAP3K1		0.368374			-3.39606
MAP2K1		0.536678
MADD		0.497433			-1.0055
M6PR		0.689346	0.343705		-3.59989
LYN		-0.428014	0.489027		-2.92125
LSM14B		0.475898
LRRK1		-0.623733			-1.65191
LRRFIP1		0.380457	0.27821		-1.19789
LRRC8C		0.715887	1.06995		-2.04443
LRRC41		0.618724			-1.32602
LRMP		-0.500371
LPGAT1		-0.361302		-3.52881	-2.27313
LPCAT3		0.909826			-3.0668
LMO7		1.47028
LMO2		-1.04116
LLGL2		0.659341
LIG4		-1.30684			-2.17207
LIG3		0.575728
LGALS8		0.468706
LGALS3BP		0.942133	0.913531		-1.31075
LDB1		0.394664		-2.58753	-1.79758
LCP1		0.593606	0.437366	-3.19997	-1.34867
LBR		0.324547	0.334015	-2.00178	-0.723015
LASP1		0.281705	0.288812	-6.92669	-2.11334
LAP3		0.368866	0.816418		-0.813029
LAG3		1.3737
KLRK1		0.602521
KLHL3		-1.2387	-1.51247		-3.02079
KIFC2		0.804534
KIF1A		0.960912
KIF13B		0.650367			-2.89184
KIF13A		-0.443122		-2.40059	-0.681747
KIAA1328		-1.61445			1.69245
KIAA0586		-0.688392	-0.802129		-1.80521
KDM5B		1.00196	0.516964		-1.97813
KDELC2		-1.15958
KCTD2		1.13923
KCTD10		0.939554	0.642969
KCNK5		0.682163
KCNAB2		1.38511
KAT2B		0.574817			-2.68142
KANSL2		-0.499698	-1.04082		-1.12784
JMY		0.61903
JAKMIP1		1.38905
JAG1		1.47891	1.79854
IVNS1ABP		0.274791		-3.7693
ITPR3		-0.518948	-0.956692		-2.20753
ITK		1.16349
ITGB1		0.512887		-6.44658	-3.45867
ITGAL		0.767507		-4.15345	-5.039
ITGA4		-0.273396		-6.28171
ISG20		2.79246	3.20104		3.12356
IRF9		0.477788			1.64178
IRF5		-0.388196		-2.41297	-1.45746
IRF1		0.565623	1.01102	-2.7209
IQGAP2		0.588137		-2.73003	-1.55726
INTS14		-1.37675
INTS13		-0.713863	-1.3569		-1.57689
INPP5B		0.623139			-2.14378
IL2RB		0.982623
IKZF3		0.393305			-4.41086
IFNG		2.35183
IFIT5		1.08262	2.11263
IFIT1		1.28492	2.74467
IER3		2.10548	3.27411
IDH1		-0.846351	0.43867
HYAL2		2.36918
HSPB1		1.93551	0.701487	2.30962	3.02978
HSPA13		1.03051	1.589
HSDL2		-1.14252
HS3ST1		-1.15595	-1.80193
HPSE		-0.79331			-3.72807
HOMEZ		-1.34984			-1.75417
HNF4A		0.997362
HMOX1		1.47153	0.656976
HLA-DRA		-0.306362	-0.301268	-4.41401	-0.906112
HLA-DOB		-1.11848	-0.868882	-5.06936
HLA-DOA		-1.21659	-1.09286		-0.669463
HLA-DMA		-0.612939
HK3		0.481175	0.303372
HK1		0.498447			-1.69967
HIVEP1		0.560597
HERPUD2		0.542946
HEG1		0.466783			-3.3387
HDLBP		0.383193			-0.959346
HDAC1		0.500505	0.559487	-1.8486
HAUS5		0.494894			-2.28593
GZMM		1.6084
GZMA		0.915866
GYPC		1.08785
GUK1		0.691491			3.20532
GTPBP1		0.61228	0.575919		-2.54646
GTF3C1		0.41851			-2.82401
GRK5		0.636521			-0.919353
GRK4		0.609769			-2.10197
GRK3		0.521739			-2.33698
GRB2		0.482728	0.547832		-0.783541
GRAMD1B		1.36147
GRAMD1A		-0.458931		-6.1426	-0.69934
GOT2		0.560001
GNL3		-0.543064	-1.01352		0.831323
GNA15		1.51471
GMPR2		-0.706736
GLS2		-1.53362
GLRX		1.0392	0.932517		2.77196
GLI1		-1.33902	-1.95814
GLG1		0.312023		-4.07956	-0.642936
GGTA2P		-0.729549			-1.80438
GGT7		0.84828			2.03531
GGPS1		-1.17058
GDPD5		0.896438
GDI1		0.374095	0.375976		0.531237
GCSAML		2.13243
GATAD2B		0.452035			-2.76178
GAPVD1		0.28749		-2.23025	-1.19375
GAPT		-1.91832
GANAB		0.325672		-2.95221	-1.31171
GALNT6		-0.675984			-6.48306
GABARAPL2		0.470869	0.701926
FUT11		-1.32789
FTH1		0.213255	1.18609		1.194
FRA10AC1		-1.23394
FNIP2		1.11178	-0.876072
FNDC3A		0.457944			-2.02743
FNBP4		-0.270384	-0.770602	-3.2345	-2.63224
FLI1		0.390129			-1.23851
FHL2		1.13377
FGD2		-0.425193	0.405142		0.679961
FEZ1		1.12694
FCRLA		-1.09918			-0.946162
FCMR		-0.68847	-1.70695		-1.69827
FCHSD2		-0.5713
FCHSD1		0.430421
FCGR2B		-1.177			-1.69088
FBXO34		0.676607			-5.33187
FASLG		3.11875
FANCM		-0.851728	-0.987017		-2.96252
FANCB		-2.73552
FAM49B		0.46365	0.572767		-1.84256
FAM193A		0.399399			-1.23741
FAM168B		-0.87993	-0.746418		-1.85622
FAM129C		-0.907147	-1.15738		-1.32746
FAIM		-1.15083
FADS3		-0.880901
EXOSC5		-0.999296			0.94163
EXOC3L2		1.07695
EXOC1		-0.667793			-2.47572
ESYT1		0.30936			-2.54557
ERN1		1.00794	-0.446868		-2.07118
EPS15L1		0.491741			-2.21837
EPHB3		-1.77295
EOMES		1.57828			3.72461
ENDOV		-0.963203
EML4		0.68135
ELMO2		0.665663	0.416496		-3.05339
ELK3		1.00857
ELFN2		0.782461
ELF4		0.908879			-4.35735
EIF3D		0.332327			0.527002
EIF1AX		0.354868		1.84393	2.47077
EHD3		-0.883688
EHD1		1.02961	0.626854		-1.445
EFHD2		0.852267	0.573919
EEPD1		-1.7239
EDF1		0.78341	0.525891		1.72483
ECM1		1.34011
DYNLT1		0.668076	0.678824
DUSP4		1.7639
DPP9		0.599833	0.466781		-4.98558
DPP4		1.191
DPH7		0.643786			-1.37864
DPH6		-2.05538
DOCK7		-1.45532	-0.904221
DOCK10		0.373801		-5.50833	-3.01857
DNMT3A		0.501618			-2.04394
DNASE2		-0.596963			1.11084
DNAJC8		0.555063
DNAJC7		0.411402	0.591463
DNAJC5		0.776362
DNAJA2		0.470518	0.527468		-1.37007
DLG4		0.621232
DIS3		-0.794378	-0.823597		-1.72394
DIPK1A		1.11567			-2.32232
DIAPH1		0.276046		-4.34942	-6.40277
[truncated: 3,298 more rows]
