# Supplementary material for: Systems Biology behind Immunoprotection of Both Sheep and Goats after Sungri/96 PPRV Vaccination
Source: mSystems. 2021 Mar 30;6(2):e00820-20. doi: 10.1128/mSystems.00820-20 (PMC8546983; doi:10.1128/mSystems.00820-20)
Supplement: DATA SET S1 [file msystems.00820-20-sd001.xls]

## Sheet: CD4_CH
Genes	CD4-CH
RF01268	-3.40207
RF00030	-3.36956
RF00002	-3.25553
TLR10	-2.93622
RF00009	-2.85226
RF01294	-2.78931
SOX5	-2.69661
INSYN2B	-2.54611
ANKRD34A	-2.42366
CHMP4C	-2.40775
IGFALS	-2.40305
RF01295	-2.39198
PPM1J	-2.35818
DNAH7	-2.32058
NT5E	-2.21966
ZBED6	-2.16974
EFR3B	-2.16807
KCNMB3	-2.09592
LRRC18	-2.07624
DHRS9	-2.06894
A4GALT	-2.03395
KLF5	-2.02831
DECR1	-1.98764
SH3RF2	-1.96072
AFAP1L1	-1.94735
SPDEF	-1.93656
CD180	-1.93244
PDE8A	-1.90939
BHLHE41	-1.85408
HFE	-1.83015
NEMP1	-1.81711
SLC1A4	-1.80796
SCN8A	-1.76445
RNF144A	-1.76212
EFCAB6	-1.74278
MTNR1B	-1.73752
BBS10	-1.6954
ADORA2B	-1.69026
SLC26A2	-1.68867
ERCC8	-1.6847
PROX1	-1.67076
PKIA	-1.65554
CLK1	-1.63969
ANKRD37	-1.63828
MBD5	-1.62867
SEC14L5	-1.59671
VASN	-1.59321
FAM43A	-1.58352
GPR152	-1.57906
TET1	-1.57792
CPNE8	-1.56531
HSPB8	-1.56286
EPM2AIP1	-1.55792
GRIK4	-1.53951
PLB1	-1.53187
GPR18	-1.52912
EVI5	-1.52614
BANK1	-1.52264
KLHL3	-1.52184
MOV10L1	-1.52169
TMEM101	-1.51763
RALGPS2	-1.51712
TTC39B	-1.50567
C9orf64	-1.50044
RNF2	-1.49932
NDST1	-1.49638
SEC22A	-1.49539
PDP2	-1.4819
CARF	-1.47821
ZBTB20	-1.46811
VKORC1L1	-1.46098
FZD5	-1.45608
KIAA0040	-1.45414
RDX	-1.41875
TRIM9	-1.41769
DCT	-1.40819
FAM129C	-1.40153
SLC38A9	-1.39534
TCTN1	-1.3914
MPZL1	-1.38912
RASGRP3	-1.3853
MRC1	-1.37919
CAMK1D	-1.37477
RSRP1	-1.37468
ERO1B	-1.36717
MARF1	-1.36624
NFE2L3	-1.36362
VSIG10	-1.36331
GPR171	-1.35811
REL	-1.356
SLC4A8	-1.34981
PLVAP	-1.33941
LIG4	-1.31853
NUGGC	-1.3185
SERINC5	-1.30736
CUBN	-1.30106
PIP5K1B	-1.29875
NCOA7	-1.2985
MYO7A	-1.29748
FCRLA	-1.2937
SLC7A5	-1.29099
TCF4	-1.29091
MTR	-1.2892
SETBP1	-1.28021
CMTR2	-1.27721
INHBB	-1.27407
ZDHHC14	-1.27291
TIGD2	-1.26945
PDCD7	-1.2663
ITGAD	-1.26618
THAP9	-1.26455
PIGM	-1.25965
NOTCH2	-1.25935
THAP5	-1.25685
SYK	-1.25083
CSTF1	-1.2507
TLR6	-1.24923
PIGW	-1.24681
UBN2	-1.2424
C5orf51	-1.24226
PAX5	-1.24097
ZNF227	-1.23409
SLC37A2	-1.23265
RNPC3	-1.2326
ARHGEF12	-1.2286
HHEX	-1.22029
SLC35E3	-1.21779
ZMAT3	-1.21593
ARL5C	-1.20887
ATM	-1.20882
TUT4	-1.20479
SLC38A2	-1.20262
GNE	-1.20123
KIAA1671	-1.19726
NUDT15	-1.19529
CREG1	-1.19473
SMAD5	-1.19467
RAB39A	-1.19231
PHTF2	-1.19127
SC5D	-1.17777
EXOC8	-1.16701
BRIP1	-1.15715
ITPR1	-1.15265
RCL1	-1.15191
ZFHX2	-1.14214
VPS50	-1.13904
RRP8	-1.13831
WASHC4	-1.1297
MMS22L	-1.12566
HPSE	-1.1184
YIPF1	-1.11703
NHLRC2	-1.10771
EPB41L1	-1.10643
RGS18	-1.1055
STX7	-1.10149
MLEC	-1.09931
HPS5	-1.09822
SENP5	-1.08897
ZNF296	-1.08544
TBX21	-1.08542
RNF122	-1.0837
ZNF830	-1.08036
LRCH1	-1.07956
SNX29	-1.07392
DENND5B	-1.07301
AP4S1	-1.07262
ZKSCAN1	-1.07254
CCNH	-1.07071
ECHDC1	-1.06749
CCDC88A	-1.06654
PHACTR1	-1.06528
SMG1	-1.06411
COPB1	-1.06323
C9orf72	-1.06246
MTSS1	-1.06181
RGS13	-1.06168
ZNF654	-1.05957
HDAC9	-1.05602
CCDC50	-1.05271
ITPR2	-1.04968
SPRYD7	-1.04616
FBXO4	-1.04521
MTCL1	-1.04302
USH1C	-1.0412
PLCG2	-1.03845
KLHL11	-1.03573
AFF3	-1.02894
CEP70	-1.02093
TOB2	-1.01892
DAG1	-1.01652
SHANK3	-1.01617
ALG2	-1.0129
CTSK	-1.01153
BIRC6	-1.00728
CHML	-1.00646
TRNT1	-0.998341
SH3BP5	-0.997532
RUBCN	-0.99239
VCL	-0.992153
COA1	-0.991602
BRAF	-0.991469
RASAL2	-0.990925
EEA1	-0.987871
LYST	-0.98728
HLA-DOA	-0.984503
NEBL	-0.983645
MBD4	-0.979206
HIVEP3	-0.977902
JDP2	-0.973087
TMED8	-0.972786
RCOR1	-0.972504
PLEKHM3	-0.972342
PHTF1	-0.970731
ATP2B1	-0.970484
FLVCR1	-0.9702
HVCN1	-0.969206
AKT3	-0.968815
INPP4A	-0.965803
NUFIP2	-0.964908
HAUS2	-0.961938
DICER1	-0.957274
NEB	-0.95676
PPP3CA	-0.956162
VPS13C	-0.95453
LIMD1	-0.954396
VPS13A	-0.952601
RABEP1	-0.951011
TARDBP	-0.94888
ORAI2	-0.947131
FANCM	-0.94696
IKZF3	-0.946886
ITPRIP	-0.946588
CD79A	-0.943577
SUSD1	-0.936384
LRRK2	-0.935285
MS4A1	-0.935056
TSR1	-0.933644
ZNF106	-0.933247
ID3	-0.928973
HERC1	-0.928011
ATP6V0A2	-0.927186
BDP1	-0.926518
ST6GALNAC2	-0.925349
ENDOV	-0.922396
LNPEP	-0.919818
ZC3H12D	-0.917873
SOCS4	-0.917241
MGA	-0.916738
SPATA6	-0.91634
VPS18	-0.914882
PIK3AP1	-0.913697
DOK1	-0.91177
GABPA	-0.911277
JMJD1C	-0.911013
KIAA1109	-0.910519
TMEM168	-0.908544
CLNS1A	-0.907883
HEATR5B	-0.907002
PHF13	-0.905008
PLD4	-0.900441
UHMK1	-0.898018
KLHL24	-0.896063
ESCO1	-0.895109
BTN2A2	-0.894221
STT3B	-0.894178
AVL9	-0.894119
SHPRH	-0.890456
AGO4	-0.889717
CD79B	-0.886439
ETNK1	-0.886243
GFPT1	-0.883804
TPD52	-0.881957
CD22	-0.878324
PAIP2	-0.877827
CERS4	-0.877655
NDC1	-0.876497
MIB1	-0.876318
AP5M1	-0.875435
ZBTB1	-0.874227
SIPA1L3	-0.873304
KIF13A	-0.871965
ATP10D	-0.87184
CXXC5	-0.868157
INTS7	-0.867255
TBCC	-0.867226
DDI2	-0.866378
LMO2	-0.865061
NIPBL	-0.864827
GTF3C4	-0.864582
ADAL	-0.864233
PRKD3	-0.861536
CPT1A	-0.860863
KLHL21	-0.860847
FTSJ3	-0.858263
PACSIN1	-0.85807
CBX5	-0.857638
PIK3CB	-0.857398
PDS5B	-0.857235
LCLAT1	-0.854426
EPG5	-0.852308
ZBTB7A	-0.851902
CLIP4	-0.849113
UBR5	-0.8465
DCBLD2	-0.845771
DAPP1	-0.842403
DYNC2H1	-0.84199
HERC4	-0.841201
ZNF445	-0.838053
TMEM70	-0.8379
THADA	-0.83278
PGM2L1	-0.831421
DAPK1	-0.830475
EDC3	-0.830178
CDC27	-0.827903
ZNF24	-0.826672
IBTK	-0.825205
ZNF207	-0.823173
THAP2	-0.820947
MAP3K7	-0.8202
CNOT6L	-0.818464
SLC35A5	-0.817282
TMEM245	-0.815761
MTREX	-0.815105
KBTBD8	-0.813569
POU2AF1	-0.811543
ZMYM4	-0.811225
ATR	-0.810088
CMTM3	-0.808219
ADA2	-0.807394
ZEB2	-0.806912
RBM12	-0.804799
BCL11A	-0.804067
LARP4	-0.803023
ARHGAP24	-0.80193
SLC43A2	-0.800649
PBRM1	-0.800467
DRB3	-0.80009
PPCS	-0.799896
CYB561A3	-0.799862
ASH1L	-0.799678
SWAP70	-0.799423
DEGS1	-0.797179
PPP4R3B	-0.795057
ABCA5	-0.792415
MOB1A	-0.792208
KMT2C	-0.78965
QSER1	-0.788679
SBK1	-0.788548
TBL1XR1	-0.788421
USF3	-0.788076
RICTOR	-0.786767
ORC4	-0.786168
CEP170	-0.785028
NAA15	-0.784944
GEMIN5	-0.784626
FAM13B	-0.784453
PTP4A2	-0.783949
RANBP6	-0.783139
FBXL3	-0.782352
PPL	-0.782042
TNKS	-0.781306
DPY19L4	-0.778067
IRF5	-0.778059
KIAA1147	-0.777983
KPNA1	-0.776048
PLEKHA2	-0.775991
SLC9A9	-0.775875
SSH1	-0.775854
TTC17	-0.774318
MEF2C	-0.774195
SECISBP2L	-0.773644
PTPRJ	-0.773606
HLTF	-0.772851
RNF6	-0.772074
C5orf22	-0.771791
ATAD2B	-0.768274
NUP214	-0.767464
CLIP2	-0.767441
TNKS2	-0.767246
TBC1D9	-0.766556
ZNF644	-0.765378
TRAPPC4	-0.764571
CEP350	-0.763747
KPNA4	-0.762564
SLC46A3	-0.762242
LSM11	-0.761514
INO80D	-0.760207
MFSD12	-0.759887
ELK4	-0.756603
MED13	-0.75659
USP24	-0.756307
TOGARAM1	-0.755872
LRRK1	-0.755787
ATP8A1	-0.755521
NOC3L	-0.75467
SYNCRIP	-0.74836
SLU7	-0.747637
LRIF1	-0.747532
DPYSL2	-0.747521
OTULIN	-0.74692
GTF2A1	-0.746452
SVIL	-0.745159
SLC38A1	-0.744732
TK2	-0.744265
AKAP9	-0.742947
KAT7	-0.741188
PALM	-0.740142
ZNF655	-0.738745
ZNF451	-0.736586
RFC1	-0.736551
NOL9	-0.735921
LRRC8A	-0.735854
CHD9	-0.735344
CARD6	-0.73507
TTC7A	-0.734315
MFAP1	-0.733861
PSEN1	-0.73386
ZDHHC13	-0.733487
RRAS2	-0.73298
LRMP	-0.731607
NEK1	-0.731028
UBR1	-0.730845
NFAT5	-0.730524
HLA-DOB	-0.729392
RAB1A	-0.72937
SUPT16H	-0.723549
INPP5F	-0.721555
DMXL1	-0.720969
RHBDF2	-0.719738
AQR	-0.718992
RC3H1	-0.718265
SH2B3	-0.718088
CD1D	-0.717491
SH3RF1	-0.715765
UTP20	-0.714408
CAHI-DQA2	-0.712515
C17orf75	-0.712286
LY86	-0.711763
TRIP11	-0.711103
TUBGCP5	-0.709624
DENND4A	-0.709264
MDN1	-0.708448
MYO1C	-0.708313
ZNF652	-0.70728
ABCA1	-0.707014
DDHD2	-0.704397
CCP110	-0.703704
VPS13D	-0.703163
SLC7A1	-0.702634
ANKRD44	-0.702538
NAB1	-0.699772
MTPN	-0.699643
MSMO1	-0.699322
PTBP3	-0.697625
SLC7A6	-0.695855
UHRF1BP1L	-0.695553
TRIO	-0.69502
PDCD4	-0.694175
HLA-DRA	-0.693889
ZFYVE26	-0.693841
XRN1	-0.693442
LYN	-0.69334
ZNF608	-0.692647
ITPR3	-0.690718
INTS4	-0.688937
RBM15	-0.688516
RIF1	-0.687331
RSC1A1	-0.687261
CCR4	-0.685613
WWP1	-0.684503
XPO5	-0.683897
P97BCNT	-0.680455
COG5	-0.679951
LATS1	-0.679897
BLNK	-0.677943
RAB5B	-0.67748
NEK9	-0.677438
PCGF5	-0.676302
ZNF148	-0.676129
N4BP2	-0.675876
SNX13	-0.675635
BRWD1	-0.67514
VWA5A	-0.674963
DHX15	-0.674195
CEPT1	-0.672034
CSGALNACT2	-0.671279
AEBP2	-0.670157
GOLGA4	-0.669842
CNOT6	-0.669707
HECTD1	-0.669126
CTSZ	-0.668964
FRYL	-0.668929
CLTC	-0.668827
ZFC3H1	-0.668813
BLK	-0.668264
TUT7	-0.667962
TMCC3	-0.667154
RBM14	-0.667043
EPB41L2	-0.664054
ZNF592	-0.661628
MGAT4A	-0.661527
TAOK1	-0.661448
PHIP	-0.660644
MYCBP2	-0.65938
MREG	-0.658559
CD19	-0.657379
COBLL1	-0.657355
DOCK8	-0.656507
PIK3CA	-0.656282
ARID2	-0.655966
EIF2AK4	-0.654246
RMND5A	-0.654238
SLF2	-0.653433
SPTLC1	-0.653145
LRBA	-0.652047
BPTF	-0.651765
ACACA	-0.65155
ZNF518A	-0.649954
UBXN7	-0.648608
SMAD3	-0.64745
UBE3A	-0.646203
BNIP2	-0.645473
RALGAPA1	-0.645194
RABGAP1L	-0.644089
BAG2	-0.642946
PIK3R1	-0.642164
SPOP	-0.641691
IMPAD1	-0.636675
CBL	-0.636072
CELF1	-0.634768
KDM1B	-0.632892
SYVN1	-0.631835
MAP3K5	-0.631086
MAT2A	-0.630022
NUDT9	-0.629654
AHCYL1	-0.628638
APAF1	-0.628436
RNF214	-0.628012
CYBC1	-0.627759
SLC12A6	-0.627557
EXOC5	-0.625586
LEMD3	-0.623649
POT1	-0.623131
BTAF1	-0.621191
VAV2	-0.617747
AZIN1	-0.617424
LRCH3	-0.616654
BIN1	-0.613758
ATP11B	-0.612561
PEAK1	-0.610996
MYBPC2	-0.609721
LAMB2	-0.60968
HIPK1	-0.607943
SLC30A1	-0.607291
FAR1	-0.606488
LTN1	-0.605489
TRIB2	-0.604853
E2F2	-0.603639
OSBPL8	-0.603172
FCHSD2	-0.602649
CCDC18	-0.602626
PPM1B	-0.598886
USP34	-0.598435
HS3ST1	-0.597868
PRKCB	-0.597553
C2CD5	-0.596946
NIN	-0.596607
MPHOSPH8	-0.590259
MYO9A	-0.58874
FEM1B	-0.588658
TTC37	-0.588265
CRBN	-0.587551
ARRB1	-0.586716
ST6GALNAC4	-0.586622
YWHAG	-0.584724
DLG1	-0.584716
PRAG1	-0.583389
AGPS	-0.58314
PSME4	-0.583118
ANKRD17	-0.581833
DNASE2	-0.581188
SP1	-0.580951
CIITA	-0.580812
TTLL4	-0.578483
SMARCA4	-0.578277
RC3H2	-0.577904
IPO8	-0.577864
STT3A	-0.577427
SLC23A2	-0.576684
ARCN1	-0.576523
NPEPPS	-0.5765
TMEM131	-0.573689
RSF1	-0.571848
WDR36	-0.569368
MCUR1	-0.569256
ITGAM	-0.568245
WRN	-0.567708
CENPC	-0.564846
DCAF1	-0.560453
KPNB1	-0.558828
MAN2A1	-0.55675
DHX36	-0.555294
ZBTB11	-0.554935
SEC23IP	-0.553032
ITSN2	-0.552789
SESN3	-0.552619
CEP162	-0.552226
AFF4	-0.551284
STIM2	-0.551022
S1PR4	-0.550961
XPO7	-0.55049
MEPCE	-0.547142
SMC6	-0.546835
YTHDC2	-0.54644
PDE7A	-0.545795
DIP2B	-0.545205
STAG1	-0.545151
EHD3	-0.544846
RBM12B	-0.543533
INO80	-0.542922
MFSD14B	-0.542126
ARHGAP31	-0.5419
HELZ	-0.541391
PIKFYVE	-0.540619
TMOD3	-0.537398
ATAD2	-0.537349
RAP1GDS1	-0.537133
CSE1L	-0.536947
DPP8	-0.535756
RAB22A	-0.535519
LUC7L3	-0.535422
JAK2	-0.535073
NEK7	-0.53395
CD74	-0.531622
ATP6V1A	-0.529695
PPP6C	-0.529508
IQGAP1	-0.528194
SLC36A4	-0.527809
ZFR	-0.527301
FUT8	-0.526576
UPF2	-0.524755
ZNF318	-0.524311
OPA1	-0.523582
SEH1L	-0.522824
WDR59	-0.52172
RECQL	-0.521595
AREL1	-0.520684
TMEM131L	-0.519838
TNPO1	-0.51914
FBXW11	-0.518392
DNM1L	-0.517867
DNAJC13	-0.517245
HERC2	-0.516395
KIF5B	-0.516287
SLC30A5	-0.515805
BBX	-0.515685
CLDND1	-0.514949
SRPK1	-0.514921
ATL3	-0.514584
FBXO21	-0.511939
GCC2	-0.510607
USP8	-0.510074
MYLIP	-0.507974
TGFBR2	-0.506808
PTPN4	-0.506738
PIK3C2B	-0.506014
MACF1	-0.505851
PHC3	-0.505593
HSPA9	-0.504781
TPCN1	-0.504263
PCM1	-0.501388
API5	-0.50138
RO60	-0.501202
RSRC2	-0.501122
UVRAG	-0.500677
ZNF292	-0.500452
EIF4G3	-0.499364
NNT	-0.49713
FBXO11	-0.496795
SEL1L	-0.495434
CRYBG1	-0.494003
NFE2L1	-0.493527
ACAP2	-0.491797
ROCK1	-0.490651
KMT5B	-0.489467
FAM168B	-0.488699
NUP205	-0.488351
DIAPH1	-0.488239
IQSEC1	-0.48793
USPL1	-0.485959
GATAD2B	-0.485826
JCHAIN	-0.485604
CD82	-0.485298
THEMIS2	-0.482782
NFATC3	-0.482547
VIRMA	-0.480655
PABPC1	-0.48065
MSH6	-0.480184
MCL1	-0.479561
NCOA3	-0.478812
FGD2	-0.474969
ADAM10	-0.474054
UTRN	-0.471953
ACTR2	-0.468614
CPSF6	-0.468081
SMCHD1	-0.465784
FAM214A	-0.464533
RB1	-0.463634
RRN3	-0.463456
CLCN3	-0.462853
APPBP2	-0.462117
IPO7	-0.460398
HMGCR	-0.459698
AP3B1	-0.459088
ATF7IP	-0.458742
PPP1R12A	-0.4578
MBNL1	-0.457202
PAG1	-0.45688
GALNT6	-0.456217
TIA1	-0.455742
RASA1	-0.454663
SLC15A4	-0.4546
XPO1	-0.453407
AHNAK	-0.452443
TNRC6B	-0.452062
KDM3B	-0.450606
CD37	-0.44973
GALNT1	-0.449665
ELMO1	-0.447126
ARNT	-0.446686
SCAF11	-0.446632
TRAPPC11	-0.444877
EIF2S1	-0.444738
FKBP15	-0.444348
CD47	-0.444041
CTR9	-0.44283
CNOT1	-0.442793
USP40	-0.442637
SCAF4	-0.441101
TPR	-0.439167
PTPN6	-0.439033
CPEB4	-0.438799
CBLB	-0.437949
CDC5L	-0.437779
NUP153	-0.437629
PUM2	-0.436388
HIPK3	-0.436035
PCNX1	-0.435947
PARG	-0.435926
BAZ1A	-0.435568
VPS35	-0.434888
ND4L	-0.434871
RABGAP1	-0.432675
PRKDC	-0.43128
PRRC2C	-0.430977
MAN1A1	-0.429537
PITPNM2	-0.428677
ERAP2	-0.425708
TM9SF3	-0.423515
TAX1BP1	-0.422955
MTOR	-0.421897
KIDINS220	-0.420453
SP3	-0.419191
PNN	-0.414492
CELF2	-0.414458
PRPF40A	-0.413216
TTC3	-0.41228
KLHL36	-0.41177
NFKB1	-0.411334
SLC4A7	-0.409719
CHD4	-0.409487
ACTB	-0.409201
SMG7	-0.408462
UGGT1	-0.408201
CDK12	-0.407443
TNRC6C	-0.404787
SPTLC2	-0.403981
TNIK	-0.402781
BTLA	-0.400831
ATP2C1	-0.399386
APC	-0.395031
AKT2	-0.395008
REV3L	-0.393686
RANBP2	-0.392982
CHD2	-0.392597
MED13L	-0.392541
EIF5	-0.392367
SERINC1	-0.389321
YWHAZ	-0.389038
KMT2D	-0.388105
DOCK9	-0.384961
EFR3A	-0.384453
IPO5	-0.384092
UBR2	-0.383535
DOP1B	-0.383436
SERINC3	-0.383235
DDX6	-0.38164
SBNO1	-0.380596
DENND4C	-0.378446
RNF19A	-0.375942
ARID4A	-0.375502
TASOR2	-0.371945
MED1	-0.368955
U2SURP	-0.36867
SUGP2	-0.365722
SPTBN1	-0.36394
SPOCK2	-0.362406
ZC3H13	-0.361494
NCOA1	-0.36081
AHCTF1	-0.360134
CUL3	-0.359873
UBE3C	-0.358786
TCP11L2	-0.356862
CAPRIN1	-0.356837
NUP50	-0.353345
KDM5A	-0.353293
EIF3A	-0.352703
TRIP12	-0.35099
RCSD1	-0.350112
PARP1	-0.347979
CDV3	-0.346425
USP22	-0.345424
USP48	-0.344779
EVI2B	-0.34256
JADE1	-0.341826
SPPL2A	-0.341802
PCF11	-0.341225
ARHGEF2	-0.339153
PAFAH1B2	-0.336104
CHD7	-0.333438
CTNNB1	-0.330098
USP47	-0.326038
AP1G1	-0.325043
CSDE1	-0.324164
COLGALT1	-0.321105
PARP14	-0.319865
FNBP1	-0.318832
EPS15	-0.316548
CPNE3	-0.315934
SH2D3C	-0.315697
UBTF	-0.31563
EP300	-0.315617
NKTR	-0.314424
IFNAR1	-0.313169
DDX17	-0.312967
ATP8	-0.309782
PJA2	-0.308956
FBXO42	-0.303635
TET2	-0.301149
ARHGAP17	-0.301117
SNX25	-0.298078
ITM2C	-0.296487
NUP98	-0.2961
PRPF4B	-0.2961
SMARCC1	-0.293739
YWHAB	-0.293261
KMT2E	-0.286364
ENTPD4	-0.283988
SYNE1	-0.281535
PRKACB	-0.272856
NCKAP1L	-0.264411
SNRNP200	-0.253564
ATP2A3	-0.246164
CNTRL	-0.235323
SETX	-0.232535
EIF4G2	-0.23224
IKZF1	-0.226458
EIF4A2	-0.225322
CALM2	-0.220667
ADD3	-0.216601
HSPA8	-0.21288
FNBP4	-0.211173
NUP210	-0.198856
INPP5D	-0.197655
PRPF8	-0.196349
RIPOR2	-0.185
TMBIM6	-0.172612
ND4	-0.169053
BIRC3	-0.166968
TLN1	-0.119065
UBR4	-0.117852
ATP6	-0.110132
COX1	-0.106494
MYH9	0.0787672
SF3B1	0.119762
SPTAN1	0.123514
LCP1	0.130999
ITM2B	0.140149
MAN2B1	0.186386
PREX1	0.189131
HNRNPA2B1	0.194825
SREBF2	0.196792
ND6	0.206424
MYL12A	0.213697
PCBP1	0.218886
STK17A	0.22426
CALR	0.225975
MYO9B	0.227748
BCL11B	0.227928
SLC2A3	0.228644
NADK	0.233726
DENND5A	0.234281
SEMA4D	0.235128
RNPEPL1	0.23695
HIVEP2	0.238152
TNRC18	0.240639
PCBP2	0.240985
LENG8	0.24151
RESF1	0.242925
ATXN2L	0.244896
DHX30	0.247813
DDX39B	0.250273
AKT1	0.252191
PPIB	0.254187
GPX1	0.25748
EEF1A1	0.257583
ITGB2	0.257703
NOTCH1	0.258313
JADE2	0.259945
GMIP	0.260238
PTBP1	0.261177
HNRNPM	0.261645
PRKAR1A	0.26265
CCDC88C	0.263479
RIPK1	0.264134
ERBIN	0.268623
MICAL1	0.269884
PLAC8	0.271394
JAK3	0.273323
GET4	0.27532
TRIM28	0.277264
EZR	0.279582
NRBP1	0.281211
CHD3	0.28637
AP2M1	0.287241
TRAF7	0.287852
ANXA11	0.289245
SF1	0.290879
GRK2	0.291
EML3	0.291045
EIF4A1	0.293041
SRSF2	0.293423
ACAP1	0.296047
STAT5A	0.299092
NUMA1	0.299421
RPL10A	0.299811
SSRP1	0.302716
TUBB4B	0.304864
EWSR1	0.307406
COPG1	0.308895
CTDP1	0.310797
ARHGDIA	0.311338
LTB	0.313995
CNP	0.315758
FLII	0.315781
QARS	0.317343
SFMBT2	0.317917
H2AFY	0.318683
WAC	0.320033
TCF25	0.328078
SAMD9	0.329606
EXOC3	0.32973
IKBKB	0.329954
SARS	0.330816
MSL1	0.331162
LPCAT1	0.333336
IL10RA	0.333728
EVL	0.334128
RPS6KB2	0.33454
DCAF11	0.335426
TREML2	0.335924
CIC	0.337355
MEGF8	0.337848
UNC13D	0.340071
ITGA6	0.34048
CPSF1	0.341246
SORL1	0.34137
HGS	0.342873
SERPINE2	0.34309
PDIA3	0.343672
SNRK	0.344316
STAT4	0.34516
CLCN7	0.346023
XPO6	0.347093
MBD2	0.347926
ABCA2	0.35036
SRI	0.351833
TSC2	0.352085
SQSTM1	0.352276
SYNE2	0.354019
RAB7A	0.354627
ETFB	0.355206
SIRT7	0.355369
EPN1	0.356364
CALM3	0.356671
SUPT5H	0.356681
RGS19	0.356702
GPAT4	0.358055
MAST3	0.358467
AP2A2	0.358802
WDR6	0.358876
CD3D	0.360313
IDH2	0.360351
CD4	0.361986
IL2RB	0.362462
MED25	0.363398
HDAC7	0.364763
SLC38A10	0.364828
RGS14	0.364851
RELA	0.365432
RAC2	0.366003
RPL21	0.36713
FMNL1	0.368695
RPL37	0.368906
GNB2	0.369956
DEF6	0.370502
ADAM8	0.370739
NCOA6	0.3716
FAM193A	0.371649
VCPIP1	0.371874
SIPA1	0.375379
SNAPC4	0.37756
PGAM1	0.377606
MCM7	0.37766
FGD3	0.377973
TCF20	0.379417
OAZ1	0.379935
CSK	0.38043
PCSK7	0.381648
CD44	0.381671
UQCRC1	0.382776
SGTA	0.38279
CAMTA2	0.383179
SLC20A1	0.38406
TAF6	0.384941
RBCK1	0.385007
CRTC2	0.386065
LRP10	0.386528
LRRC8D	0.386899
ARAP1	0.387611
PSMB4	0.38871
FKBP8	0.388969
CCND3	0.389382
DST	0.389871
UBE2I	0.391376
CLK3	0.391552
MAZ	0.391682
CUL9	0.391684
FAM193B	0.392336
RPL26	0.392999
SLC12A9	0.393519
NOP53	0.394232
EIF3H	0.394513
U2AF2	0.394912
PTTG1IP	0.395031
OSTF1	0.396409
ARHGAP30	0.397334
PARP12	0.397687
CTBP1	0.397942
ARHGDIB	0.397964
SP110	0.398849
PHF1	0.39974
MDH2	0.400541
NISCH	0.403255
SF3B2	0.403514
RPS8	0.405565
COTL1	0.40803
CDC37	0.408203
CTSS	0.408259
PTPN7	0.408857
MYO1G	0.409
PCIF1	0.410432
BAG6	0.410776
CXXC1	0.4112
GPANK1	0.412829
SETD1A	0.413971
ACSF2	0.413996
ARPC1B	0.414624
SHKBP1	0.415983
MAP4K2	0.416008
FBH1	0.416202
PBXIP1	0.417347
IL17RA	0.418691
PTK6	0.420571
TFRC	0.421912
STUB1	0.423041
RPL22	0.424002
PANX1	0.424627
PHB2	0.425019
NBEAL2	0.425529
TRABD	0.426924
CD3G	0.427312
TRAFD1	0.428413
ELMO2	0.429635
TENT4B	0.430581
TAF4	0.430768
CCR7	0.432011
DCAF15	0.434177
MROH1	0.435073
PTK2B	0.435277
DDX5	0.435646
TXNIP	0.440029
TSPAN17	0.441998
MTA1	0.442183
RPL27	0.442483
NAV1	0.443325
NDUFV1	0.443545
BCL9L	0.44505
TMC6	0.445373
SKIV2L	0.447757
RACK1	0.447801
TUBA1B	0.448002
MIB2	0.448048
COX3	0.448054
KLF13	0.448322
IL12RB1	0.449926
SPG7	0.450268
RHOG	0.450838
LUC7L	0.450996
PARP9	0.451328
FUS	0.451512
RPLP0	0.452694
S100A10	0.453429
E4F1	0.453757
NLRC5	0.455075
AFDN	0.455677
CWC15	0.457039
EHBP1L1	0.45771
DDX31	0.458858
EHMT2	0.459211
LAPTM5	0.459703
SUN2	0.45994
ACADVL	0.460015
PELP1	0.460515
TNIP1	0.460537
DPP7	0.461448
RPL11	0.461682
FTH1	0.461689
ND2	0.462286
VASP	0.463333
ARRDC1	0.463957
RABL6	0.464108
ARHGAP1	0.464278
INPPL1	0.467115
CC2D1B	0.467713
PSMB8	0.468121
DENND6B	0.468478
EIF1	0.469653
TMUB1	0.469908
FLOT1	0.471021
PPP6R1	0.472229
ATN1	0.472502
TP53INP1	0.47259
RFNG	0.473235
RPL34	0.473673
RPS20	0.473807
TUBGCP2	0.474459
RPS6KL1	0.474559
MAT2B	0.47459
ATG4B	0.474875
TIAL1	0.475322
DDX39A	0.475551
SLC6A6	0.475616
GATA3	0.477551
ND1	0.477938
CDH23	0.479214
RUNX3	0.479984
FIBP	0.480476
STAT2	0.481425
LRRC45	0.482028
STAT5B	0.485368
ITGA5	0.487333
ITGB7	0.487465
VPS51	0.488349
DGKA	0.492167
TEX264	0.492431
HNRNPA0	0.49262
SLC3A2	0.492898
RPS3	0.493112
OGFR	0.493363
ARHGAP9	0.493739
NIPSNAP1	0.493741
XRN2	0.494403
CIB1	0.494512
S100A11	0.4971
FAM160A2	0.497681
TRIM21	0.498028
HDAC5	0.498605
ACAP3	0.499064
CST3	0.500008
CAPN1	0.500199
CD3E	0.501243
PTH1R	0.501763
TARS	0.501793
DUS1L	0.502773
ADAR	0.504688
CD81	0.507345
IPO4	0.507542
NSMCE1	0.508675
PIN1	0.509019
AES	0.50908
MAP1S	0.509151
SATB1	0.509337
PSMA6	0.510611
PSMC1	0.510614
DOK2	0.510911
IFIH1	0.512699
RGL2	0.512809
LCP2	0.512852
ALG12	0.513156
CORO1A	0.513537
RASAL3	0.514275
CMTR1	0.514752
PSMC3	0.514994
ANXA5	0.515673
ARHGAP45	0.516109
ATP6V0C	0.517798
PGS1	0.517908
NDUFS2	0.522863
H2AFV	0.52459
NAXD	0.524642
SIRT2	0.526233
SGSM3	0.529276
PLCB2	0.530567
DYRK2	0.53215
AXIN1	0.532341
TAF6L	0.533221
PKN1	0.533248
SH3BGRL3	0.533479
AKNA	0.533705
IL27RA	0.534599
SLC45A4	0.534665
LPCAT4	0.534975
MRTFA	0.535045
ATG2A	0.535436
ATP5F1C	0.536194
ITPKB	0.536907
LZTS2	0.537448
HERC5	0.537834
REXO1	0.538941
NUDCD3	0.540931
ACTN1	0.541268
NOM1	0.541752
CYBA	0.543116
WDR90	0.543484
KLHL12	0.543911
ACAA1	0.54528
SNRPA1	0.546098
RNF149	0.550874
TAGAP	0.551477
PTPRE	0.552494
FBXL6	0.552692
LMF2	0.552724
NADSYN1	0.553389
SPSB3	0.553818
ZYX	0.554932
PRR14	0.554962
AUP1	0.555461
OSER1	0.556538
EEF1B2	0.556784
ADGRE5	0.556989
PSMA3	0.55777
XRCC1	0.558525
MVP	0.559366
TAP1	0.560628
BRD9	0.562041
IRF2BP2	0.562173
TBC1D10A	0.562376
LRCH4	0.564003
RABAC1	0.564622
TOPORS	0.564743
MOV10	0.565234
MRPL41	0.565362
NCLN	0.565647
ADCK5	0.565845
ARID5B	0.566022
CCDC61	0.566118
AP5Z1	0.567014
CD6	0.56946
ASPSCR1	0.569531
PIK3CD	0.569589
PSMF1	0.570827
NCAPH2	0.570932
EMP3	0.571795
SSBP3	0.572479
NDUFS7	0.573102
TMEM147	0.573492
AMPD3	0.574223
ZXDC	0.574878
NDUFA10	0.576141
TNFRSF1B	0.576547
RUBCNL	0.577498
AXIN2	0.57928
PSMB1	0.579969
LIPA	0.581319
HCK	0.582958
ZDHHC18	0.583333
STIM1	0.58401
UBXN1	0.58584
ZNF653	0.586041
H2AFZ	0.586276
BUD23	0.587126
CSAD	0.58923
AMBRA1	0.589954
ARHGEF1	0.590209
DYNLRB1	0.590332
RPS11	0.591096
LRPAP1	0.59132
TESK1	0.591432
COPE	0.592747
ANXA6	0.593956
CTSB	0.594292
SELENOF	0.596103
GMFG	0.596994
SLC16A6	0.597273
PSME1	0.597517
WDR83	0.597652
COX8A	0.597984
WARS	0.598047
WASHC1	0.599605
PUS1	0.599772
CDKN1B	0.599971
APRT	0.600225
RNF181	0.600415
ABTB1	0.6018
DAZAP1	0.603039
CALCOCO2	0.60313
UBA52	0.603192
PNPT1	0.603786
RASGRP2	0.603814
HSF1	0.604212
RPSA	0.604766
CSNK1G2	0.605175
LCK	0.605902
SHARPIN	0.606523
PLBD2	0.607567
DENND1C	0.607567
TCF7	0.607579
SEC24D	0.607962
EXOSC7	0.60859
ZDHHC20	0.612369
CYC1	0.612602
TPRG1L	0.612993
GNPTG	0.613056
EIF3I	0.613293
CD84	0.614645
PIK3R5	0.615208
KIF7	0.615666
EEF1D	0.616714
FIS1	0.620154
RPS5	0.620686
FAM129A	0.620702
SELENOO	0.620951
RPS27A	0.622542
ALDH4A1	0.622576
KLHDC4	0.622671
IRF2BP1	0.623702
DGKZ	0.62627
KLF2	0.626273
LAT	0.626417
FYN	0.627718
TM6SF1	0.629479
TAF10	0.630322
CIAO3	0.630964
SHISA2	0.633213
MICALL1	0.633801
ARHGEF11	0.635065
PRDX5	0.635731
TXK	0.636632
GALK1	0.639723
NDOR1	0.640198
RPL17-C18orf32	0.640708
PKM	0.641972
ZNF598	0.642172
RPS18	0.643054
MAP7D1	0.64347
ATF4	0.644397
PDE4B	0.645753
VPS28	0.646827
PSMB9	0.649207
IPCEF1	0.649287
SNRPB	0.649939
CLASRP	0.651767
TTLL9	0.651837
TUBA4A	0.654914
AP2S1	0.656966
RPL8	0.658232
TPM2	0.662314
GGT7	0.662873
ACD	0.663068
TIPARP	0.663436
ASCC2	0.663458
CD9	0.663819
RAI1	0.665992
ZAP70	0.666648
DPH7	0.667378
PDAP1	0.66833
ATG16L2	0.66833
SBNO2	0.668405
PACS1	0.671733
THAP4	0.672555
NUCB2	0.67318
PSME2	0.67368
ULK3	0.673727
RING1	0.674622
RNF114	0.674738
ANAPC2	0.675108
RUVBL1	0.676871
SPAG7	0.678194
WRAP73	0.678444
REX1BD	0.678631
MYL6B	0.679568
MAP1LC3A	0.679577
KATNB1	0.681712
RPS10	0.683765
ACADS	0.684556
TXN	0.684875
STAT1	0.686535
NELFA	0.68907
PARVG	0.690008
IRF1	0.690274
HM13	0.691059
SLC52A1	0.692009
RPS15A	0.692281
XPC	0.694384
IRF9	0.695655
PSAP	0.6961
HSPA5	0.697771
UBXN6	0.698713
F2R	0.699397
RPL18	0.701113
LAP3	0.701528
CCNL1	0.702087
PLCG1	0.703322
NPRL3	0.70391
AGPAT2	0.707796
LDLRAP1	0.708238
R3HDM4	0.709456
BHLHE40	0.709732
ANXA1	0.710537
PLSCR3	0.711543
CHPF2	0.712753
RPL32	0.712865
LIMD2	0.71406
FLNB	0.714475
EIF3K	0.714731
CROCC	0.715806
CISH	0.716277
SSBP4	0.716922
DTX3	0.718064
VSIR	0.718644
IRF3	0.720155
KLHL17	0.725327
PNKP	0.72616
DMAP1	0.73032
IL21R	0.731323
FLT3LG	0.732516
PROM1	0.733456
PSMB10	0.733635
SLC37A3	0.733842
CSF2RB	0.73401
VIM	0.735227
TRANK1	0.735838
RECQL4	0.735844
RPS16	0.736697
ZNF76	0.738355
CNPPD1	0.738644
GPR35	0.739203
SLC43A3	0.7464
MOB2	0.746704
METTL22	0.747016
MAN1C1	0.748425
CXCR4	0.748645
NDUFB9	0.749922
MGAT4B	0.750278
GRN	0.751295
LGMN	0.751503
ANO9	0.751729
LDLRAD4	0.753564
PLD3	0.753982
ALPK2	0.754195
CCHCR1	0.754572
BICRA	0.757455
KIAA0513	0.758683
SELL	0.760908
SPEG	0.762234
PDCD5	0.763254
TAB1	0.764899
SLC4A11	0.76702
EIF3G	0.767418
FKBP11	0.768393
FLOT2	0.768711
BCL7C	0.769595
RPS19	0.774926
ECE1	0.776206
RPS9	0.777564
MED8	0.77882
NDUFA6	0.779843
SERF2	0.783615
NELFE	0.784589
FYB1	0.784619
LGALS3	0.784776
BCL2	0.78639
CLEC3B	0.790155
LGALS3BP	0.791965
METRNL	0.793151
SUSD3	0.793171
KCNT1	0.794764
CYTH1	0.796418
RAB37	0.797077
PFKFB3	0.798044
DAGLB	0.798652
COX6B1	0.799653
C12orf57	0.802768
RNF19B	0.803633
SURF1	0.805254
SGF29	0.809327
ATP6V1G1	0.811825
CTSF	0.812243
PDLIM7	0.815033
NDUFB7	0.816106
HYI	0.816543
MIF	0.81837
PTGER4	0.822156
SRM	0.82365
PVRIG	0.824978
SRSF5	0.825059
CNBP	0.825731
MARK4	0.826559
PNPLA2	0.827733
NTHL1	0.828965
LEF1	0.83173
INO80E	0.832562
TUBB2A	0.83491
PLCL2	0.836328
KIF1C	0.838477
ICAM3	0.839622
ABCA7	0.840925
RPL28	0.846637
ARRB2	0.846891
ENSA	0.848947
PARP10	0.849411
ACAD9	0.850031
IFI35	0.851343
JAML	0.853026
B3GNT3	0.856993
UCP2	0.861941
PRF1	0.861961
JAKMIP1	0.862244
SSBP2	0.862817
CD5	0.863224
RPLP2	0.863883
LDH-A	0.864755
CD52	0.864975
CD247	0.865974
PNPLA7	0.866422
NAPRT	0.866621
TRIM5	0.867705
ARFGAP1	0.874944
PRR5L	0.875276
TKT	0.875415
NCF1	0.877515
DEAF1	0.882605
CDKN2AIP	0.885511
GYPC	0.893006
TDRD7	0.894286
ZC3HAV1	0.89626
IL4R	0.896395
MCUB	0.897166
ADAMTS10	0.897325
PSTPIP1	0.898161
TMSB4X	0.898344
COMMD9	0.902256
NDUFB6	0.902462
DNPH1	0.905364
NCK2	0.90701
NT5C3A	0.907205
LRP1	0.91673
PDK1	0.922785
NOXA1	0.92296
PRR5	0.923866
TSTA3	0.926931
ELL2	0.926984
FST	0.928366
ADA	0.93002
SF3B5	0.931303
TUBA1A	0.931714
SLC26A6	0.932305
SAMSN1	0.937137
TNFRSF1A	0.937339
ENTPD8	0.944472
SLC25A29	0.945879
KDM6B	0.947331
NCF2	0.950123
GAL1	0.951209
CAPG	0.953701
CARD19	0.957904
CDKN2D	0.960058
SRGN	0.961154
NPC2	0.969116
TSPO	0.974662
ARRDC4	0.980723
NCR3	0.986932
ATP5IF1	0.987214
SLC1A5	0.988885
DBP	0.991157
ACOT7	0.991852
GBP2	0.999812
UBXN11	1.00179
VAMP5	1.00587
GSN	1.00923
FAM49A	1.0112
IFIT1	1.01163
ARSG	1.01803
RNPEP	1.01976
CSRNP1	1.02025
EPSTI1	1.02087
GBP5	1.03209
NUPR1	1.04349
ZNFX1	1.04668
CAPN10	1.04966
KIFC1	1.05388
H2AFJ	1.06211
NCAPH	1.06336
DDX58	1.06382
RGS10	1.06708
FGR	1.07276
ZNF444	1.07506
PML	1.08331
HPCAL1	1.08345
MATK	1.08971
KLF6	1.09677
TNFAIP3	1.10701
NFKBIA	1.10996
ZFP36L2	1.11
IFI44L	1.12069
PAK1	1.12205
ZNRF3	1.12496
ZCCHC2	1.13402
FGFR2	1.13676
TMEM268	1.13773
IFITM3	1.14725
ARL4C	1.1731
ABTB2	1.18793
CYB5R1	1.1902
SEC61G	1.19831
GSTZ1	1.20218
CARD9	1.20508
PDXK	1.21005
LRRN2	1.21052
ATP10A	1.21114
DDIT4	1.2132
GLUL	1.22245
IGSF8	1.22991
SIGIRR	1.23041
NAIP	1.23296
CCL5	1.23564
OTUD1	1.24121
HCST	1.24679
HERC6	1.25122
ADAM15	1.25904
S100A13	1.26101
CRYBB1	1.27232
ASRGL1	1.27719
GSDMD	1.28004
KCNH2	1.3092
FAM131B	1.31753
CCNE1	1.32888
MEGF9	1.33168
CDCA8	1.33587
DHX58	1.33667
VCAN	1.34216
TTC9B	1.34398
ENPP2	1.35132
C19orf66	1.35209
PFKFB4	1.37977
NLRP1	1.38215
IDO1	1.38664
MXD1	1.40426
TCN2	1.40685
S-LZ	1.41529
MVB12B	1.41875
MARCKS	1.42583
CLEC4A	1.43051
MX1	1.43628
HEBP1	1.44702
PIM3	1.45317
S100A4	1.46956
UBA7	1.47405
BCL6	1.48928
SPIDR	1.49282
TLR4	1.49875
LAG3	1.50066
WDFY3	1.50861
PLK3	1.51408
PLBD1	1.51855
SMAD7	1.52288
HMOX1	1.52434
TG	1.54244
BASP1	1.54345
JUNB	1.55542
TBXAS1	1.55721
IFIT5	1.57647
UBE2L6	1.58349
IFI44	1.6112
ACVRL1	1.61139
ABCC3	1.62068
LMNA	1.62341
LY6E	1.62923
HAGHL	1.63784
DUSP4	1.6464
STEAP4	1.67391
ZNF628	1.68302
RSAD2	1.68303
UBALD2	1.69639
CSF1R	1.70722
VNN2	1.70869
NUAK2	1.70872
C1QB	1.717
CRISPLD2	1.72295
ENG	1.73269
F5	1.73545
OAS1	1.74262
TIMP2	1.74303
NR4A2	1.76042
EGR1	1.76076
TRIB1	1.76419
RAB20	1.76424
SLC11A1	1.76806
RNASE4	1.78297
CTLA4	1.78752
CXCL10	1.79215
HK3	1.79709
FGL2	1.81873
FCER1G	1.81876
RF01290	1.82031
EMILIN2	1.82051
CD163	1.82137
F13A1	1.82403
RASSF4	1.82567
BTG2	1.8264
C5AR1	1.83731
CMPK2	1.8381
AGRN	1.84118
NDRG1	1.85001
DHRS3	1.85191
TYROBP	1.85349
ADAMTS2	1.85816
ALOX15	1.86018
PLSCR1	1.87319
MMP25	1.89033
FOXS1	1.8905
EMP1	1.91142
C3	1.92643
ANXA4	1.93621
STOM	1.9671
IRF7	1.97562
Mail	1.97622
XAF1	1.98592
SKAP2	2.01186
CA2	2.01226
FOSL2	2.01705
SLC12A7	2.02378
AIF1	2.0594
IL1RN	2.06634
REC8	2.07332
TGFBI	2.07428
IFIT3	2.08839
IFIT2	2.08983
DUSP6	2.09145
SLC40A1	2.09148
FCN1	2.17657
ACOD1	2.18948
ARAP3	2.1902
CEBPD	2.19524
C1QC	2.19615
MS4A8	2.20331
NFIL3	2.21672
SERPINA1	2.2268
MX2	2.23
PSTPIP2	2.23298
CHI3L1	2.25541
BPI	2.31193
NME4	2.33459
LRG1	2.33667
C1QA	2.36082
DYSF	2.37151
CD69	2.39038
MYBPH	2.39351
CSF3R	2.41695
WLS	2.42121
PTAFR	2.43476
NR4A3	2.43757
C5AR2	2.46781
PGLYRP1	2.47637
CEBPB	2.48439
NFAM1	2.50334
NFE2	2.50386
CD14	2.53627
BCL2L15	2.5669
MAFB	2.57676
SDS	2.59849
PTGS2	2.6256
ETS2	2.63314
LTBR	2.64997
IFI6	2.66245
ISG20	2.69077
THBS1	2.7215
ADGRE3	2.73993
S100A8	2.75785
TMPRSS2	2.80534
ABCA6	2.87774
HES4	2.91898
RGS1	2.92338
LTF	2.93092
S100A12	3.11316
PLAUR	3.13231
RHOB	3.14137
RAMP2	3.25723
OSM	3.29745
JUN	3.41328
SGK1	3.47629
ISG17	3.48349
DUSP1	3.49639
KLF4	3.52569
DUSP2	3.60837
DUSP5	3.64447
CD83	3.67018
HBEGF	3.82073
IL1B	4.02954
NR4A1	4.59933
FOS	4.97332
FOSB	5.29893

## Sheet: CD8_CH
Genes	CD8-CH
RF01268	-4.60727
RF01294	-3.80119
INSYN2B	-3.72461
RF00002	-3.4147
DNAH7	-2.95917
METTL18	-2.8248
ZBTB26	-2.78395
PLEKHH2	-2.76543
MOV10L1	-2.73458
TLR10	-2.67634
VASN	-2.63009
AKAP5	-2.58939
SOX5	-2.48938
RF00009	-2.26845
GJC2	-2.24137
PROX1	-2.13042
EFR3B	-2.11621
WDCP	-2.03187
IGFALS	-2.01142
SLC1A4	-1.99417
CABP4	-1.97809
INHBB	-1.95996
SCN8A	-1.95287
SH3RF2	-1.94447
DHRS9	-1.94023
EPB41L1	-1.87266
SH3PXD2A	-1.86433
CLK1	-1.8546
CCDC30	-1.80636
FAM129C	-1.76422
GEN1	-1.76062
SHANK3	-1.75638
MPZL1	-1.73855
BBS10	-1.72635
KLF5	-1.68511
RSRP1	-1.68332
ARL5C	-1.67454
RNF144A	-1.66271
ZBTB16	-1.65009
IBSP	-1.6324
CXCR5	-1.62123
BHLHE41	-1.61262
NTN3	-1.60048
DNHD1	-1.59833
ZBED6	-1.59088
PTPN13	-1.58755
TRABD2B	-1.57156
KBTBD7	-1.56911
KLHL3	-1.54535
RALGPS2	-1.54324
PLB1	-1.54003
CUBN	-1.53242
APLF	-1.52923
RNPC3	-1.52477
FANCM	-1.49655
ADORA2B	-1.49175
CNR2	-1.46438
ZFHX2	-1.46332
EGR1	-1.44396
MTR	-1.43923
GLI1	-1.43454
VSIG10	-1.4229
PAX5	-1.41299
RRP8	-1.39297
TCTN1	-1.38472
GPR171	-1.37686
HDAC9	-1.36021
NEBL	-1.34274
BTBD8	-1.32564
SYT8	-1.32408
AFF3	-1.31153
ZNF518B	-1.30358
PLEKHD1	-1.30201
ZNF830	-1.29986
CERS4	-1.29954
IMPG2	-1.29194
ITGAD	-1.26365
NBEA	-1.26137
ZC3H12D	-1.24378
ZBTB32	-1.23782
USH1C	-1.22785
POU2F1	-1.22702
TIGIT	-1.22557
REL	-1.22547
NLK	-1.22546
ZMAT3	-1.22535
KLHL11	-1.22298
MMS22L	-1.22207
VPS50	-1.22147
BCL11A	-1.21898
FCRLA	-1.21414
EML6	-1.20546
CTSK	-1.20166
KIAA0040	-1.18219
YIPF1	-1.1821
AKAP9	-1.16348
TLR9	-1.15175
ST6GALNAC2	-1.1431
PER3	-1.13982
ITPR2	-1.13246
ZMYM4	-1.13183
ABHD15	-1.13146
TUT4	-1.12381
THAP5	-1.1215
MYBPC2	-1.11725
ZSCAN25	-1.11701
HVCN1	-1.11558
POLQ	-1.11241
ZDHHC14	-1.11208
MMRN1	-1.11064
ATAT1	-1.10139
ASH1L	-1.09592
KIAA1109	-1.08896
DCT	-1.08524
MARF1	-1.07679
DCUN1D4	-1.07558
RC3H2	-1.07301
LRIF1	-1.07006
NFXL1	-1.06885
AVL9	-1.06847
TET1	-1.06839
LMBRD2	-1.06219
VPS13A	-1.05704
TARDBP	-1.05345
BDP1	-1.05296
ZFC3H1	-1.05234
ECHDC1	-1.0477
INTS14	-1.04604
LCLAT1	-1.04018
KBTBD8	-1.03813
ZNF470	-1.03531
BANK1	-1.03242
PACSIN1	-1.03016
TCF4	-1.02972
SMG1	-1.02969
NXPE3	-1.02736
DENND5B	-1.0265
PPL	-1.02495
ZBTB1	-1.02198
ETNK1	-1.0208
EPM2AIP1	-1.02043
MAST4	-1.01655
RASGRP3	-1.01458
CCDC18	-1.01432
BRCA2	-1.01354
PGM2L1	-1.01328
ATAD2B	-1.01117
POU2AF1	-1.00521
DYNC2H1	-1.00325
KMT2C	-0.995054
CBFA2T3	-0.994285
ORC4	-0.993071
PHTF1	-0.991694
ZNF592	-0.989526
USP37	-0.982734
TOGARAM1	-0.971204
HERC4	-0.968972
BRWD1	-0.963584
CCDC186	-0.962874
PALM	-0.962023
CLK4	-0.958424
ITPRIP	-0.956376
THADA	-0.956369
ZNF24	-0.953292
NUGGC	-0.952315
SMAD5	-0.952226
HEATR5B	-0.95163
ALG2	-0.945538
CD180	-0.944935
RGS13	-0.940764
DCBLD2	-0.937437
CELF1	-0.935962
VAV2	-0.935572
CD79B	-0.934084
LIG4	-0.932619
EPAS1	-0.931808
MBLAC2	-0.93135
ITPR3	-0.927494
PDCD7	-0.925826
RICTOR	-0.922311
TNRC6B	-0.920864
NDST1	-0.919455
ATM	-0.918153
LAMB2	-0.912269
MBD4	-0.911309
TFAM	-0.910089
TMOD4	-0.909965
COA1	-0.907491
TNKS	-0.906867
WASHC4	-0.906462
CD19	-0.906124
ZNF652	-0.905911
GTF3C4	-0.903187
FCHSD2	-0.894431
NBEAL1	-0.891424
RIF1	-0.88284
GTF3C3	-0.87835
RABGAP1L	-0.877506
CEP170	-0.877306
CCDC50	-0.876605
ARHGEF12	-0.875195
SLC7A1	-0.874466
SOCS4	-0.874442
APPL2	-0.872693
CUL5	-0.872208
AGO3	-0.870618
GCC2	-0.866523
QSER1	-0.866266
CXCR6	-0.865767
HLA-DOA	-0.863414
MS4A1	-0.863187
DDI2	-0.860811
CEP290	-0.858959
SUSD1	-0.85585
PIGN	-0.852898
LARP4	-0.851646
CD22	-0.849376
DCLRE1C	-0.849116
NFAT5	-0.847048
NEB	-0.845548
CENPC	-0.845036
UTP20	-0.844483
HERC1	-0.843047
R3HCC1L	-0.84296
PIK3C2B	-0.840367
LRRK2	-0.840209
ATR	-0.838008
SLC7A5	-0.837505
USP54	-0.835005
SC5D	-0.832432
PNN	-0.831077
MKLN1	-0.830115
ERCC6	-0.828676
FAR1	-0.827519
EPG5	-0.825095
SMAD3	-0.824992
ITPR1	-0.823558
MGA	-0.820506
MDN1	-0.818478
LRCH3	-0.817395
TRIP11	-0.815294
KLHL24	-0.809325
DMXL1	-0.804861
BIRC6	-0.804051
XRN1	-0.803313
EXOC8	-0.799563
JMJD1C	-0.798366
PPP1R21	-0.797318
PHC3	-0.79672
KLHL9	-0.794231
CIT	-0.79343
RBM4B	-0.791814
DICER1	-0.791593
RFC1	-0.789848
EEA1	-0.789381
FBXW7	-0.787916
HPS5	-0.784828
ATG2B	-0.784352
MICAL2	-0.784136
NIPBL	-0.781722
GOLGA4	-0.780194
NUFIP2	-0.779056
RC3H1	-0.779008
ZNF644	-0.774667
MIB1	-0.771492
ZNF292	-0.770454
INO80D	-0.769034
PRKDC	-0.766665
BLK	-0.766654
MCTP2	-0.766223
VCL	-0.763593
MACF1	-0.76052
MLH3	-0.760001
UBR5	-0.759261
FRYL	-0.756151
DDX52	-0.755714
NAA15	-0.755356
FEM1B	-0.755168
PLCG2	-0.754197
S1PR5	-0.75262
AMOTL1	-0.751394
HMBOX1	-0.750739
FOXN3	-0.749426
XKR9	-0.743727
SENP5	-0.741764
RBSN	-0.739365
SEC23IP	-0.738928
TNPO1	-0.738918
TRIM56	-0.738425
TASOR2	-0.736119
ESCO1	-0.734365
TRNT1	-0.731485
THAP2	-0.730375
ALG11	-0.729238
KAT7	-0.728528
RABEP1	-0.72809
HAUS6	-0.727873
APAF1	-0.726751
EZH1	-0.726333
ZNF831	-0.725155
SLC38A2	-0.723574
KHDC4	-0.720917
PRMT9	-0.719944
DHX57	-0.71875
KMT5B	-0.714689
NOL9	-0.713298
NIN	-0.71231
RSBN1	-0.70839
ZNF106	-0.707509
VPS13C	-0.706884
USPL1	-0.706362
MYO9A	-0.704813
SBK1	-0.703557
ZBTB11	-0.702631
RECQL	-0.702395
LYST	-0.70216
RBM26	-0.700983
TNIK	-0.699914
DPP8	-0.69551
PHIP	-0.695321
SYNE1	-0.694619
NEK9	-0.692841
PRDM10	-0.69215
TPD52	-0.687111
RBM12	-0.683135
LIMD1	-0.681894
SGO2	-0.680541
NUP214	-0.679934
CEP295	-0.678479
RBM14	-0.671025
RELCH	-0.669937
PRRC2C	-0.669492
CLIP4	-0.668094
INPP4A	-0.667773
ANKRD52	-0.666868
TTC37	-0.666793
XPO5	-0.665666
ZNF207	-0.663257
OTULIN	-0.662941
UBE3A	-0.662881
PGGHG	-0.66036
ERN1	-0.660296
FNBP4	-0.659333
AGO4	-0.657925
VPS13D	-0.656344
TARBP1	-0.655756
CHD2	-0.654203
CEP162	-0.653131
ATP2B1	-0.652343
ZNF236	-0.649365
CHD9	-0.648951
TIA1	-0.648887
N4BP2	-0.647605
MYLIP	-0.647256
CIITA	-0.645691
RALGAPA1	-0.644597
DOP1B	-0.641923
AGAP2	-0.640811
RCOR3	-0.640418
SESN3	-0.637084
PCF11	-0.637056
RASAL2	-0.63572
UBE2G2	-0.635324
CPT1A	-0.634065
HERC2	-0.633613
UHRF2	-0.633514
SNRNP48	-0.632788
ZNF296	-0.631812
PBRM1	-0.631403
CEP350	-0.63106
CDH23	-0.630906
WDR36	-0.629613
MYSM1	-0.62887
DHX15	-0.627874
TLR6	-0.627168
TUT7	-0.626906
S1PR4	-0.622129
RSC1A1	-0.619217
MTBP	-0.618281
LUC7L3	-0.616246
SLC12A6	-0.615465
TET2	-0.614666
SLF2	-0.613234
CHD7	-0.612522
CEP250	-0.612121
SH2B2	-0.610769
IQSEC1	-0.610107
BPTF	-0.607179
PPP4R3B	-0.606714
CNTRL	-0.604558
ALMS1	-0.604369
STX7	-0.6043
SP1	-0.602699
UTRN	-0.601279
TUBGCP5	-0.599951
TNRC6C	-0.596543
WRN	-0.596439
KIF13A	-0.593675
HECTD1	-0.591481
TRIB2	-0.588199
SENP7	-0.587333
SYNGAP1	-0.586793
RSRC2	-0.586742
UBR2	-0.585388
UHRF1BP1L	-0.584018
YTHDC1	-0.583985
TSC1	-0.58385
RFX7	-0.581053
MYCBP2	-0.579082
ANAPC7	-0.575671
DHX29	-0.574723
DCAF1	-0.571503
ANKRD17	-0.56951
CEBPZ	-0.567824
GABPA	-0.566709
APC	-0.565526
TGS1	-0.56391
CCNT2	-0.563067
LNPEP	-0.562821
ADGRL1	-0.562387
ABCC10	-0.562062
PRKD3	-0.559598
ATP8A1	-0.55799
INO80	-0.557821
ZNF507	-0.556363
SFPQ	-0.555643
TTC3	-0.555
IER2	-0.554976
COPB1	-0.554032
CCNL2	-0.552758
NKTR	-0.551853
MAD1L1	-0.551273
GTF2A1	-0.551038
KMT2D	-0.549831
MTSS1	-0.549769
SETD1B	-0.548021
RSF1	-0.544903
ATAD2	-0.544382
TNPO3	-0.539596
ND4L	-0.539226
ZMYM6	-0.538761
ASXL2	-0.538727
JADE1	-0.538625
PPM1B	-0.53842
LTN1	-0.538108
MED13L	-0.538098
CLCN3	-0.537873
TMEM131L	-0.537059
TNRC6A	-0.536395
HELZ	-0.530006
ZFYVE26	-0.52986
SLC30A5	-0.528181
OPLAH	-0.527783
RBM5	-0.526988
TARS2	-0.526868
KANSL2	-0.525791
MPHOSPH9	-0.525621
GALNT14	-0.525105
LMO2	-0.525024
NUP153	-0.524971
PRRC2B	-0.524879
BTAF1	-0.524399
PRAG1	-0.523613
SLC4A7	-0.523425
EDRF1	-0.523118
USP47	-0.521934
PLEKHA2	-0.521328
RASSF1	-0.520827
PCNX1	-0.518174
RAB11FIP2	-0.514947
RRN3	-0.513157
SBNO1	-0.513007
CD79A	-0.512892
RASA1	-0.511198
SMARCA4	-0.510995
SIPA1L3	-0.510512
STAG1	-0.508764
SLC9A8	-0.507065
FAM214A	-0.506284
USP34	-0.505944
MLLT10	-0.504314
SMG7	-0.503607
ZC3H13	-0.503535
SYK	-0.503163
ZBTB7A	-0.502269
TCF3	-0.500662
FBXO42	-0.500459
SCAF4	-0.5001
C2CD3	-0.499417
KDM5A	-0.498905
PIKFYVE	-0.498874
WDR19	-0.495765
PCM1	-0.492684
PDCD4	-0.491335
TRPM7	-0.489983
LRBA	-0.489906
SPOCK2	-0.489625
ATF7IP	-0.488075
HEATR1	-0.487001
KLRK1	-0.48132
TNKS2	-0.481275
PAN3	-0.480816
STXBP5	-0.478723
RHBDF2	-0.478358
CHD6	-0.476166
ELFN2	-0.474822
GPCPD1	-0.47441
GIGYF2	-0.472808
JCHAIN	-0.470713
PAXBP1	-0.469537
ANKRD44	-0.469534
MYO1C	-0.466756
ELF2	-0.464459
PIK3CA	-0.464326
SYVN1	-0.46089
PRPF4B	-0.455521
SCAF8	-0.454563
KRI1	-0.454267
ENTPD4	-0.453846
MTMR4	-0.453683
NAA16	-0.451838
SMG5	-0.451132
KMT2E	-0.448631
EP300	-0.447653
DENND2D	-0.446826
GLS	-0.445073
GAPVD1	-0.442511
KLHL2	-0.44065
UPF2	-0.439873
FBXW11	-0.438285
DDX17	-0.435614
DIDO1	-0.434676
RBM12B	-0.433192
EIF4G3	-0.430018
PRPF39	-0.429628
SCAF11	-0.429223
REV3L	-0.427886
USP24	-0.425114
PARP4	-0.42507
ACAP2	-0.422078
FAM126A	-0.421021
PDE4DIP	-0.420796
SAFB	-0.420623
RBM39	-0.418185
FCHO1	-0.417395
OTUD4	-0.415646
CDC14A	-0.414772
TMEM131	-0.413468
CELF2	-0.411961
CX3CR1	-0.406931
BMS1	-0.406348
CLK2	-0.405087
ND4	-0.402469
TBX21	-0.401812
BCLAF1	-0.40131
MORC2	-0.398182
ODF2	-0.394646
GRAMD1A	-0.392616
OGA	-0.391715
SLU7	-0.389687
MTOR	-0.388232
NOTCH2	-0.388201
ATP8	-0.386608
PITPNM2	-0.386539
SPTBN1	-0.384427
HIPK1	-0.384339
SRRM2	-0.383901
KDM2A	-0.381235
KPNB1	-0.379249
VEZF1	-0.377808
EP400	-0.376172
DENND4A	-0.372211
ZC3H7A	-0.371204
SNAPC4	-0.371201
IVNS1ABP	-0.370305
LMTK2	-0.370228
TAOK2	-0.36984
TPP2	-0.367331
PTPN4	-0.367021
GIGYF1	-0.362691
RANBP2	-0.361182
TRPM2	-0.357951
ABCA2	-0.356267
AHCTF1	-0.355519
MEGF8	-0.353771
ITSN2	-0.35232
SFMBT2	-0.351444
SMCHD1	-0.346751
PKD1	-0.34525
CHD1	-0.344504
SRSF11	-0.34421
RBM6	-0.344002
EML4	-0.343185
SZT2	-0.342543
DOCK8	-0.338766
ZNF318	-0.334144
CARMIL2	-0.333807
ADCY7	-0.332598
DOCK9	-0.330687
NSD1	-0.325156
SPEN	-0.324442
PLEC	-0.323686
KMT2B	-0.32251
AKAP11	-0.314743
KAT6A	-0.309461
BIRC3	-0.303498
TPR	-0.299028
ADNP	-0.298681
UPF1	-0.298115
GLCCI1	-0.297813
LUC7L	-0.295406
SAFB2	-0.289526
AHNAK	-0.288235
TRIP12	-0.283753
DDX6	-0.277206
PTP4A2	-0.259172
ATP6	-0.257051
ROCK1	-0.251927
ARHGEF2	-0.249538
SF3B1	-0.246823
SLTM	-0.24654
DENND4B	-0.24177
ADGRG5	-0.236841
UBR4	-0.230738
LENG8	-0.214492
SETX	-0.214345
NCOR1	-0.213389
ACIN1	-0.208492
SEC16A	-0.197368
CCDC88C	-0.193095
EIF4A2	-0.192222
IQGAP1	-0.191878
ND3	-0.190476
BRD2	-0.187153
CYTB	-0.184557
COX1	-0.172758
ND5	-0.163615
ADAMTSL4	-0.163108
SORL1	0.118332
CD74	0.122005
ITGAL	0.140438
MYH9	0.153552
PTPRC	0.15655
ND2	0.160384
ARHGAP45	0.169517
PKN1	0.173126
ETS1	0.175312
HNRNPD	0.180794
TLN1	0.185447
FMNL1	0.204283
ITGB7	0.208399
COX3	0.210737
CAPN1	0.210749
SLC20A1	0.218917
HSP90AB1	0.220817
CD6	0.225483
JAK1	0.225496
MYO1F	0.229854
ND1	0.232002
ACTB	0.233056
YWHAB	0.234441
DRB3	0.242448
JUNB	0.252631
NLRC5	0.253996
HNRNPA2B1	0.259155
FLII	0.25934
IL27RA	0.263249
PREX1	0.264718
MAP4K1	0.267866
IL2RB	0.269201
TPM3	0.269503
ZAP70	0.270565
RNPEPL1	0.277048
SLC38A10	0.279251
BAG6	0.279749
ESYT1	0.282942
ZC3HAV1	0.282964
FERMT3	0.287041
PACS1	0.289446
PTBP1	0.290473
CSNK1G2	0.292201
LCK	0.292646
DCAF11	0.294275
SF3B3	0.295216
SREBF2	0.29665
SLC44A2	0.297735
SQSTM1	0.299236
ITGB1	0.303166
PRKAR1A	0.303938
GET4	0.306299
PRKACB	0.307697
STIM1	0.309853
RPL21	0.311182
FBH1	0.311373
SEMA4D	0.31226
LYN	0.313059
SSRP1	0.315017
EIF3E	0.315094
KIAA0930	0.315647
FIBP	0.316698
AMFR	0.319851
SAMD9	0.32014
AES	0.323362
PPP1R9B	0.326994
EPS15L1	0.327837
UBL3	0.328268
SIPA1	0.32941
RPS6KB2	0.331138
CTSA	0.334008
CTSW	0.336859
STAT5B	0.337863
ATF4	0.339758
NKG7	0.340138
MOV10	0.343281
WDR26	0.346462
GABARAPL2	0.346993
CAB39	0.347901
SPTLC2	0.349008
ABR	0.349253
GRK2	0.349571
SLC6A6	0.350108
TP53INP1	0.352105
HSP90AA1	0.353809
GNB2	0.354884
PDLIM7	0.355875
PFKP	0.356502
ARHGAP30	0.358886
RAF1	0.360069
PSTPIP1	0.361001
ARF6	0.36153
FGD2	0.363229
RPL22	0.363257
PPP2CA	0.36422
RPL37	0.366993
HNRNPM	0.372087
PTPRE	0.374338
DDX31	0.376283
BTG1	0.376909
TGFB1	0.379265
ANXA6	0.380098
HNRNPK	0.380233
MATK	0.381747
SF3B2	0.383354
ZYX	0.383733
GNG2	0.38543
LRP10	0.385872
PARVG	0.388733
PIM1	0.38973
PPP1CA	0.390787
DNAJC7	0.390963
DDX24	0.391033
NUCB2	0.391093
MAP2K1	0.392078
NDUFS2	0.392947
AKNA	0.393786
EIF3D	0.394007
MAN2B1	0.395359
NUDCD3	0.399191
RCC2	0.399682
CMTR1	0.401026
CCT8	0.401703
MCM7	0.404007
ANXA11	0.40472
DDOST	0.405387
TENT4B	0.40668
NCOA6	0.407818
ITPKB	0.408411
TAP1	0.408856
TNFSF10	0.409239
TWF2	0.409949
PRMT1	0.413473
TBC1D10B	0.414023
KCMF1	0.414517
HSP90B1	0.414771
PSMC1	0.416092
AP1B1	0.418802
CCT3	0.419414
EZR	0.419707
SSBP3	0.421381
ACO2	0.42496
RALBP1	0.425104
CANX	0.426256
HDAC1	0.427383
RPS8	0.428737
USF2	0.428915
YWHAH	0.429267
CD3E	0.429589
OGFR	0.431028
IRF9	0.432721
CYTIP	0.432958
QARS	0.433114
SARAF	0.435558
SLC2A3	0.43583
ADAR	0.435922
TMBIM6	0.436362
PCBP2	0.436383
ARAP1	0.436887
GOLGA7	0.436921
RPL10A	0.437041
APRT	0.43731
SND1	0.442356
ETFB	0.443118
CALM2	0.446978
CIB1	0.447846
ELMO2	0.448214
PARP10	0.448406
AUP1	0.448502
KIAA2013	0.448743
PIK3CD	0.449015
ACTG1	0.449882
UNC119	0.452109
B4GALT1	0.452729
DNAJC8	0.45448
KRCC1	0.455617
LCP1	0.456521
TCF7	0.457397
ITGAM	0.457599
VPS36	0.45998
NAAA	0.460427
APBB1IP	0.460572
CCNG1	0.460785
NOP53	0.461612
GOLPH3	0.462351
CNP	0.463285
WAC	0.46425
HSPB1	0.465478
TMEM50A	0.465725
PIAS1	0.466204
EIF1	0.466397
RAC1	0.466439
ARID5B	0.467465
DBNL	0.467498
RNF149	0.468184
PLEKHB2	0.46832
CYTH1	0.470865
PSMB4	0.471731
H2AFY	0.473105
RNF13	0.473967
ITGA4	0.474358
ARRB2	0.474461
TUBB	0.476771
PSMC2	0.476831
ITM2B	0.478059
POLR2E	0.478549
SSBP4	0.47935
ERP44	0.479546
DYNC1I2	0.481275
TMC8	0.484015
OS9	0.48513
CDC37	0.485138
CSK	0.486248
SLC25A25	0.486559
LMAN2	0.488205
RAP1B	0.491012
PRR14	0.492158
ATP13A3	0.493706
LONP2	0.493969
MAP1LC3A	0.494173
HSPA5	0.494951
TAPBP	0.495395
GUK1	0.497071
KLF3	0.497238
ATP1A1	0.497319
LMNB1	0.497409
RAB8A	0.498445
ABHD17A	0.501441
TNIP1	0.502198
SLC25A4	0.50226
SRSF5	0.502941
PSMA7	0.503605
U2AF1	0.503616
SERPINE2	0.504678
MYL12A	0.50716
RBM42	0.508247
PLCB2	0.509579
C16orf54	0.510579
ATP5F1B	0.51083
MYO1G	0.514387
EIF4H	0.515074
COPA	0.515867
CHMP4B	0.515906
MBD2	0.515935
CAPN2	0.515973
PGD	0.516281
UQCRC1	0.516627
SNRPB	0.517208
SLC25A3	0.517728
PTPRJ	0.518163
PYGL	0.518463
PECAM1	0.518769
HLA-DMA	0.519408
RABAC1	0.519821
ARRDC1	0.522198
FAM129A	0.522765
NCF1	0.523701
EEF1A1	0.525547
PCBP1	0.526274
WDR1	0.526354
SLC3A2	0.529258
CTNNBL1	0.53059
CLIC1	0.531009
DEAF1	0.531155
NCSTN	0.531466
PFKFB3	0.531817
IRF2BP2	0.532682
CD247	0.532773
MAN1A1	0.533204
TPRG1L	0.533484
ATP10A	0.535297
CCND3	0.537584
TRIM25	0.538357
RPL17-C18orf32	0.538833
SLC7A7	0.539301
RPL34	0.53974
HDAC5	0.54036
FYN	0.540735
IRF2	0.540751
ACTN1	0.541046
RAC2	0.541181
RBCK1	0.541323
SCP2	0.541524
PSMC3	0.541902
GTPBP1	0.54252
PHB2	0.542663
FH	0.542929
PPP4C	0.543677
PPP1R10	0.545467
CTDNEP1	0.545586
PRF1	0.549252
ARPC4	0.549755
TM6SF1	0.550439
AAMP	0.551626
SP110	0.554442
RING1	0.554842
MAPKAPK2	0.556161
ALDH4A1	0.557242
MAPK3	0.557297
NMI	0.557717
JUN	0.55786
PRDM1	0.557941
SSR1	0.560986
MCM4	0.561036
BZW1	0.561652
RAB5C	0.56212
CMIP	0.562862
CAPN10	0.563655
SAE1	0.565083
GPR183	0.565793
PDIA6	0.566902
PSMD8	0.567292
HLA-DRA	0.568861
ELOVL5	0.56916
RUNX3	0.569343
PSMG4	0.571153
CALCOCO2	0.571376
EEF2K	0.571643
ARHGDIB	0.571883
CHCHD3	0.573015
FBL	0.574972
HDAC2	0.578265
RPL26	0.58011
HYPK	0.581112
RPS20	0.581433
CD96	0.581834
KLF13	0.582317
RNF114	0.582769
ARPC3	0.584122
NCK1	0.584344
RAB2A	0.584623
RPL11	0.58663
M6PR	0.588448
FYB1	0.588618
CD52	0.591526
OSTF1	0.592341
S100A11	0.592979
STK40	0.593177
NDUFS6	0.593627
SRI	0.594931
XRN2	0.594964
TAGAP	0.595613
LRPAP1	0.595777
RAP1A	0.598009
PPIB	0.599815
ADA2	0.600552
ARHGDIA	0.601614
GNAI2	0.602753
EMC7	0.603718
CAPNS1	0.60416
PTK6	0.604504
RPL27	0.604509
FADS1	0.605311
ARF1	0.606123
GMFG	0.606998
CTSH	0.607423
ITGB2	0.608245
TXNIP	0.60842
CHSY1	0.608946
RHOA	0.612521
CNPPD1	0.613695
SNRPA1	0.61432
NEDD9	0.614795
NDUFB10	0.615651
VDAC2	0.616216
DYNLRB1	0.617122
IRF2BP1	0.619315
PCNA	0.619858
IDH2	0.620768
LIMD2	0.621217
AKR1A1	0.621388
UQCRFS1	0.621988
IL4R	0.622385
ASNA1	0.623352
AP2M1	0.624062
SMU1	0.624417
ZDHHC20	0.625154
DENND5A	0.628192
BCL2L11	0.628735
MKNK1	0.62912
PPP5C	0.629183
C20orf27	0.632632
RPS27A	0.632673
ILK	0.633224
CD3D	0.634947
CD84	0.64094
RPS11	0.641879
CDKN1B	0.643424
EEF1D	0.645959
ALYREF	0.646617
PSMB1	0.647145
SYNGR2	0.648008
ATP5F1C	0.648778
SH3BGRL3	0.650161
NCLN	0.650581
AP2S1	0.65302
PML	0.654755
PSMA6	0.655455
PARK7	0.65585
FLOT1	0.65586
NADK	0.656085
ZCCHC2	0.656282
PLBD2	0.656461
NDFIP1	0.657187
ERGIC3	0.658859
RPS3	0.658913
EMC10	0.659431
RPS5	0.660895
KLF2	0.661616
PIEZO1	0.665034
LAPTM5	0.665506
NME2	0.667686
FBXO33	0.667889
RPL32	0.668046
UBXN1	0.668815
SAMHD1	0.668945
CDKN2AIP	0.669649
MAPKAPK3	0.669986
CYC1	0.67021
MGAT1	0.673308
CSRP1	0.673573
SUSD3	0.674652
TOPORS	0.67498
FCGRT	0.676143
RAP2B	0.676446
PARP9	0.677068
IFIH1	0.677132
HERC5	0.6801
DAZAP2	0.68127
TUBA4A	0.682288
CTSC	0.682446
RPS16	0.682581
AMZ2	0.682879
CD44	0.683512
UBE2M	0.685904
LEF1	0.687558
GYPC	0.687692
DRAP1	0.688645
H2AFV	0.690093
MAP7D1	0.692004
VAMP5	0.692043
ARFRP1	0.692839
RACK1	0.694073
CPSF2	0.69417
PLSCR3	0.696318
GBP5	0.697919
UBA7	0.698004
CNBP	0.698769
SELENOF	0.699876
RAB10	0.699933
PSMB8	0.700543
EIF3K	0.704393
CD164	0.704399
NPEPL1	0.705649
VASP	0.707105
ARPC5	0.707433
IL10RA	0.707841
ATP5PB	0.709172
DNPEP	0.709382
STAT2	0.70963
EIF3H	0.709887
RAB31	0.710474
SF3B6	0.710535
PIN1	0.711227
CORO1C	0.71245
PDE4B	0.713206
BCL7C	0.713474
QDPR	0.715836
CD81	0.715881
PSMB2	0.717806
SUMO2	0.720898
GSR	0.721916
PDIA3	0.72263
CORO1A	0.723204
GABARAP	0.724314
OAZ1	0.724563
RPL18	0.725098
SSR3	0.7252
SPINT2	0.72527
PSMB3	0.72652
FAM32A	0.726674
MDH2	0.727177
ATP5F1D	0.729489
EIF4A1	0.729964
CALR	0.731397
CCL5	0.732463
RPL8	0.736402
SHISA2	0.736471
CD3G	0.738451
VSIR	0.740072
ITM2C	0.741886
KYNU	0.742244
ABHD3	0.745432
CD8A	0.745711
COX5B	0.745891
TRANK1	0.747916
NPTN	0.751327
COPE	0.753593
RPLP0	0.753625
SPCS3	0.753763
RNF181	0.753861
TSPAN14	0.754738
CD5	0.756533
LAPTM4A	0.75904
HERPUD1	0.759563
ACOT8	0.76115
SOD1	0.762813
UBA52	0.762936
DDX39A	0.763005
OTULINL	0.763823
PAPSS1	0.763893
MEX3D	0.764097
BACH1	0.764601
UCP2	0.765551
CD2BP2	0.765847
ADGRE5	0.766408
RPS10	0.766662
NELFE	0.767235
EIF2AK2	0.767542
SCPEP1	0.767694
LACTB	0.770076
COX8A	0.771476
ETHE1	0.775963
PLEK	0.779831
FLOT2	0.782433
PSMA3	0.78414
EIF3I	0.788185
S100A10	0.788262
SH3BP2	0.788562
ZMAT2	0.790504
AK2	0.791148
ATP6V0C	0.791512
SLC39A13	0.791978
YIF1B	0.793128
PPT1	0.79413
ADAP1	0.795555
RPS15A	0.79559
CALM3	0.796348
COX6B1	0.79751
CHMP2A	0.799394
NEDD8	0.799664
NDUFV1	0.800123
SDCBP	0.801962
RNF139	0.804979
PLCL2	0.806268
SERF2	0.807642
F2R	0.809604
PSMB10	0.811815
ANXA3	0.81206
WARS	0.812211
EEF1B2	0.815016
ARPC1B	0.818336
SUB1	0.820342
BCL3	0.822349
bax	0.823919
MAT2B	0.824205
RPSA	0.824818
EIF3G	0.827353
P4HB	0.829234
IFI35	0.832062
AGPAT2	0.833243
HCST	0.835472
NCF4	0.839487
PPA1	0.842906
COTL1	0.845521
EFHD2	0.845734
RPLP2	0.846892
GRK3	0.847356
RPS18	0.847562
GNS	0.849202
APH1A	0.849308
NUAK2	0.855116
UBB	0.857109
PSMB9	0.864351
TAF10	0.866475
TUBA1B	0.86687
MBOAT7	0.867584
SDHD	0.870482
TARS	0.872749
GLB1	0.87392
IFI44L	0.875623
SLC15A3	0.877599
TNS3	0.878951
RRBP1	0.879743
PRKCD	0.879964
ATP5IF1	0.881393
IL6R	0.88379
CSF3R	0.886484
ATP6V0B	0.890461
GAB2	0.895593
TMEM147	0.895937
MANF	0.89604
LAMTOR4	0.897339
ZFYVE21	0.898148
TIMM17A	0.904769
MYL6B	0.904803
ZFP36L2	0.905105
TRIM5	0.905132
GSDMD	0.906099
EHD1	0.907826
ZNFX1	0.908345
RPS9	0.908688
ATP6V1G1	0.908733
PLD3	0.908768
RPL28	0.911405
FNDC3B	0.913801
MTAP	0.916672
IRF8	0.917677
SSR2	0.919121
BASP1	0.920385
PSMF1	0.924011
CNDP2	0.92433
MPST	0.926623
TTLL9	0.929005
ENG	0.933213
ASAH1	0.937761
ATP6V1B2	0.93782
EMP3	0.939213
PSMA5	0.939362
SERPINB1	0.93942
TXN	0.941905
ATP5MC3	0.946917
RPS19	0.948829
C12orf57	0.94903
GPBAR1	0.950312
PSME1	0.950417
PLCD1	0.955853
OSER1	0.959613
TMEM160	0.961411
PKM	0.962815
NAPSA	0.963652
LGALS3BP	0.966373
IFNGR1	0.967583
PGAM1	0.969243
ABI3	0.96967
TCF7L2	0.97171
STAT1	0.979475
DAGLB	0.979917
BCL2A1	0.983861
FASLG	0.984383
TMEM184B	0.987262
BCL6	0.988216
SARS	0.990661
FGR	0.998076
PRDX5	0.998368
KLF10	0.999205
VAMP8	1.00145
NCK2	1.00263
KCNT1	1.00761
SELL	1.01228
TOR4A	1.01486
NDUFB6	1.01521
NDUFB7	1.02188
TMSB4X	1.02338
KLF6	1.02895
PLOD1	1.03242
NT5C3A	1.03373
SLC29A1	1.03439
FAM111B	1.03468
MRPL41	1.037
PLAC8	1.04188
AP1S1	1.04663
GZMA	1.04818
TUBA1A	1.05027
LAMTOR2	1.0512
CTSZ	1.05851
MVP	1.05997
SPI1	1.0605
NLRC4	1.06093
RNPEP	1.06226
IRF1	1.06604
GPX1	1.06853
EIF4EBP1	1.07358
PAK1	1.07601
RHOG	1.07774
EIF4E	1.08071
SAMSN1	1.08323
ADA	1.08402
NOTCH4	1.08803
TNFRSF1A	1.0888
UBE2S	1.09716
WDFY3	1.10117
CSRNP1	1.10129
CST3	1.10646
ARL4C	1.11299
TSPO	1.1218
NAMPT	1.12491
MARCKS	1.12751
BLVRB	1.13238
TLR2	1.13563
GZMK	1.13748
CD69	1.13824
LDLR	1.1387
IFNGR2	1.14124
CSF2RB	1.1418
C19orf66	1.14193
SLC43A3	1.14389
CRYBB1	1.14546
H2AFJ	1.14637
BHLHE40	1.14697
PSME2	1.14897
ECE1	1.15352
RETREG1	1.15375
CTSF	1.15607
SAP18	1.15709
CYFIP1	1.15915
FUT7	1.15974
NAIP	1.16328
CYBA	1.16733
NCF2	1.17398
MYOF	1.17593
COMMD1	1.17841
SLC2A6	1.18363
RALB	1.19097
PRCP	1.19814
JAML	1.20535
PTGS1	1.21134
PDXK	1.21268
LAG3	1.21427
RNF19B	1.21686
LAP3	1.21727
RELT	1.2211
MGST3	1.23252
P2RY13	1.23521
NPC2	1.23775
PYCARD	1.241
HERC6	1.2439
RIDA	1.24527
TMEM268	1.24528
DHX58	1.25593
TBC1D8	1.25756
DDX58	1.26889
MGST1	1.271
UST	1.2728
DBI	1.27678
TNFRSF1B	1.27798
CAPG	1.29001
HK3	1.29007
APLP2	1.29117
SLC46A2	1.29121
ITGB5	1.29199
LGMN	1.29365
CTNND1	1.29676
LY96	1.29938
CD4	1.30398
SLC49A3	1.30465
C5AR1	1.31326
DDIT4	1.31562
FOXS1	1.31648
LAMTOR1	1.32781
NR4A2	1.32803
KIF1C	1.32919
FOSL2	1.33004
LDH-A	1.33983
SNX10	1.34131
F5	1.34715
LY6E	1.34788
NACC2	1.35146
SRGN	1.3538
MMP25	1.36393
WIPI1	1.36408
CA2	1.36487
PLTP	1.37229
EPSTI1	1.374
TUBB2A	1.37693
ANXA1	1.38125
VIM	1.38227
TBXAS1	1.38427
SMAD7	1.38482
ANXA5	1.38492
NFE2	1.3864
GSN	1.38732
RASSF4	1.39014
PLXND1	1.40168
ENO3	1.40694
FAM49A	1.40964
WLS	1.41816
GRASP	1.41935
HCK	1.4208
SKAP2	1.42106
LRP1	1.43061
HIP1	1.43854
MS4A7	1.43862
IFIT2	1.43942
PDIA5	1.44007
FTH1	1.44358
SDS	1.44535
GAREM2	1.45068
IDO1	1.45272
CENPB	1.45311
SEC61G	1.45363
VNN2	1.45837
MAD2L2	1.4608
UBALD2	1.46125
CLEC12A	1.46779
PGK2	1.46964
ICAM1	1.47268
NDRG2	1.47732
STX11	1.48569
TCN2	1.48985
CXCR4	1.49105
PLK3	1.4915
IFITM3	1.49267
RAB20	1.49381
BAHCC1	1.49817
DHRS3	1.50629
MCUB	1.50739
SPIDR	1.50972
ENSA	1.51573
LTF	1.51767
CRYL1	1.51865
MS4A8	1.52517
ACOD1	1.52549
ZNF358	1.52712
GNB4	1.52793
RHOB	1.53885
NOTCH3	1.53938
MPEG1	1.54046
ABCC3	1.54271
RSAD2	1.54495
CORO1B	1.54611
PSTPIP2	1.54722
IFI30	1.54735
CTSB	1.54772
MERTK	1.54962
PIM3	1.55588
TKT	1.56092
VCAN	1.56501
TIMP2	1.56507
HYAL2	1.56675
LIPA	1.57433
BTG2	1.58523
IGSF8	1.5859
RGS10	1.58666
SERPINA1	1.59111
SLC12A7	1.59986
DOCK1	1.60059
IFIT1	1.60449
CTSS	1.61353
CSF1	1.61761
IFI44	1.62611
HTRA1	1.6352
IL1RN	1.64054
CARD9	1.65359
CD300H	1.6618
ABCA6	1.66483
SLC11A1	1.67348
ZCWPW1	1.68238
CEBPD	1.68634
ARHGAP21	1.69148
PSAP	1.69837
LGALS3	1.7021
ADAM15	1.71719
XAF1	1.71876
HEBP1	1.72079
GAS2L1	1.73307
ZNF628	1.73486
GM2A	1.73545
STX2	1.73969
PRSS23	1.74915
TNFSF13B	1.75514
CD163	1.75979
RASGEF1B	1.76195
ADORA3	1.76687
UBE2L6	1.76826
LRRC25	1.76838
FGL2	1.77404
CSF1R	1.78716
RAP1GAP	1.79197
SLC1A5	1.794
CLEC4A	1.80624
NFKBIA	1.82703
CKB	1.82882
CMBL	1.84899
CMPK2	1.85125
TNFAIP3	1.85409
C3	1.86159
GRN	1.86936
IFIT5	1.87655
CLEC3B	1.87971
NFIL3	1.88058
HMOX1	1.88156
GAL1	1.89604
NR1H3	1.89741
CD9	1.91149
MSRB1	1.91697
ASRGL1	1.92217
MX1	1.92871
OLR1	1.93882
FMNL2	1.9419
PLBD1	1.94252
Mail	1.94611
CD68	1.94714
NFAM1	1.94954
TNFRSF21	1.95354
MITF	1.95768
C15orf48	1.95776
TLR4	1.96268
SLC13A5	1.9685
SASH1	1.98807
ACVRL1	1.99507
PLSCR1	1.99641
MAFB	2.01592
PDGFRB	2.02058
MSR1	2.02351
CD1E	2.03715
EPB41L3	2.03841
IRF7	2.04188
SIGLEC1	2.05055
IFIT3	2.05551
METRNL	2.06038
DUSP6	2.06172
AIF1	2.08593
C1QTNF6	2.10205
RNASE4	2.10764
TPPP3	2.10768
IER5L	2.11193
S-LZ	2.12513
S100A4	2.13264
BFSP2	2.13666
CHI3L1	2.14336
PLAU	2.14536
TMEM150B	2.15172
GLUL	2.16734
IER3	2.17866
EBI3	2.18051
EMILIN2	2.19494
F13A1	2.19639
CTLA4	2.19698
ISG20	2.21049
LRG1	2.21201
TGFBI	2.21715
CXCL12	2.22427
CFD	2.23226
LTBR	2.23289
TYROBP	2.23325
RAB7B	2.24058
CEBPB	2.25097
C1QC	2.25644
OLFM1	2.26001
SEMA3C	2.26499
HES4	2.26636
FOSB	2.27328
DBNDD2	2.27702
TMEFF1	2.28236
ETS2	2.29044
EMP1	2.29291
OAS1	2.31293
ELANE	2.32512
C1QB	2.35387
ATF3	2.37576
AQP9	2.38103
BATF2	2.38115
C1QA	2.39371
LMNA	2.40666
ANXA4	2.40795
PLAUR	2.41058
BPI	2.41901
DUSP2	2.42059
BCL2L15	2.4379
S100A12	2.44615
MX2	2.45511
TRIB1	2.47382
C5AR2	2.47438
CLEC4E	2.47904
S100A8	2.49395
FOS	2.5068
RAMP2	2.52174
CLEC6A	2.54086
RGS1	2.54913
DYSF	2.56003
TPMT	2.58964
SCARA5	2.59221
NID2	2.60459
AGRN	2.60627
FCN1	2.60677
AXL	2.61075
PTGS2	2.626
ADAMTS2	2.66788
HNMT	2.68499
NDRG1	2.74455
DUSP1	2.75553
DRAM1	2.79077
FRMD4A	2.79718
IFI6	2.81061
CD14	2.85686
SERPINE1	2.9373
ITGA9	2.98327
NR4A1	3.016
SGK1	3.03085
C19orf38	3.06017
THBS1	3.10767
DUSP5	3.24061
TNFSF9	3.33852
OSM	3.39252
CXCL10	3.42213
IL1B	3.44665
ALDH1A1	3.57486
ISG17	3.64217
NR4A3	3.88713
KLF4	4.40376
CD83	4.45285
HBEGF	4.7867

## Sheet: CD14_CH
Genes	CD14-CH
OTUD1	-3.13485
CXCR5	-3.09172
SHANK3	-3.01949
VAV2	-2.99912
RF00002	-2.98354
RALGPS2	-2.96231
ZNF827	-2.94596
FADS3	-2.92754
CERS4	-2.92747
PDK4	-2.91728
PLB1	-2.8985
HVCN1	-2.8842
SCML4	-2.87449
ARL5C	-2.8727
TBX21	-2.85096
MCOLN2	-2.84474
CXXC5	-2.84353
MYBPC2	-2.80609
LAT	-2.80572
TRDC	-2.73369
FCRLA	-2.73066
PAX5	-2.70029
NEBL	-2.67985
DMWD	-2.6703
PTPRCAP	-2.65068
CCR7	-2.61911
ANKH	-2.60655
KLHL3	-2.58898
LRRC1	-2.55843
RF00009	-2.55126
POLE	-2.54708
NEMP1	-2.54707
PALM	-2.52919
KLRK1	-2.52177
SPEG	-2.51923
SLC1A4	-2.51824
ST6GALNAC2	-2.513
IKZF3	-2.5067
CD79B	-2.49237
BLK	-2.4897
PIK3C2B	-2.47809
HS3ST1	-2.47784
SLC4A8	-2.4679
DCT	-2.46263
TNFRSF25	-2.45245
USP54	-2.43873
BTLA	-2.43632
CD19	-2.43622
GATA3	-2.42346
ITGAD	-2.42139
MSI2	-2.40645
INHBB	-2.39886
KANK2	-2.39457
BCAR3	-2.38775
ETS1	-2.38675
TRIB2	-2.37907
RRAS2	-2.37642
EHD3	-2.37217
PPL	-2.35839
BCL11A	-2.35627
AFDN	-2.35525
TUT4	-2.34562
CD2	-2.34456
FARP1	-2.33461
SLC7A5	-2.32386
PACSIN1	-2.32284
PIK3IP1	-2.31896
MS4A1	-2.31187
RASGRP1	-2.2949
ZNF831	-2.28588
RORA	-2.28322
BCL11B	-2.28224
PLVAP	-2.27353
BRIP1	-2.26959
SYT8	-2.26412
HCN2	-2.26151
VSIG10	-2.2581
CD27	-2.24385
RFC3	-2.24264
SYTL2	-2.24146
DERL3	-2.23833
NCAPG	-2.2369
KCTD21	-2.23189
SH3RF2	-2.23106
RNF144A	-2.22034
STAC2	-2.21277
SBK1	-2.20267
DCBLD2	-2.19296
ZBTB26	-2.18875
CD52	-2.18719
SFMBT2	-2.18708
IL2RB	-2.1851
ZBTB9	-2.18144
S1PR4	-2.18137
ANKLE1	-2.18107
ABLIM1	-2.17411
NUGGC	-2.1736
MOV10L1	-2.17261
MAST4	-2.16304
CLK1	-2.16299
SCN8A	-2.14205
RASGRP3	-2.13572
BHLHE41	-2.12778
BACH2	-2.12
GPX7	-2.11881
POU2AF1	-2.11472
CD79A	-2.11387
CCDC102A	-2.10919
HDAC9	-2.10549
KIAA0040	-2.09952
IL2RA	-2.08915
CEP72	-2.08534
CNR2	-2.08312
RHPN2	-2.06587
ITGA6	-2.06433
TRIM9	-2.05663
PLEKHD1	-2.05062
MASP2	-2.04996
SV2A	-2.04461
TP73	-2.03819
SHISA8	-2.0304
JCHAIN	-2.02882
TGFBR3	-2.02414
CLSTN1	-2.0175
ARHGAP24	-2.01684
ADGRG5	-2.0134
ZNF507	-2.00559
CD3G	-1.99496
RAPGEF3	-1.99006
HLA-DOB	-1.98578
MCC	-1.9814
FAM129C	-1.97982
DOCK9	-1.97959
BBS10	-1.97941
ST14	-1.97482
ADCY3	-1.97201
TONSL	-1.96038
LCK	-1.94551
LTB	-1.93415
PTCH1	-1.92471
IL7R	-1.92372
CARMIL2	-1.92038
NPHS1	-1.91387
ZSCAN25	-1.91366
CLIP4	-1.90813
KLHL11	-1.90762
TCF7	-1.89717
LEF1	-1.89658
PPP1R16B	-1.89572
ZNF445	-1.89185
MCM5	-1.88914
SERPINE2	-1.88251
PTPN4	-1.85675
ZBTB4	-1.85592
BORA	-1.85584
TLR10	-1.8504
TNFRSF13C	-1.8473
KLF5	-1.84214
PARP1	-1.8386
ADAMTS18	-1.83858
SEZ6L2	-1.83853
PPP3CC	-1.83568
ELFN2	-1.83168
PRAG1	-1.82994
PTK2	-1.82906
NLRC3	-1.82821
ZNF608	-1.82682
SPOCK2	-1.82328
CD3E	-1.8175
EPB41L1	-1.81354
DHRS9	-1.8104
S1PR1	-1.80646
CD6	-1.79489
SLC4A11	-1.78496
NAALADL1	-1.7811
TPM2	-1.77446
CENPF	-1.77028
CHD7	-1.7682
ESM1	-1.76409
PDCD7	-1.75605
HGH1	-1.74724
ZAP70	-1.73716
ITPR3	-1.73384
ANO9	-1.73375
MDN1	-1.72595
PRKCQ	-1.72479
PXMP4	-1.72305
GALNT6	-1.72092
TRIM13	-1.72079
ITPRIPL2	-1.71407
PHF19	-1.68427
PDE7A	-1.6644
SMAD3	-1.66374
F2R	-1.66209
CD82	-1.65767
AFF3	-1.63974
CD3D	-1.61496
ZFHX2	-1.61495
CTSK	-1.61186
PLCG1	-1.61144
BBS7	-1.60957
ITPRIP	-1.6087
CBLB	-1.60718
BRPF3	-1.60659
COBLL1	-1.60615
TNIK	-1.59295
ADARB1	-1.59291
LSM11	-1.58771
CUBN	-1.58206
DCAF10	-1.58074
ZBTB32	-1.5712
BRCA2	-1.56877
KBTBD8	-1.56804
NBEA	-1.56803
CD72	-1.56283
TWSG1	-1.56074
TRAF5	-1.55967
JADE2	-1.55915
SIT1	-1.55174
CDAN1	-1.53905
ZNF227	-1.53585
ING5	-1.5288
ATAD2	-1.52392
KIAA0753	-1.51807
BANK1	-1.51524
TEF	-1.51372
ATAT1	-1.51167
RBAK	-1.50471
LSR	-1.49825
RFWD3	-1.49301
CEP290	-1.4879
MBD4	-1.48634
WDR90	-1.48544
LAMB2	-1.48193
RSRP1	-1.47345
CEP70	-1.46271
CYP2U1	-1.46255
AMOTL1	-1.46226
RAB23	-1.45834
SMC2	-1.45715
CDC7	-1.45131
LY6E	-1.44938
DYNC2H1	-1.44811
CHPF	-1.44648
SLC35E3	-1.4433
ZNF202	-1.43728
ADAMTS10	-1.4325
FCHO1	-1.4275
ZNF518B	-1.42495
ZNF471	-1.42194
SP4	-1.41455
SMG1	-1.40832
TNRC6C	-1.4016
MMS22L	-1.39087
PRPF40B	-1.38966
ADAMDEC1	-1.38958
HPS6	-1.38131
CCP110	-1.37839
MSH6	-1.3718
ZDHHC14	-1.36315
CD4	-1.36182
SNX25	-1.35385
ANXA6	-1.35367
AFG1L	-1.35358
C2orf42	-1.35246
TMEM140	-1.34853
TMEM67	-1.34046
SMC4	-1.33053
SLC5A10	-1.32742
DPH2	-1.32026
LIG4	-1.32025
SESN1	-1.31371
EXOC8	-1.31204
IL21R	-1.31058
PPRC1	-1.30782
CLK4	-1.30489
ZC3H12D	-1.30013
TAF4B	-1.29976
METTL14	-1.29876
TTC28	-1.29839
SLC26A2	-1.29691
CDK3	-1.29426
NAA15	-1.28673
FANCM	-1.28657
ALKBH1	-1.28603
ZNF331	-1.28349
SOCS7	-1.28077
UBN2	-1.27879
DENND5B	-1.27706
SMCHD1	-1.27346
ZNF189	-1.27156
HLTF	-1.27
ZBTB1	-1.26855
KLHL21	-1.26546
IGFLR1	-1.2613
THAP5	-1.25971
AGFG2	-1.25511
FCER2	-1.25327
NEK9	-1.25316
EPB41L2	-1.25281
LBH	-1.25091
ZNF296	-1.24203
UHRF1	-1.24158
XPO5	-1.23438
ACTN1	-1.233
PPCS	-1.23066
DDX51	-1.22745
ZNF317	-1.22346
TWNK	-1.2187
KLF11	-1.20732
FBF1	-1.20585
NBEAL1	-1.20203
TCF3	-1.2
ARPC5L	-1.1976
RNF2	-1.19569
ZNF395	-1.19552
ORMDL3	-1.19034
G2E3	-1.1834
CYFIP2	-1.18276
RCBTB2	-1.18199
TNPO1	-1.17783
SLC19A1	-1.17726
PLAGL1	-1.16469
IL12RB1	-1.1629
TCTN1	-1.16012
DDI2	-1.15564
STAT4	-1.15545
GLCCI1	-1.15457
SYNGAP1	-1.15008
TFB2M	-1.14775
EVL	-1.14543
CSPP1	-1.14455
LIG1	-1.14088
DENND2D	-1.14052
HAUS5	-1.13931
SLC5A2	-1.13605
ATP8B2	-1.12723
FN1	-1.12548
PRKD2	-1.12361
RIF1	-1.12197
MEPCE	-1.11933
PTCD3	-1.10947
DHX57	-1.10925
FOXO1	-1.10877
CCDC18	-1.10469
TAF5	-1.10446
NOL9	-1.10373
JADE1	-1.10298
ZFC3H1	-1.10121
CDH23	-1.09521
NFXL1	-1.09354
FBXL3	-1.09095
GTF3C4	-1.09067
MUL1	-1.08933
MCM3	-1.08806
POLD2	-1.08719
POLM	-1.08369
MTBP	-1.07867
ZEB1	-1.07676
TSR1	-1.0732
MTR	-1.07055
NUP214	-1.06938
CMTR2	-1.06819
ZNF226	-1.0607
ERCC6	-1.05981
UTP20	-1.05834
ACTR5	-1.0576
KIAA1109	-1.05387
CELF1	-1.05214
KPNB1	-1.04981
SPIRE2	-1.04921
RNPC3	-1.04856
MARF1	-1.04837
TP53BP1	-1.04442
INSIG1	-1.04368
UPF2	-1.03936
QSOX1	-1.03901
MBD5	-1.03297
GTF3C3	-1.03287
SUGP2	-1.03227
WDR36	-1.03152
CD22	-1.03098
TTC3	-1.02683
KHDC4	-1.02163
FTSJ3	-1.01995
ZNF644	-1.01836
IMPG2	-1.01653
ITPR1	-1.014
B4GALT4	-1.01222
SLF1	-1.01025
ZNF24	-1.00928
TNKS	-1.00876
ZMIZ2	-1.00875
ETNK1	-1.00338
CARD11	-1.00315
CBX4	-1.00114
SC5D	-0.997582
CEP68	-0.99387
SLC25A20	-0.988977
WDR62	-0.986935
PLAGL2	-0.986176
MAPK12	-0.985812
ALMS1	-0.985193
CCDC137	-0.985146
C2CD3	-0.980035
ZNF654	-0.979521
MGA	-0.970004
HARS2	-0.967345
OTULIN	-0.966373
HLA-DOA	-0.959972
CEP162	-0.956001
ZBTB11	-0.953623
TRAF3IP2	-0.951892
DOK1	-0.948295
LINS1	-0.942839
SLC39A10	-0.942059
ZNF592	-0.941022
SH3RF1	-0.938963
WDR43	-0.937691
KMT2C	-0.936515
EMSY	-0.935098
RHOH	-0.932747
DOP1B	-0.932723
RRM1	-0.925428
FAM117B	-0.921778
TOGARAM1	-0.919694
RSBN1	-0.919346
BTN2A2	-0.919097
TMEM71	-0.917742
PHC3	-0.917312
RCC1L	-0.91576
SLC12A2	-0.913181
GCC2	-0.912887
DGKA	-0.911124
INTS13	-0.910095
SLC38A1	-0.909584
LRRC47	-0.906606
NHLRC3	-0.904533
PATZ1	-0.90387
TARBP1	-0.902207
NFAT5	-0.901695
RAE1	-0.901239
ASH1L	-0.890726
BLNK	-0.888539
MLLT6	-0.886375
ANKRD52	-0.884349
FAM102A	-0.884027
ZMYM4	-0.881975
MALT1	-0.881435
PCNX4	-0.880317
TMCC3	-0.879709
PRKDC	-0.876113
PITPNM2	-0.874298
RFC1	-0.873205
TLR9	-0.868799
ATM	-0.868373
ANK2	-0.867726
KAT7	-0.866953
IMP4	-0.86426
TMEM245	-0.863245
UHRF2	-0.862743
CASP8AP2	-0.862034
FBXO42	-0.860612
MACF1	-0.859452
FNBP4	-0.855718
EML4	-0.853827
URB1	-0.851821
OSBPL11	-0.850694
PLEKHO1	-0.845986
SENP5	-0.841664
DIS3L	-0.837047
MGAT4A	-0.836504
SDHAF2	-0.835883
ELL3	-0.833362
NHLRC2	-0.832184
INTS7	-0.827063
RABEP1	-0.825516
POC5	-0.824383
SIPA1L3	-0.821641
CRBN	-0.820545
RBM12B	-0.820131
CDC27	-0.819341
INPP5F	-0.818496
CLASP1	-0.817133
UBE2G2	-0.812153
WDR59	-0.809538
AMN1	-0.80866
BIRC6	-0.808283
CNOT4	-0.804284
EZH1	-0.804139
SMAD5	-0.800723
SH3BP5	-0.799978
MYO9A	-0.799268
ARRDC2	-0.797723
GPATCH2	-0.796773
INO80D	-0.792766
RASSF1	-0.792422
ALG2	-0.792401
RICTOR	-0.792033
CEP170	-0.790414
CENPC	-0.789081
TRNT1	-0.788559
ZNF470	-0.784827
PAPOLG	-0.782743
BIRC3	-0.781036
SEC23IP	-0.780625
ANGEL2	-0.780621
SIRT1	-0.779574
KIAA1147	-0.777191
QSER1	-0.776607
FAM76B	-0.774261
REL	-0.774139
DDX42	-0.768621
ZNF318	-0.76574
ESCO1	-0.765729
USH1C	-0.765177
RNF6	-0.764799
R3HCC1L	-0.764147
PRMT9	-0.764112
NCOA5	-0.763343
SLC38A2	-0.761908
RRN3	-0.757822
FEM1B	-0.756737
SATB1	-0.755401
FBXO30	-0.755397
SLF2	-0.753825
SESN3	-0.753293
NAA16	-0.751604
TUBGCP5	-0.751005
WRN	-0.750285
TCOF1	-0.747767
DPY19L3	-0.747628
ARHGAP35	-0.745334
MYC	-0.744547
SNRNP48	-0.743191
RSC1A1	-0.742468
PRKAB1	-0.741127
FBXO31	-0.740734
TOB2	-0.740014
DYRK1B	-0.739232
ORC2	-0.735077
SMUG1	-0.733779
UBR5	-0.730886
PAIP2	-0.729638
ZNF646	-0.729309
MAU2	-0.727259
KPNA4	-0.726007
INO80	-0.725904
RC3H2	-0.725741
VPS13A	-0.725316
ABCC1	-0.725216
ATAD2B	-0.724556
RECQL	-0.724331
TNRC6B	-0.719411
ZFP36L1	-0.719274
LUC7L3	-0.719123
CEP250	-0.718982
TNPO2	-0.714868
ATG4D	-0.713586
TBL1XR1	-0.705045
HDAC7	-0.703237
BDP1	-0.703106
TRIM32	-0.702599
PHIP	-0.699537
CDK5RAP2	-0.697503
JUN	-0.696744
EIF2AK1	-0.694709
GOLGA4	-0.69223
MKNK2	-0.69074
ELF2	-0.690626
MTMR9	-0.690355
AES	-0.687268
SLC9A9	-0.686027
RNF103	-0.68518
WDR48	-0.685063
C2CD5	-0.684621
SPTBN1	-0.683755
RMND5A	-0.682245
ITPR2	-0.680953
SLC44A2	-0.680144
MSL2	-0.679358
SPOP	-0.677654
LRIG2	-0.677649
RABGAP1L	-0.676025
ZBTB48	-0.672429
PHF23	-0.670787
KLHL9	-0.669178
TASOR2	-0.666826
CPT1A	-0.665708
RPAP1	-0.664206
DNMT3A	-0.66316
RB1	-0.662873
TRIP11	-0.661525
KMT5B	-0.658497
NUP160	-0.656012
SMG5	-0.654493
REV3L	-0.653839
RABEP2	-0.653647
ND4L	-0.652002
FAM214A	-0.651776
C3orf38	-0.651464
KANSL2	-0.651416
HERC4	-0.65086
PRPF39	-0.646623
SUN1	-0.640602
MYLIP	-0.638717
ROCK2	-0.637127
CARD6	-0.635543
TOPBP1	-0.634002
IMPDH2	-0.632151
TARDBP	-0.632012
TSC1	-0.631673
USPL1	-0.631496
PRDM2	-0.624586
C16orf72	-0.621084
LATS1	-0.620468
OPLAH	-0.617709
WDR91	-0.61163
RABGAP1	-0.610701
FAM126A	-0.610182
GTF2A1	-0.609257
UBAP2	-0.602037
RSRC2	-0.601715
TNPO3	-0.600823
EPG5	-0.600754
RC3H1	-0.600366
ABCA5	-0.598475
RSPRY1	-0.597299
LRRK2	-0.596408
MCM7	-0.595993
ABCC10	-0.595794
VEZF1	-0.593756
ARMH3	-0.591373
EDRF1	-0.591325
BRWD1	-0.587281
PEAK1	-0.586452
MBLAC2	-0.584874
HEATR6	-0.584166
CCDC50	-0.584034
EIF2AK4	-0.583125
PTP4A2	-0.58209
CHD9	-0.580815
NFATC3	-0.580397
CCNT2	-0.580015
CTCF	-0.579793
RPRD2	-0.579629
KDM5A	-0.579583
MAEA	-0.576778
ORC4	-0.574597
RFX7	-0.57087
SMARCA4	-0.570505
FAR1	-0.569915
CEP295	-0.569306
SP1	-0.568889
ATF7IP	-0.568805
UBE3A	-0.567992
CDK12	-0.567458
LNPEP	-0.566541
PRRC2B	-0.565605
CLK2	-0.564861
LRBA	-0.561533
KMT2B	-0.560006
KRI1	-0.559956
RPS6KB2	-0.559887
PDE4DIP	-0.558704
PNN	-0.557743
ZNF106	-0.557534
NR2C2	-0.556695
ZC3H7A	-0.556645
BMS1	-0.553967
KMT2E	-0.552099
PDS5B	-0.551211
ZBTB40	-0.551062
SYVN1	-0.550602
HEATR1	-0.550189
MAP3K4	-0.544413
ZNF217	-0.532275
ZFP36L2	-0.532072
ZNF333	-0.531008
DICER1	-0.530269
SLC20A1	-0.529381
MEF2C	-0.526998
NUFIP2	-0.525847
GABPA	-0.525781
SLC36A4	-0.524096
APAF1	-0.523891
FCGRT	-0.523496
KLHL24	-0.523307
CIITA	-0.521543
MTSS1	-0.520493
PRRC2C	-0.518461
WDR6	-0.518075
ZNF207	-0.517873
ARID4B	-0.514524
ADNP	-0.514339
RSF1	-0.511895
CX3CR1	-0.5112
UPF1	-0.511116
ADCY7	-0.508245
NCBP3	-0.507674
APC	-0.506833
WDR19	-0.504341
TOMM70	-0.503761
PDCD4	-0.503559
KLHL2	-0.503485
ADAMTSL4	-0.503075
GLS	-0.502485
USP34	-0.497904
UBTF	-0.497082
SH2B2	-0.494853
SCYL3	-0.494567
JMJD1C	-0.493942
DIS3	-0.493359
OTUD4	-0.49085
IER5L	-0.49074
PLEKHA2	-0.490108
KANSL3	-0.488863
NUP153	-0.488578
NOP56	-0.484565
CNOT6L	-0.484233
FRYL	-0.48313
MRC1	-0.482244
AGO4	-0.480223
SCAF8	-0.480072
CCNI	-0.475862
NFATC1	-0.470021
TARS2	-0.466444
RBM14	-0.465011
CD180	-0.460655
DPP8	-0.459526
ZC3H13	-0.459508
SBNO1	-0.457193
IFNAR1	-0.456913
PAN3	-0.456357
VPS13D	-0.45411
FNDC3A	-0.453949
PAG1	-0.451422
STARD7	-0.448768
UTRN	-0.448073
HERC1	-0.44746
PRKACB	-0.44745
ANKRD17	-0.445813
HIVEP2	-0.441991
TNRC6A	-0.441594
PIM1	-0.440119
SMC6	-0.439225
AKAP9	-0.439156
RBM39	-0.434019
WDR33	-0.432038
KIF13A	-0.429744
AKAP11	-0.428209
ATP8	-0.428097
HEATR5B	-0.427159
ITSN2	-0.424745
BAZ1B	-0.42248
SEC24A	-0.422156
IPO5	-0.421
LIMD1	-0.42096
GHITM	-0.420809
DDX6	-0.411496
TNKS2	-0.410662
XRN1	-0.409824
EDC4	-0.407346
VIRMA	-0.406765
PPP2R1B	-0.405969
SETD1B	-0.405868
DCAF1	-0.405402
RBM26	-0.404179
GRAMD1A	-0.401717
TPD52	-0.401677
SETD5	-0.401602
PIK3CG	-0.397851
ANKRD44	-0.396188
NIPBL	-0.396029
TPP2	-0.395813
CDV3	-0.395057
NEB	-0.393788
EP400	-0.392857
PPP4R3B	-0.391762
MAT2A	-0.391553
WASHC4	-0.391434
PPP4R3A	-0.391333
COPB1	-0.388849
PCF11	-0.38745
RNF44	-0.387159
BPTF	-0.387026
DHX15	-0.385634
SLU7	-0.385163
ND4	-0.383431
CCNL2	-0.380466
MYCBP2	-0.37876
PABPC1	-0.378409
DMXL1	-0.377582
RASGRP2	-0.374787
SH2D3C	-0.371313
ZFYVE26	-0.368936
ZFAND3	-0.367339
DHX16	-0.365941
LIMD2	-0.363841
OGA	-0.363645
KMT2D	-0.361663
XPO1	-0.359879
MYSM1	-0.358562
UBR2	-0.356545
SLC9B2	-0.354122
PIK3CA	-0.353658
SPTAN1	-0.353284
USP47	-0.351025
SUPT16H	-0.347367
PARP14	-0.345229
CHD2	-0.344019
SENP6	-0.33996
SZT2	-0.33822
KAT6A	-0.336415
KDM3B	-0.333178
UBR4	-0.332619
HERC2	-0.329076
PSD4	-0.326665
VPS13C	-0.325492
SMARCC2	-0.322137
RHBDF2	-0.321364
ARHGAP25	-0.314789
SFPQ	-0.313645
SLC15A4	-0.313381
CHD3	-0.312788
TMEM131L	-0.303966
PRPF4B	-0.295087
CEP350	-0.290636
CNTRL	-0.284491
CAHI-DQA2	-0.283422
LYST	-0.277974
KLHL8	-0.277137
RBM5	-0.277079
ADD1	-0.275824
HNRNPH1	-0.258015
ADD3	-0.25728
ND3	-0.252561
SSH1	-0.252138
DENND4B	-0.251142
IL10RA	-0.250372
ATP6	-0.245174
SYK	-0.244353
ARHGEF2	-0.242432
TRRAP	-0.24114
HECTD1	-0.236578
CCDC88C	-0.225731
CTSZ	-0.223816
BRD2	-0.221842
HIPK3	-0.220587
RIPOR2	-0.218028
CHD4	-0.2176
DDX39B	-0.216071
SLC46A3	-0.205048
THEMIS2	-0.201711
KDM2A	-0.198153
TXNIP	-0.170746
ND5	-0.161679
CYTB	-0.120207
SF3B1	-0.11889
COX1	-0.0834178
RPS11	0.121596
RPS8	0.127851
STK17A	0.144253
ARHGAP45	0.155542
RPS5	0.157869
ACTB	0.16342
NUMA1	0.164545
COX3	0.164567
HSPA8	0.171669
RGS14	0.181793
PTPRC	0.183236
SAMHD1	0.192219
RAP1B	0.193508
TTC7A	0.196445
RPL26	0.197461
LRP1	0.198911
DYNC1H1	0.200529
KIAA0100	0.201022
MYO9B	0.20373
NOP53	0.204994
ND2	0.210004
ARHGEF1	0.212355
DOCK10	0.214455
RPL17-C18orf32	0.215657
MYH9	0.218257
ATG2A	0.219619
IQGAP1	0.220697
SAMD9	0.223261
PTPN6	0.224737
TREML2	0.225747
RNPEPL1	0.227419
ADAM19	0.22949
MAP4K4	0.229911
SNX2	0.230979
DCAF12	0.231796
TMEM131	0.232074
FBXL5	0.23361
MAST3	0.237444
ND1	0.238436
PTBP1	0.239281
ME2	0.239485
HNRNPUL1	0.239732
RPLP0	0.240496
ARHGDIB	0.241046
ACAP1	0.241049
RIPK1	0.242812
DENND3	0.243645
RASSF4	0.2458
UBL3	0.247135
LBR	0.248635
IFNGR1	0.24995
ECPAS	0.253716
ERBIN	0.254764
XPO6	0.255317
HIPK1	0.258425
SDCBP	0.26215
ESYT1	0.263568
SUPT5H	0.264658
KIAA0513	0.264824
BAZ2A	0.266597
TLN1	0.266938
SREBF2	0.268967
CELSR2	0.269452
WDFY3	0.270502
WSB1	0.270656
CAB39	0.270928
ARHGAP17	0.271719
CST3	0.274163
CLIC1	0.274853
WAC	0.275061
AHNAK	0.276857
AKT1	0.279185
ARSB	0.279267
VSIR	0.282768
OSBPL2	0.282871
COPG1	0.283088
COLGALT1	0.283768
ERAP1	0.284158
RAB31	0.284923
RNF145	0.28515
GNPTAB	0.286348
SEC61A1	0.286659
PGS1	0.286669
QKI	0.287208
RPS27A	0.290767
UGP2	0.29135
TBC1D9B	0.292291
PIK3R5	0.292551
ATP1A1	0.293709
EEF1A1	0.295535
PIK3CD	0.295738
GABARAPL2	0.296078
PDIA4	0.298157
PARP9	0.298458
SQSTM1	0.298745
AFTPH	0.300327
MKNK1	0.300935
VCAN	0.304288
EGR1	0.304497
GPCPD1	0.305123
ITGB7	0.305189
AP1B1	0.305414
CTDSP2	0.305914
SCYL1	0.306378
MOV10	0.307561
CTBP1	0.308718
CMTM7	0.309779
KCNT1	0.31126
RPS16	0.31127
GPI	0.313336
HNRNPR	0.314091
FAM129A	0.314359
PLEKHB2	0.314389
SYNJ1	0.314704
STK4	0.314992
SRSF7	0.315666
RETREG2	0.316961
CERS2	0.317183
NBEAL2	0.317333
ACADVL	0.317598
LMNB1	0.3176
SCP2	0.320506
RPS3	0.322262
PRKAR1A	0.322919
TAPBP	0.323155
ANXA11	0.324213
PPP6R1	0.324334
IER2	0.325931
TWF2	0.327025
KIAA0930	0.329321
CSNK1G2	0.329527
GABARAP	0.330438
EIF4G1	0.330768
EPS15	0.331004
SHKBP1	0.331213
CTNNA1	0.331775
EIF3D	0.332854
MAP3K11	0.333414
CANX	0.333611
LRRC25	0.333647
NUDCD3	0.33435
FAM129B	0.334406
NR1H3	0.334713
FAM160A2	0.335063
NMI	0.337009
NLRC5	0.337084
STK40	0.338532
PPP2CA	0.339468
PTK2B	0.34051
RARA	0.340838
CAMTA2	0.340853
RPL32	0.340914
WDR1	0.341275
NECAP2	0.342123
CSK	0.342624
IK	0.342778
NOTCH1	0.343133
TECR	0.343299
EIF3L	0.344022
PLEC	0.344826
APLP2	0.345061
IRF3	0.346343
FHOD1	0.346514
RAB8A	0.346734
DDX5	0.346822
PNISR	0.347888
EEF2K	0.349032
RNF149	0.349309
CYP4V2	0.349357
TNFSF10	0.351293
ITGAL	0.352593
SUSD3	0.352766
LCP1	0.352813
CDC37	0.353143
LCP2	0.35496
SIPA1	0.355189
COP1	0.355309
GAS7	0.355609
MBOAT7	0.355772
ARPC3	0.355796
ARHGAP27	0.356
PARVG	0.356416
GPAT4	0.35766
PFKFB4	0.359926
SLC12A9	0.361079
NCOA6	0.361204
CIC	0.361211
RAB2A	0.361299
ACTN4	0.361365
HCK	0.363206
ITSN1	0.364406
IL17RA	0.365062
SNX1	0.365527
TRAFD1	0.366152
NDUFS1	0.366872
AMPD3	0.367085
RPS10	0.367704
HDLBP	0.368292
CAPN1	0.368891
ARHGAP9	0.369461
ITPRID2	0.369599
GMIP	0.370807
PTPRJ	0.370816
WDR26	0.370999
GANAB	0.371002
ETFB	0.371336
MGAT2	0.371538
KLF13	0.371888
FAM91A1	0.372068
AUP1	0.372977
OXA1L	0.373536
TMBIM6	0.374094
PPP1CA	0.374206
MYO5A	0.375357
STAT2	0.375608
GNB2	0.376561
MYO1F	0.376568
GLIPR1	0.376876
CHFR	0.377157
TTYH3	0.377317
FMNL1	0.37771
ABR	0.377724
PSMC5	0.377846
ERP44	0.377937
DAGLB	0.378045
TBXAS1	0.378681
RASSF3	0.378741
RAB11FIP1	0.380037
LMO4	0.380095
COPB2	0.380211
SMU1	0.380619
RPL11	0.381422
MTCH1	0.381552
CD86	0.381773
HK1	0.381844
MPEG1	0.381909
SF3B2	0.382146
RANBP3	0.382172
EDEM1	0.382486
SPPL2A	0.382587
DYNC1I2	0.382851
HSP90AA1	0.382985
PPP1R9B	0.383029
P4HB	0.384062
CLPTM1	0.384154
DCAF11	0.384505
PYGL	0.384561
RPS15A	0.385424
ITGA5	0.385611
ADAM17	0.385687
CHMP4B	0.386896
SH3TC1	0.386927
RNASEK	0.388193
ITGA4	0.388573
ATP6V1H	0.389077
RILPL2	0.389172
EFCAB14	0.389362
SLC49A3	0.389503
ACO2	0.389651
TPM3	0.390746
KIAA0232	0.391037
SAE1	0.392
SBNO2	0.39218
OSTM1	0.392417
HNRNPM	0.392517
FES	0.393427
EPB41L3	0.393505
ATF4	0.393537
TRIM38	0.393708
MCMBP	0.393816
YWHAG	0.394953
HSP70.1	0.395129
SND1	0.395453
ST8SIA4	0.39628
ILK	0.396636
RNF114	0.397031
CSF1R	0.397208
AARS	0.39765
CTSH	0.397862
UBA52	0.399184
ABHD17A	0.39946
OGDH	0.400575
RALBP1	0.401055
NDUFS2	0.401885
PPP1R13B	0.401967
HLA-DRA	0.40198
ATF6B	0.402186
ARHGAP30	0.402389
NOM1	0.402504
ST6GALNAC4	0.403703
PLCB2	0.405039
TSPAN17	0.405122
GRK2	0.40669
TRAM1	0.406748
CMTR1	0.407276
ZDHHC20	0.408073
NUCB1	0.40877
GGA1	0.409187
FERMT3	0.409972
GYG1	0.410365
R3HDM4	0.410586
TEP1	0.410985
B4GALT1	0.41114
FUCA1	0.411238
LRRC8D	0.411574
PAK1	0.411744
MTCH2	0.411746
PLEKHM2	0.411822
STAT1	0.412903
TTLL12	0.413325
ATP6V1A	0.41406
SF3A3	0.415127
SNRPB	0.4167
ELK3	0.416883
U2AF1	0.416935
DHRS3	0.416967
ACSS1	0.417898
RUNX3	0.418304
PLCD1	0.418318
BIN1	0.418767
SNX3	0.418926
RING1	0.418992
ANAPC2	0.41906
ADIPOR2	0.419783
LASP1	0.419989
CRISPLD2	0.420072
UBXN1	0.421098
LRCH4	0.421772
EHBP1L1	0.42178
PPP1R10	0.422667
TPRG1L	0.422767
SELENOF	0.423021
MCL1	0.423827
ENPP5	0.424263
RPN2	0.424349
NAV1	0.425158
TLR6	0.425388
NACC2	0.425622
CHPF2	0.425714
TMEM59	0.425737
CCT8	0.426421
POLR2E	0.426949
RPL8	0.427136
NELFA	0.427204
MYEF2	0.427301
EVI2B	0.427463
ITM2B	0.428667
NDFIP1	0.429249
PRKCD	0.429516
TGFB1	0.429742
DYNLRB1	0.430613
IKBKE	0.431126
EIF4H	0.431431
UNC93B1	0.431549
SLC38A10	0.431652
ATP5F1B	0.431847
EIF2AK2	0.431984
MED25	0.431998
GRB2	0.434047
CMTM6	0.434957
PGAM2	0.435241
VNN2	0.435425
UBXN6	0.43606
IQGAP2	0.436386
DOCK1	0.437039
HNRNPK	0.437353
TRAPPC12	0.437617
UBAC1	0.437658
RAP1A	0.437993
ZDHHC5	0.438052
SCAMP2	0.4381
DNM2	0.438875
IRF2BP2	0.439025
CUX1	0.440287
CD44	0.440691
PRKACA	0.441669
RANBP9	0.441726
RAP2B	0.443057
ASNA1	0.444341
TSPAN14	0.444372
SPTLC2	0.444792
TNRC18	0.444824
FIS1	0.445853
CMIP	0.445882
RPL27	0.446098
LIG3	0.446302
ITFG1	0.446449
PGD	0.447572
NAPSA	0.44831
GSN	0.448998
RHEB	0.449501
HCLS1	0.449739
GOLGA7	0.450538
TM9SF2	0.451224
PINK1	0.451749
FADS1	0.452
CMAS	0.452599
SUCLG2	0.452954
AOAH	0.453647
CHCHD3	0.453903
S100A10	0.453978
TNFRSF21	0.455521
ARAP3	0.455942
STRN4	0.456362
ITGAV	0.45659
GPR108	0.457004
GTPBP1	0.45739
CFD	0.457745
APBB1IP	0.457752
NME2	0.458042
NDUFA13	0.458068
TNFAIP8L2	0.458207
SSH2	0.458247
TBC1D15	0.458251
HNRNPA2B1	0.458582
MGAT5	0.45892
AZI2	0.459507
SUMO2	0.45993
MGAT1	0.460116
SUSD6	0.460153
M6PR	0.460321
LAPTM5	0.460356
GBA	0.460493
C11orf58	0.460499
FAM45A	0.460961
FURIN	0.461233
SESTD1	0.46154
RBM42	0.461739
RACK1	0.462062
DDX31	0.462196
KDELC2	0.46247
ECI2	0.462571
ASCC2	0.463484
ASPSCR1	0.464192
TMED7	0.466361
BAG6	0.466878
SHISA5	0.467106
PATL1	0.467219
HAVCR2	0.467679
SERPINB1	0.468622
LRP10	0.468758
PBXIP1	0.469214
GAA	0.469912
FBH1	0.470474
PSMB10	0.471406
RNF181	0.471588
ITM2C	0.471689
PSMB8	0.472004
NDUFS6	0.472029
SUMF1	0.472258
PSTPIP2	0.472368
SLC6A6	0.472703
ELMO2	0.474079
TXNDC11	0.474473
WLS	0.474942
SGMS1	0.47576
DARS	0.475854
LONP2	0.476272
MMADHC	0.476535
SOAT1	0.476568
SDHD	0.476842
GLTP	0.477342
LACTB	0.478191
SNF8	0.47861
MYL12A	0.479099
KLHDC4	0.479527
COTL1	0.480248
KHNYN	0.480388
RABL6	0.480706
FSCN1	0.48071
NFE2L2	0.480755
CD53	0.480839
SLC35B1	0.480873
INPPL1	0.481195
NCOR2	0.483134
RTF2	0.483366
UBE2Q1	0.483457
MAP2K1	0.483704
CASC4	0.484411
TRPV2	0.484766
TNFRSF1B	0.485544
CCPG1	0.486463
HLA-DMA	0.486611
CLIP2	0.488043
DPYD	0.488505
OLFM1	0.488804
CREB3	0.488844
ELOVL5	0.4893
HSP90B1	0.489328
DAZAP2	0.489454
PRR5	0.489489
ARRB1	0.489916
CUEDC2	0.490118
CAPNS1	0.491165
LTA4H	0.491522
ASAH1	0.491716
CDKN2AIP	0.492244
CD68	0.492323
SH3GLB1	0.493081
AAMP	0.493426
PIEZO1	0.493647
FKBP11	0.493808
SRI	0.493955
SSBP3	0.494308
MINDY1	0.494507
ERGIC3	0.494745
SCAF1	0.494828
PLCB3	0.495025
XPNPEP1	0.495089
FNIP2	0.495121
DDOST	0.495169
ATP6V0D1	0.496079
TMED10	0.496697
ADPGK	0.49732
DNAJC8	0.499086
PREX1	0.499694
MSRB1	0.499865
NDEL1	0.499898
DYNC1LI1	0.500108
MYBPH	0.500722
NCK2	0.500975
SPRYD3	0.501748
RGL2	0.502736
ADAM15	0.50274
IL10RB	0.503189
CNPPD1	0.503193
RPL18	0.503322
NRG1	0.504945
LIPA	0.505509
IDH3B	0.505645
GPD2	0.505901
LYN	0.506426
PLEKHG3	0.506827
YTHDF1	0.506893
PSMC2	0.507173
SLC15A3	0.50829
DENND5A	0.508698
WASHC1	0.508819
TLNRD1	0.509167
TCF20	0.509865
TRAP1	0.510462
CDC42BPB	0.510611
PARP10	0.511313
TBC1D14	0.511342
EPN1	0.51165
PDAP1	0.511814
C20orf27	0.512284
MAN2B1	0.512447
TPCN2	0.513113
ARID5A	0.513346
ABCA7	0.51349
GNAI2	0.513847
HDAC2	0.514034
EEF1B2	0.514279
NCF1	0.514494
TTYH1	0.514684
SLC7A7	0.514817
ATP5F1D	0.514877
NEDD8	0.515322
PHB2	0.515475
NDUFB10	0.515752
DNAJC7	0.51596
SERF2	0.516037
SLC2A6	0.51681
STXBP3	0.517784
RAB7A	0.517955
SURF4	0.518087
PDXK	0.518429
FIBP	0.519062
SF3B6	0.519233
SLC35B2	0.519311
PSMA7	0.519758
GPX4	0.519977
FYN	0.52014
PSMA3	0.520218
CYFIP1	0.521028
ARSA	0.521224
EDEM2	0.522078
TMEM50A	0.52268
MAPK3	0.522838
HDAC5	0.523164
PARP12	0.523975
PSMB1	0.524782
RRP12	0.52517
MCFD2	0.526784
CNP	0.526958
RPSA	0.527133
RAB35	0.527642
APP	0.528827
SLC26A6	0.529264
TBC1D8	0.529453
RCC2	0.529502
HSBP1	0.529656
ATP5PB	0.529697
TLE1	0.530079
VDAC1	0.530201
HYPK	0.530498
RAB1B	0.530902
ACSL5	0.531184
GNA11	0.532381
ATP5MC3	0.532518
MANBAL	0.532612
ANTXR2	0.532787
TSC22D4	0.533083
CD9	0.533087
EIPR1	0.533168
NAGA	0.533708
BZW1	0.536299
PACSIN2	0.536357
PLBD1	0.538127
SH3BGRL3	0.538858
TMEFF1	0.539061
ATG16L2	0.539075
RAC1	0.539613
MDH2	0.540394
CALU	0.541417
TMSB4X	0.541498
SMURF1	0.541679
ATRAID	0.541834
CNPY3	0.542237
IL6R	0.542405
DPP7	0.542549
TOLLIP	0.543228
EIF3H	0.543355
MRPL17	0.543912
GNB4	0.544062
SSR3	0.544536
MTDH	0.54455
ARL8B	0.544876
PEPD	0.545452
CD300H	0.545613
USP25	0.545664
EGLN2	0.54582
RBCK1	0.546393
UCP2	0.546719
CTSA	0.546921
RELA	0.5471
CLEC16A	0.547167
SNX9	0.547184
DCHS1	0.54724
NDUFV1	0.547811
GSR	0.547908
YWHAH	0.548287
RBM8A	0.548751
RAF1	0.548767
TMEM268	0.550039
CEP104	0.550047
F5	0.550104
CYTIP	0.550527
TMEM150B	0.551174
VDAC2	0.5513
ZYX	0.551487
ABI3	0.551532
GOLM1	0.551592
ARMC10	0.551939
ARF6	0.552387
UNC13D	0.553008
ETHE1	0.553709
TDRD7	0.553895
ABCF3	0.553976
SLC25A3	0.554649
FMNL2	0.554775
JAML	0.555149
H2AFZ	0.55556
CLEC12A	0.55606
DBNL	0.55606
UQCRFS1	0.556533
KCTD12	0.556572
PRAM1	0.556702
NOD1	0.556761
RPS9	0.556943
IDH2	0.557053
FLII	0.557193
MAN1C1	0.55753
RNF130	0.557611
ADA2	0.558006
NRIP1	0.558198
SIRT2	0.558417
GGA2	0.558651
SDE2	0.558867
ACVRL1	0.558871
BACH1	0.559822
DHRS7	0.560148
AMBRA1	0.560589
ADAR	0.561509
NDUFS7	0.561958
NCSTN	0.562394
LAMTOR1	0.563409
OAZ1	0.563487
TMEM41B	0.563945
DHX34	0.564022
PPT2	0.564136
KATNB1	0.564186
RPLP2	0.564429
PSMC3	0.565066
OS9	0.56528
EFHD2	0.56751
ACTG1	0.567851
SRSF9	0.569067
HDAC1	0.569114
EZR	0.569449
SSR2	0.569578
TM6SF1	0.569736
CHMP5	0.570083
ATP5F1C	0.570805
N4BP2L1	0.571148
MIDN	0.57263
PLBD2	0.572771
INTS9	0.573283
ARHGAP21	0.573786
WBP2	0.574242
ZMAT2	0.575084
NDUFA6	0.575852
ASRGL1	0.576152
CORO1A	0.576805
KLF2	0.578076
PSMB2	0.578141
EIF3K	0.578165
PSMB4	0.578372
PTPRE	0.578745
ITGB2	0.578889
CD2BP2	0.579738
IGF2R	0.58063
SLC43A3	0.580839
SARAF	0.581173
ARAP1	0.581178
IRF8	0.581742
C15orf39	0.581944
PPP1R15B	0.58198
B3GNT3	0.582251
WIPI1	0.582843
TM2D1	0.583268
PDIA3	0.583315
SCARB1	0.584316
SLC40A1	0.584337
ATP6V1B2	0.585055
AP2M1	0.585465
NDUFA9	0.586136
ALOX5AP	0.586337
CIB1	0.587244
MAN1A1	0.588178
SEMA7A	0.588304
SYF2	0.588638
VAC14	0.588947
USF2	0.592051
GPBAR1	0.592589
RAB3D	0.592883
PDIA6	0.59301
ENY2	0.59546
MGST3	0.596105
PPP4C	0.596142
RPS18	0.59645
TPGS1	0.596643
EMC10	0.596684
MAP7D1	0.597635
MS4A8	0.597744
TRAPPC5	0.598412
C16orf54	0.598515
AKAP8	0.59913
LY86	0.6006
GYS1	0.600733
CLEC5A	0.602256
H2AFY	0.602266
NDRG1	0.603057
CLEC6A	0.604937
CKB	0.605064
SDF4	0.605086
S100A11	0.606866
COPA	0.607112
LDLR	0.607118
NKIRAS1	0.607408
SLC9A3R1	0.608828
MANEAL	0.60888
MYO1G	0.609765
TIMP2	0.609892
TBC1D10B	0.610445
KMT5C	0.61068
SPCS3	0.610985
CSRP1	0.61106
PML	0.611551
TNIP1	0.611817
RHOG	0.612028
RAB10	0.612196
RGS10	0.613617
DNAJC3	0.613761
MCRS1	0.613797
NADK	0.614549
IFIH1	0.614965
APH1A	0.615615
SNRPA1	0.616036
PTPN12	0.616525
NPTN	0.616876
TRADD	0.618171
HNMT	0.619247
UQCC2	0.621093
RAB5C	0.621563
ITPKB	0.621728
MFGE8	0.621886
CLEC4A	0.622035
IRAK4	0.622178
EMC7	0.622245
CNBP	0.623676
YRDC	0.624597
NDUFA10	0.624765
CALR	0.624871
FAM3C	0.625016
USP4	0.625529
TRANK1	0.626163
HPCAL1	0.626335
CAPN2	0.626676
WDSUB1	0.626956
PXN	0.627333
SLC11A1	0.627378
C5orf15	0.627624
RAPGEF2	0.627805
DNPEP	0.628078
BRMS1	0.628169
ATP6V0B	0.628198
EIF6	0.628988
COMMD4	0.629289
SSBP4	0.62946
RIOK3	0.630059
CEBPD	0.630153
CNDP2	0.63063
ARID3A	0.631281
UQCRC1	0.633312
SLCO3A1	0.633588
RPS19	0.634873
CARD9	0.638661
HMOX2	0.638957
RPL28	0.639643
PPIB	0.640563
CWC15	0.641164
FAM241B	0.641583
IRF1	0.641876
GPX1	0.641967
NAPA	0.641975
FLVCR2	0.643509
DDRGK1	0.643763
PCBP1	0.643771
ETV3	0.643869
CLEC4D	0.645538
PSMC1	0.646466
AGPAT3	0.646534
ARRB2	0.647146
SEMA3C	0.647932
TMEM184B	0.650705
DBNDD2	0.65093
MXD1	0.651105
NCLN	0.651195
PRCP	0.651953
IL1RN	0.653093
ARPC1B	0.653208
FGD2	0.65356
NFE2	0.653684
DAZAP1	0.654482
ALDH4A1	0.654821
GPR137	0.655179
NCF2	0.655546
NPC2	0.655681
ERP29	0.655698
NT5DC2	0.65627
RBM22	0.657895
RHOA	0.657957
BMPR2	0.658434
XRN2	0.658466
CD163	0.658581
EIF4A1	0.659184
SPAG7	0.65926
RHOB	0.659408
MEGF9	0.659789
TGIF1	0.659817
RNF112	0.659867
VIM	0.659963
LRRC36	0.660382
FCER1G	0.660462
LAPTM4A	0.660511
HK3	0.660539
ATP13A3	0.660703
IL1RAP	0.660751
EHD1	0.66094
ARRDC1	0.661987
TKT	0.662322
PAPSS1	0.662783
BRI3	0.663174
YIF1B	0.664618
RRAS	0.664811
PSMA5	0.664967
PDLIM7	0.664994
VPS29	0.666958
NUBP1	0.667572
TAP1	0.669115
GET4	0.670087
ARF1	0.670301
SWSAP1	0.671623
SDHC	0.671698
PLOD1	0.672395
CD84	0.672724
SEMA4D	0.673226
MVP	0.673453
TOMM22	0.673704
PSME1	0.67431
RIN2	0.675066
MAP2K3	0.675416
LDLRAP1	0.675975
RAP1GAP	0.676075
SPI1	0.678009
BLOC1S4	0.678187
PSMB7	0.67891
IRF2	0.67894
PGAM1	0.678983
CARHSP1	0.679285
EHD4	0.680146
SORL1	0.680734
P2RX4	0.681423
MARCKS	0.682211
NIFK	0.682345
TOR1AIP1	0.68236
ORMDL2	0.68259
RNF139	0.683269
SLC16A5	0.683659
ANXA5	0.683762
WARS	0.683847
RBBP8	0.685705
MGST1	0.686715
DUSP16	0.686904
ATP6V0C	0.687264
ACOD1	0.687736
GBP5	0.687774
TMEM160	0.687972
ARAP2	0.688412
ACHE	0.688766
CTSF	0.68899
C3	0.689049
RBMS1	0.689335
KYNU	0.690019
BRD9	0.69108
CAVIN3	0.692078
TAF10	0.692251
PFKP	0.692377
ATP6V1G1	0.692681
ANKRD13D	0.693215
COPE	0.693425
PSMA6	0.693812
OSTF1	0.694508
HMOX1	0.69584
ASL	0.696209
CORO1B	0.696231
FGR	0.696892
MAPK6	0.696926
ADIPOR1	0.696945
SELENOT	0.697047
NAAA	0.697222
MARK4	0.697478
UBALD2	0.697577
PSAP	0.697858
TUBA1B	0.698942
SLC13A5	0.699263
PPT1	0.699593
IMPA2	0.699843
HK2	0.700102
FDXR	0.700508
HERC5	0.701848
RALB	0.70211
TNFSF13B	0.702251
GLB1	0.703862
PLXND1	0.705466
CYC1	0.705521
RHOQ	0.705627
SLC39A13	0.706458
PDHX	0.706873
C21orf91	0.707276
CTSC	0.708077
DRAP1	0.708809
MBD2	0.708888
ADGRE5	0.709071
FAM32A	0.709531
BUD31	0.710144
CMBL	0.71045
ABHD3	0.710511
SCAMP5	0.710536
PSTPIP1	0.711973
FYB1	0.712715
CHST11	0.712903
MAPKAPK2	0.713726
F13A1	0.713749
GNS	0.714266
GSDMD	0.716028
DDX58	0.717711
FLOT1	0.71795
SKAP2	0.718296
EIF4EBP1	0.718686
HACD2	0.718935
SLC16A3	0.720325
PYCARD	0.720877
ARL8A	0.722788
CALM2	0.722978
SPIDR	0.724279
CSNK2B	0.724336
JUNB	0.724953
LRPAP1	0.725225
PCBD2	0.726055
PPP5C	0.726138
MAT2B	0.726818
TRIM5	0.727333
FARP2	0.727416
PSMD8	0.728306
CENPB	0.728403
GM2A	0.730647
MPC1	0.733116
CXCR4	0.733797
MAPKAPK3	0.733831
CASS4	0.734239
CD164	0.735809
SNX10	0.735903
GGH	0.736692
SEMA4F	0.737889
VASP	0.739038
ARPC5	0.739577
ADAP1	0.739604
SEC24D	0.740424
APRT	0.741271
PLCL2	0.742928
bax	0.743922
C1QC	0.745128
SERTAD3	0.745547
S-LZ	0.746098
CLTB	0.746188
EXT1	0.746672
EIF3G	0.7499
LENG9	0.75025
PGK2	0.75102
GMFG	0.751968
HLX	0.752212
BCL6	0.75372
NEDD9	0.754306
PNPT1	0.754638
TAX1BP3	0.75514
BAHCC1	0.757823
ARHGDIA	0.758832
FGL2	0.760793
TGFBI	0.76124
PLIN2	0.763276
ALYREF	0.764209
NELFE	0.764424
ZNFX1	0.76512
TSTA3	0.765882
ENO3	0.766345
ADGRG3	0.766588
CDKN2D	0.769152
EML2	0.770047
CSF3R	0.770791
IER5	0.771511
SLCO4C1	0.772015
PLGRKT	0.772326
PLIN3	0.772657
EIF1	0.774447
RIN3	0.77621
IL17RC	0.776618
PPA1	0.776725
TMBIM1	0.778097
HSPB1	0.778186
NDUFB3	0.780034
MPV17L2	0.781449
PSME2	0.781524
WWTR1	0.781581
SLC12A7	0.782295
AP5B1	0.782858
PSMB9	0.783615
NDUFB7	0.783626
AIF1	0.784125
IFI44L	0.784543
THAP4	0.785813
DMAC2	0.786115
NCF4	0.786887
OGFR	0.786955
PLAC8	0.788244
HAGH	0.788643
MYL6B	0.790527
CTSB	0.791141
CYTH1	0.791791
FAM49A	0.792946
CSF2RB	0.793515
TARS	0.794059
FTH1	0.795279
CRYL1	0.796183
ZDHHC3	0.796352
COX6B1	0.796819
FAM114A1	0.797023
TMEM120A	0.797881
ZCCHC2	0.798769
IFNGR2	0.801568
VAMP8	0.801735
AK2	0.802219
MED28	0.80312
TCN2	0.804215
MRPL4	0.804577
LTO1	0.80569
PNPLA2	0.805933
ZFAND5	0.80989
SH3BP2	0.811753
TRAPPC1	0.813196
TSPAN31	0.816587
NDUFB2	0.817469
RPS27L	0.817951
HSPA5	0.81834
NDUFB4	0.820648
NAPRT	0.820815
CYBA	0.825425
CHI3L1	0.826567
NDUFS4	0.827886
ITGAE	0.828503
LITAF	0.830674
CCDC12	0.830969
MFHAS1	0.832126
DPP3	0.832457
HM13	0.832623
MRPS25	0.833815
CD81	0.836365
PSMF1	0.837513
H2AFJ	0.837672
BTG1	0.838147
CHMP2A	0.838831
CTSS	0.839365
ANXA4	0.840693
AP2S1	0.841858
STX11	0.842021
ENSA	0.842784
DAGLA	0.844276
MAPK1IP1L	0.845161
LGALS3BP	0.845551
TMEM147	0.845982
C18orf32	0.846162
IFIT2	0.846725
UBE2J1	0.847602
OLR1	0.859147
GAN	0.861155
S100A4	0.861713
DCTN6	0.862666
[truncated: 344 more rows]

## Sheet: CD21_CH
Genes	CD21-CH
TET3	-5.2417
CBL	-4.97424
EGR1	-4.96275
NOTCH2	-4.82588
TMED8	-4.79011
KIAA1147	-4.7841
SMG1	-4.74143
UHMK1	-4.73824
ANKRD52	-4.5174
USF3	-4.47249
TNS3	-4.39543
EP400	-4.34122
LNPEP	-4.32688
SLC38A2	-4.32678
MYO7A	-4.31156
KMT2D	-4.26049
UBN2	-4.17228
MED13L	-4.11983
SLC26A2	-4.10197
SLC36A1	-4.09079
FOXN2	-4.0759
HIVEP3	-4.0718
XYLT1	-4.06676
IKZF3	-4.06176
KMT2C	-4.05854
MARF1	-4.04334
GTF3C4	-4.03798
SSH1	-4.01499
LCOR	-3.99812
RALGAPB	-3.99119
SMAD3	-3.96217
TMEM245	-3.92143
AFF4	-3.90022
ABCA1	-3.89716
RASSF2	-3.89054
UGGT1	-3.88597
BACH2	-3.85953
ZZEF1	-3.83809
NFAT5	-3.83195
KIF1B	-3.82231
SOX5	-3.80815
KCNK6	-3.79203
SNX27	-3.7919
SH2B3	-3.77646
PIKFYVE	-3.77018
AFF1	-3.76148
SLC12A6	-3.75328
NBEAL1	-3.74254
MAP3K2	-3.74016
ZFHX2	-3.72542
CRAMP1	-3.67924
ARHGAP35	-3.67899
TPCN1	-3.66166
DDI2	-3.65033
NDST1	-3.64819
PEAK1	-3.6393
AGL	-3.61546
EPG5	-3.61527
RC3H2	-3.60704
CHML	-3.59108
ACOX1	-3.58737
MDN1	-3.58358
CACNA1I	-3.58047
ERCC4	-3.55926
SP1	-3.55259
ATXN1L	-3.54144
PTPRJ	-3.53217
ATP13A3	-3.53037
CELF1	-3.52832
LPGAT1	-3.52783
CLASP1	-3.51949
WIPF2	-3.51493
NFATC2	-3.50317
H6PD	-3.50049
RICTOR	-3.49816
DSTYK	-3.4876
PRKAR2A	-3.48633
GPR107	-3.48608
ASH1L	-3.47164
ZNF609	-3.46934
UHRF1BP1	-3.46624
PDPR	-3.4577
SETD1B	-3.45672
PCGF5	-3.45174
XPNPEP3	-3.44253
KPNA5	-3.44106
SECISBP2L	-3.43785
MACF1	-3.43294
PHC3	-3.43211
SOGA1	-3.42569
KLHL18	-3.41768
ZMAT3	-3.41139
TTPAL	-3.411
STRN	-3.40848
ABCA5	-3.40352
GATAD2B	-3.37937
SSH2	-3.35763
PREPL	-3.34938
PLXNC1	-3.34695
N4BP2	-3.34381
GOLGA3	-3.34207
VCL	-3.34147
RC3H1	-3.34081
SACS	-3.33335
CDK19	-3.3328
SLC35E2B	-3.3158
SOCS7	-3.31024
APAF1	-3.30477
DMXL1	-3.30036
ALPK3	-3.28206
CAMKK2	-3.27713
OTUD3	-3.27686
NCOA3	-3.27558
INPP4A	-3.2726
ATRN	-3.265
SPEN	-3.26168
ADCY7	-3.26142
FYCO1	-3.25968
PRDM15	-3.25694
SPTY2D1	-3.2564
SNTB1	-3.2554
MAN2A2	-3.25068
PPTC7	-3.23881
NOTCH1	-3.23562
TTC28	-3.23434
MGA	-3.2192
SETBP1	-3.21884
JMY	-3.21879
ANKFY1	-3.21217
IRAK3	-3.20928
ZNF70	-3.20714
ZNF333	-3.20501
UBXN7	-3.19913
ERN1	-3.19847
FAM222B	-3.1954
RAB8B	-3.1945
DIP2B	-3.19155
SESN3	-3.19016
LRRC18	-3.18313
SEL1L	-3.17063
SMCR8	-3.16696
LYST	-3.15967
FAM160B1	-3.15946
ZSCAN20	-3.15837
ATM	-3.15556
RCOR1	-3.15203
CLCN6	-3.15029
LATS1	-3.14295
MBNL1	-3.14256
SMAD5	-3.13903
CSNK1G1	-3.13574
OTUD7B	-3.13185
INTS2	-3.12279
EDEM3	-3.11815
KIF3B	-3.11806
PPM1K	-3.11149
TLR9	-3.10871
AKAP13	-3.1058
CNOT6L	-3.10559
LMBRD2	-3.10402
PAG1	-3.10118
SLC16A12	-3.10111
NUFIP2	-3.09785
RPRD1B	-3.09452
SLF2	-3.09107
KLF12	-3.08628
ZBTB38	-3.08303
TMX3	-3.07449
PDPK1	-3.05441
LRIG2	-3.05323
NR2C2	-3.05246
BAZ2A	-3.05097
ABL2	-3.04619
SLC4A7	-3.04259
UBR2	-3.03031
PLEKHA2	-3.02886
EIF4EBP2	-3.026
RASGRP1	-3.02397
KDM7A	-3.0005
PIP4K2B	-2.99205
BRWD1	-2.98947
HIPK1	-2.98813
ADCY9	-2.98807
LAMC1	-2.98336
TAOK1	-2.98116
PCYT1A	-2.97411
EP300	-2.96954
FOXO3	-2.96835
XRN1	-2.96688
VPS13D	-2.96642
TFAM	-2.96631
FAM126B	-2.96282
CREBBP	-2.96275
PROX1	-2.96003
ZDHHC23	-2.95723
ARHGEF12	-2.95467
RANBP10	-2.95162
HECA	-2.94952
TBL1XR1	-2.94769
KCTD20	-2.94659
EDEM1	-2.94625
SENP5	-2.94092
SLC35D1	-2.94011
RBSN	-2.93681
ZBTB34	-2.93545
MLXIP	-2.93445
AP4E1	-2.93406
LPIN1	-2.93199
PRRC2B	-2.92801
MTSS1	-2.9276
MEF2A	-2.92675
MGAT5	-2.92315
KIF5A	-2.92315
NRIP1	-2.92063
USP31	-2.91987
NHLRC3	-2.91921
KLHL21	-2.91463
RRM2B	-2.90855
ARFGEF2	-2.90789
ADAM19	-2.90567
CNNM3	-2.90097
SEC14L5	-2.89616
PLEKHH2	-2.88665
DIP2A	-2.88541
ITPR1	-2.88321
TULP4	-2.88252
GAS7	-2.87723
IQGAP1	-2.87399
ROCK2	-2.86874
DIXDC1	-2.86864
ACAP2	-2.86608
EMSY	-2.86549
RAP1GAP2	-2.8615
MTMR4	-2.8586
DYRK1A	-2.85837
IPMK	-2.85382
APC2	-2.85114
EGR2	-2.84687
SHANK3	-2.8454
TMEM33	-2.84364
EXOC8	-2.8425
ZNF106	-2.84074
HOOK1	-2.83467
QSER1	-2.83377
KIAA0040	-2.83035
BRPF3	-2.82913
SLC39A9	-2.82251
ZNF236	-2.82036
SLC1A4	-2.81877
RNF141	-2.81781
IFNAR1	-2.81741
RF01295	-2.81699
POLE	-2.81151
TNKS2	-2.80311
VPS13C	-2.80184
RFX7	-2.80043
PKD1	-2.79742
DNMBP	-2.79706
FOXN3	-2.79254
DENND5B	-2.78285
SLC35A3	-2.7826
TCP11L1	-2.78225
MED1	-2.78075
ZBTB41	-2.77801
EPM2AIP1	-2.77771
CDK12	-2.77656
FAR1	-2.76709
SLC23A1	-2.766
ATP8A1	-2.76425
ZNF197	-2.76227
MED13	-2.7584
MLLT6	-2.7576
BDP1	-2.75753
RNF144B	-2.75702
AFF3	-2.75557
EZH1	-2.75433
SYNGAP1	-2.75422
MAST4	-2.75373
NR3C1	-2.75363
HERC2	-2.74306
QKI	-2.73977
SNX29	-2.72775
KIF13A	-2.72351
RASA2	-2.72173
DCHS1	-2.72023
REL	-2.71984
GMFB	-2.7122
ITPR2	-2.71134
ETNK1	-2.71105
USP24	-2.71066
CCNT1	-2.71042
NIN	-2.70808
PLEC	-2.70483
VAV3	-2.7041
PIK3C2B	-2.696
KIAA0355	-2.69424
C5orf51	-2.69093
MTR	-2.69035
MBTD1	-2.68691
ZNF518B	-2.68648
PRNP	-2.68001
HELZ	-2.67623
ZSCAN25	-2.67486
CTDSPL2	-2.67477
CCR6	-2.67286
ABCG1	-2.6719
TCF12	-2.67165
ATG2B	-2.66962
FAM102B	-2.66638
USP45	-2.66443
GLG1	-2.66308
TMOD3	-2.66302
MAML1	-2.65822
CNOT6	-2.65489
CCDC142	-2.64642
ALG2	-2.64642
MIEF1	-2.64041
FZD5	-2.63962
SMG7	-2.63889
SETD5	-2.63651
ZNF445	-2.63578
MOB1A	-2.63503
FLVCR1	-2.63492
JAZF1	-2.63457
FBXL20	-2.63378
ST3GAL1	-2.63335
TGFBR1	-2.63026
KANSL3	-2.6262
CCP110	-2.62614
KLHL3	-2.62506
GNA13	-2.61349
MIB1	-2.61188
UBXN2A	-2.60976
C16orf72	-2.60792
ZYG11B	-2.60735
MEGF8	-2.60709
VSIG10L	-2.60576
PHTF1	-2.60525
CEP68	-2.60463
CNNM4	-2.60061
SLC5A1	-2.59908
TNKS	-2.59881
GIGYF1	-2.59862
HEATR5A	-2.59758
BTAF1	-2.59721
FRYL	-2.59674
C20orf194	-2.59383
ELFN2	-2.59356
SLC7A5	-2.59115
AOC2	-2.57915
CYP2U1	-2.57683
TXLNA	-2.5732
SUSD1	-2.57211
ARL5A	-2.56996
MAU2	-2.56507
LTN1	-2.56497
XPR1	-2.56366
DOCK8	-2.56347
NEK7	-2.56269
SLC25A44	-2.56211
BIRC6	-2.56153
PXMP4	-2.55668
INSR	-2.55552
SLC7A1	-2.55099
KAT7	-2.54812
FKRP	-2.54639
MIER3	-2.54537
PAK2	-2.54342
CBFA2T3	-2.53939
ADAM10	-2.53594
RF01268	-2.53317
AGO2	-2.53178
ATAD2B	-2.52654
ZNF654	-2.52498
TRIO	-2.52344
NCOA7	-2.52214
MTOR	-2.52059
PBRM1	-2.5201
SHPRH	-2.51959
C11orf95	-2.51772
TYK2	-2.51495
AAK1	-2.51367
GLI1	-2.5127
DAAM1	-2.51037
KIF13B	-2.5086
SLC19A2	-2.50759
STK4	-2.50476
PGM2	-2.50475
RNF150	-2.50449
ASB7	-2.50245
SRRM2	-2.49876
ST8SIA4	-2.49505
AVL9	-2.49352
SCN8A	-2.49068
APC	-2.48576
SGPL1	-2.48346
NUP43	-2.48267
CD302	-2.48205
CDC27	-2.47926
WASHC4	-2.4761
ZNF217	-2.46293
RSKR	-2.45938
FANCI	-2.45782
UNC119B	-2.45781
RUBCN	-2.455
SIK2	-2.45491
PIK3AP1	-2.45332
RMND5A	-2.453
NAPB	-2.45258
IL6R	-2.45113
USP37	-2.4499
IKZF2	-2.44872
UBR1	-2.44746
SERINC5	-2.44571
ERC1	-2.44468
RPP14	-2.44255
MAPKBP1	-2.44152
CUBN	-2.43563
NEB	-2.43508
PLAGL2	-2.43266
PURB	-2.43032
ZNF24	-2.42756
IGF2R	-2.42525
SNX30	-2.42265
CYFIP2	-2.42052
WWC2	-2.42036
KIAA1109	-2.41731
LGR4	-2.41683
ANKRD40	-2.41617
ATP11B	-2.4146
GNE	-2.41012
ATP8B4	-2.40631
GNS	-2.4036
ALDH6A1	-2.39961
HLTF	-2.39915
PHACTR2	-2.39718
ZNF831	-2.39453
IKZF1	-2.39306
KDM1B	-2.39129
LIMD1	-2.38781
MAP3K1	-2.38751
FBXO30	-2.37891
AP3M1	-2.37798
WDR7	-2.37766
CREBRF	-2.3751
FBXO32	-2.37508
SYNE1	-2.37443
AHCYL1	-2.37122
PLCG2	-2.3665
CNST	-2.36326
EML4	-2.36298
CHD2	-2.36233
ASXL2	-2.36217
DNMT3A	-2.36168
ARHGAP31	-2.36132
SLC2A13	-2.35929
ADAT1	-2.35757
PRKDC	-2.35521
SFT2D2	-2.35482
TTYH1	-2.35158
SLC7A6	-2.34776
TNIK	-2.34711
CCDC117	-2.34522
ZBTB6	-2.34504
WBP1L	-2.33908
MSI2	-2.33612
TGFBR2	-2.33485
CHD9	-2.33431
PIGG	-2.33323
CFAP97	-2.332
ITGAM	-2.33112
RBM15	-2.33096
GFPT1	-2.32892
KCNC3	-2.32849
WDCP	-2.32828
ZNF652	-2.32708
PGM2L1	-2.32647
KCNQ5	-2.32423
NHLRC2	-2.32239
NAV1	-2.32182
TTC39B	-2.32102
SYNRG	-2.32011
ABCA2	-2.31977
NAPEPLD	-2.31952
ZFP28	-2.31903
DPYSL2	-2.31858
CPD	-2.3177
HERC1	-2.31729
PPP1R12B	-2.31711
P2RY1	-2.31396
STX6	-2.3098
POGLUT1	-2.30944
SLC41A1	-2.3061
LRP1	-2.30571
RBL1	-2.30445
DNAJC16	-2.30287
SZT2	-2.30046
TNRC6B	-2.2996
ATP6V0A2	-2.29881
CRK	-2.2987
METAP1	-2.29803
KPNA1	-2.29627
TBX21	-2.29585
KAT2B	-2.29383
GABBR2	-2.29284
MCC	-2.2928
PRDM11	-2.29104
ELMSAN1	-2.2872
DICER1	-2.27858
PIK3R1	-2.27579
HFE	-2.27512
PAQR3	-2.27288
LENG8	-2.27081
ZNF184	-2.26798
NCOR2	-2.26741
VKORC1L1	-2.26438
TNPO1	-2.26325
SLC35E1	-2.26105
TSC1	-2.26034
RAD54L2	-2.2598
PTPN11	-2.25793
FOXJ2	-2.25781
PUM2	-2.25684
DAG1	-2.24993
KBTBD7	-2.24927
XPO5	-2.24544
BHLHE41	-2.24289
STX16	-2.24107
SKI	-2.23927
ZC3H12D	-2.23885
AMHR2	-2.23822
ZBTB40	-2.23787
NIPAL1	-2.23777
ASAP2	-2.23735
NUP153	-2.23714
ITGA6	-2.23515
MNT	-2.23171
RIF1	-2.22863
NSD1	-2.22775
PLPP6	-2.2276
IRS2	-2.22694
IGDCC4	-2.22662
PDE8A	-2.22621
FMO4	-2.22515
TTL	-2.22382
NCOA1	-2.22276
KLF11	-2.22229
MON1B	-2.22152
TEF	-2.21937
NBEA	-2.21751
BAHD1	-2.21723
SEH1L	-2.21603
C2orf68	-2.21418
MED20	-2.21245
UBR3	-2.21238
PHIP	-2.20953
MOB3C	-2.203
RABEP1	-2.19193
DCAF17	-2.1912
RNF157	-2.19085
EYA3	-2.1902
TRIM33	-2.18999
KRAS	-2.18731
FLVCR2	-2.18628
FGD4	-2.18528
CTSO	-2.18288
KCNA3	-2.18012
NRAS	-2.17967
LRBA	-2.17522
TRPM7	-2.17321
ZNF770	-2.17206
DENND4C	-2.16995
SLC25A46	-2.16785
ARID2	-2.16647
PTBP3	-2.159
ABLIM1	-2.15897
PACSIN1	-2.15639
TMX4	-2.15572
LIN54	-2.15546
RPRD2	-2.15472
HIPK2	-2.15309
TASOR2	-2.15085
ABR	-2.14945
KLF7	-2.14898
CSGALNACT2	-2.14655
FAM13B	-2.14601
YEATS2	-2.14314
OXSR1	-2.14295
HOOK3	-2.1428
MTMR6	-2.14059
VPS13A	-2.13972
ZSCAN29	-2.13914
ERO1B	-2.13702
TET1	-2.13389
PRKAA1	-2.13389
UBR5	-2.13374
SBK1	-2.13308
MLEC	-2.1328
SFXN1	-2.13181
SYNE3	-2.13083
ZNF606	-2.13009
CPNE8	-2.12798
ITPRIP	-2.12654
MYCBP2	-2.12431
FAM53C	-2.12344
UPF1	-2.11874
HMGXB4	-2.11734
ATP2A2	-2.11696
ING5	-2.11532
CEP76	-2.11444
VSIG10	-2.11264
USP34	-2.11251
JARID2	-2.11204
CLTC	-2.1096
BACH1	-2.10835
SRPK1	-2.10812
CABLES2	-2.10756
VPS53	-2.10686
GPD2	-2.10598
PLA2G15	-2.10487
PHLPP2	-2.10306
CEP85L	-2.09895
LIN7C	-2.09751
DCTN4	-2.09651
LRCH3	-2.09502
CBR4	-2.09475
GART	-2.09321
APPL1	-2.09008
UBE2W	-2.088
SLC39A10	-2.08738
KDM3B	-2.08379
TSTD2	-2.08254
PPP2R5E	-2.08241
KAT6A	-2.08016
GSAP	-2.07442
LRRC8B	-2.07323
CLCC1	-2.06979
TOB2	-2.06923
KNL1	-2.06595
ZBTB4	-2.06524
ZNF507	-2.06469
TUBGCP5	-2.06408
IRF4	-2.06388
SEC23IP	-2.06207
SYNJ1	-2.061
CRIM1	-2.06036
NFRKB	-2.05989
VPS39	-2.05858
TTC7A	-2.05722
ELK4	-2.056
DYNC1LI2	-2.05456
STYX	-2.05382
ZC3HAV1	-2.05353
ZNF512B	-2.05335
G2E3	-2.05287
B4GAT1	-2.05063
ODF2	-2.04942
CASC3	-2.04938
HPSE	-2.04926
ANKIB1	-2.04865
SEMA4F	-2.04728
LIG4	-2.04576
RSPRY1	-2.04435
USPL1	-2.04328
IL2RA	-2.04315
RIC1	-2.04132
COBLL1	-2.04032
IP6K1	-2.04007
PPIP5K1	-2.03916
EXTL3	-2.03639
CDC14C	-2.03423
ADAR	-2.03305
C1orf112	-2.03256
KIAA0100	-2.03217
CBX6	-2.03165
SIPA1L3	-2.03097
AREL1	-2.02979
FAM168B	-2.02973
PTAR1	-2.02901
ZNF592	-2.02595
SBNO1	-2.02563
TRRAP	-2.02547
ZNF263	-2.02547
CAMSAP1	-2.02349
BCL9L	-2.02304
GGCX	-2.02255
LMTK2	-2.022
TRIM56	-2.0218
PTGER4	-2.02154
CPT1A	-2.021
ARRDC3	-2.02034
RRP8	-2.01758
UGCG	-2.01598
ADO	-2.01533
GOLGA1	-2.01443
PRPF4B	-2.01297
CLEC16A	-2.0103
TACC1	-2.00996
DCAF1	-2.00786
RALGAPA2	-2.00648
SLC25A13	-2.0033
RF01294	-2.00216
KCNAB2	-1.99852
SLC30A7	-1.99843
ZNF317	-1.99797
NFATC3	-1.99775
MR1	-1.99642
NUP214	-1.99571
SLC37A2	-1.99476
CASP2	-1.99375
WDR36	-1.98975
DCAF10	-1.98865
SH3RF1	-1.98837
MTMR10	-1.98828
FAM43A	-1.98801
LRRK2	-1.98719
EXOG	-1.98488
DNHD1	-1.98398
PPP4R3B	-1.98196
FAM91A1	-1.98047
ECHDC3	-1.98023
GALNS	-1.97898
FAM8A1	-1.97566
KAT6B	-1.97536
KHDC4	-1.97517
AKT3	-1.97321
FRS2	-1.97239
RAB5B	-1.97017
ERAP1	-1.96958
MYO1E	-1.96784
SOS1	-1.96529
HEATR5B	-1.96311
RFX3	-1.96237
RBM33	-1.96224
USP40	-1.96188
DDHD2	-1.96183
STAM	-1.96152
CARF	-1.96085
FCHSD1	-1.96061
ZBTB39	-1.96034
TIA1	-1.95855
MTMR9	-1.95793
BRAF	-1.9577
SUFU	-1.95764
SMCHD1	-1.95749
SMURF1	-1.95738
ADAM17	-1.95718
ADORA2B	-1.95623
TRIM68	-1.95488
TTC37	-1.95406
KATNAL1	-1.94907
ZNF287	-1.94786
MTCL1	-1.94609
ZBTB9	-1.94407
KLF6	-1.94262
ATXN7L3	-1.94104
DDR2	-1.94061
FAM20B	-1.93828
BICRA	-1.93584
SPAG9	-1.93466
KIDINS220	-1.93305
IMPACT	-1.93209
OSBPL8	-1.93087
RAB33B	-1.92883
BAZ1B	-1.92784
PSD4	-1.92695
PIP5K1A	-1.92644
CELSR2	-1.9264
MSL2	-1.92493
EEF2K	-1.92307
ATP8B2	-1.92305
MCTP2	-1.92243
TM9SF4	-1.92148
SUSD6	-1.92068
EMC1	-1.91982
GPATCH8	-1.91962
KLHDC10	-1.91893
ZNF644	-1.91869
RASSF5	-1.91811
NLRC3	-1.91768
PCNX1	-1.91615
NLK	-1.91613
ACACA	-1.9153
UBN1	-1.91501
ABHD2	-1.91398
PFAS	-1.91276
BBS10	-1.91182
USP6NL	-1.91045
CCDC6	-1.9071
JADE1	-1.90583
NUP160	-1.90571
ZBTB20	-1.90157
TMEM19	-1.89883
ERCC8	-1.89792
CPSF7	-1.89717
INO80	-1.89682
PREX1	-1.89469
ULK4	-1.89347
PIK3CD	-1.89314
HECTD1	-1.892
BRCA2	-1.89186
GORASP1	-1.89107
SH3RF2	-1.89055
THTPA	-1.8904
CLCN3	-1.88975
PRKD3	-1.88972
UBP1	-1.88915
WDR37	-1.88806
ATXN1	-1.88778
ZBTB24	-1.88566
DENND1A	-1.88523
TMEM30A	-1.88496
HPS5	-1.88481
UBE4A	-1.88474
STT3B	-1.8844
DNAJB14	-1.88377
ABL1	-1.88236
ARNT	-1.88035
EPN2	-1.87879
ETV3	-1.877
RCAN3	-1.87592
TRIM52	-1.87533
JPT2	-1.87503
CSF2RB	-1.87244
ULK2	-1.8722
VAV2	-1.87036
SULF2	-1.86966
ARCN1	-1.86837
FANCM	-1.86706
CUL5	-1.86686
C1orf198	-1.86585
IPP	-1.86506
MPP5	-1.86426
KLHL9	-1.86274
TRIM9	-1.85986
RREB1	-1.85601
MRM3	-1.85314
ZBTB7A	-1.8527
ZDHHC7	-1.8498
TAF2	-1.8481
MAP3K3	-1.84745
SLC38A9	-1.84735
DIAPH1	-1.84657
CIC	-1.84579
SNRK	-1.84469
TNFSF10	-1.83948
CTDSP2	-1.83942
FAM120B	-1.83818
BPTF	-1.83798
GGA3	-1.83739
POGK	-1.83504
KIAA1614	-1.83487
EXD2	-1.83479
CYTH4	-1.83192
EDC3	-1.8308
TSR1	-1.82599
ADAMTS6	-1.82405
MMS22L	-1.82277
ZNF227	-1.81935
ACBD5	-1.81836
GCC2	-1.81595
CDS2	-1.8149
AGAP2	-1.81288
TNPO2	-1.81226
LEMD3	-1.81174
PANK3	-1.81146
CHORDC1	-1.80991
SEC23A	-1.80878
FKBP5	-1.80806
PARP4	-1.80681
TMED5	-1.80673
GRK3	-1.80586
ESYT2	-1.80585
SUN1	-1.80519
FUK	-1.80502
ERMP1	-1.80332
FCHSD2	-1.79972
HIF1AN	-1.79732
STK10	-1.796
THADA	-1.79582
DOCK9	-1.79188
DPY19L4	-1.79122
PI4K2A	-1.78958
ITPR3	-1.78954
ARRB1	-1.78946
SLC25A20	-1.78942
PITPNB	-1.78841
PTPN9	-1.78709
SMG6	-1.78574
MAP3K20	-1.78437
ABHD15	-1.78389
ERLIN1	-1.78387
AGO3	-1.78269
SAMD4B	-1.78156
C1GALT1	-1.78102
PRDM2	-1.78066
JMJD1C	-1.78025
RPAP1	-1.77904
CLPB	-1.77677
ALS2	-1.77674
USP42	-1.77379
MBD5	-1.77334
ZBTB26	-1.7727
TSPYL1	-1.77269
KCTD12	-1.77226
GABPA	-1.77107
SNX18	-1.76953
DYNC1H1	-1.76857
TOM1L2	-1.76767
HIF1A	-1.76612
AMOTL1	-1.76543
STAT3	-1.76419
TMEM106B	-1.76342
RNF216	-1.76301
AP5M1	-1.76246
GPD1L	-1.76134
USP22	-1.76131
ARID1A	-1.76098
LARP4	-1.76085
ARFGEF1	-1.75999
ADAM9	-1.75471
MICAL3	-1.75177
XPO7	-1.74986
PAPOLG	-1.74769
TRIM14	-1.74732
PPP3CA	-1.74623
IMPG2	-1.74432
FNBP1	-1.74419
TTBK2	-1.74039
RIN2	-1.73993
SLAIN2	-1.7399
ESYT3	-1.73641
TTC13	-1.73582
ZNF451	-1.73325
PSME4	-1.7331
GAB2	-1.73295
ZBTB11	-1.73017
RSC1A1	-1.72974
MFSD12	-1.72966
MAPK8	-1.72696
ATG14	-1.7263
ABCC1	-1.72284
FASTKD3	-1.72228
RAPGEF1	-1.72165
RNF168	-1.71993
PAX5	-1.71781
FAM102A	-1.71774
PLB1	-1.71683
DEF8	-1.71598
TUT4	-1.71433
FNDC3A	-1.71254
POU2F1	-1.71162
MDC1	-1.71159
IPO7	-1.71158
CBFB	-1.70788
TEX2	-1.70615
ESCO1	-1.70605
B3GNT5	-1.70474
ZFYVE16	-1.7029
DVL3	-1.70275
ARHGEF11	-1.70238
IL12RB2	-1.7021
FNBP4	-1.70182
DOT1L	-1.69889
FEM1C	-1.69421
MAN1A2	-1.69356
BCL2	-1.69322
KLHL24	-1.69018
TMEM248	-1.68856
SPOPL	-1.68737
SMARCC1	-1.68625
RASAL2	-1.6862
SARM1	-1.6858
MAP3K7	-1.68187
MIER1	-1.68049
DNAJC13	-1.68018
SOS2	-1.6798
DENND6A	-1.679
FNIP1	-1.67863
PDIK1L	-1.67624
ANKRD27	-1.67592
SLC5A6	-1.67454
HMGCR	-1.67413
EPB41	-1.67304
GAA	-1.67304
PPP6R3	-1.67251
MAP4K5	-1.67194
ARHGAP12	-1.67189
THEMIS2	-1.66941
RAB29	-1.66787
UNK	-1.66753
MYO9A	-1.6671
TARDBP	-1.66704
LARS2	-1.66486
SLC46A3	-1.66419
ZDHHC17	-1.66092
FRY	-1.66025
DHCR24	-1.65995
ASCC3	-1.65855
PLEKHO2	-1.65641
EXOC5	-1.65553
CHD6	-1.65526
ANKRD13A	-1.65423
USP20	-1.65295
TRIM23	-1.65162
PCM1	-1.65069
CRTC3	-1.65036
PLCB2	-1.64784
LARP1B	-1.64733
COL17A1	-1.64619
TWNK	-1.64569
HGH1	-1.64366
RSRP1	-1.64266
SPOCK2	-1.64015
TNFSF8	-1.6365
CEP97	-1.63642
KMT2B	-1.63595
ANTXR2	-1.63556
RHBDF2	-1.63555
ZKSCAN5	-1.63396
GALNT6	-1.63381
VCPIP1	-1.6332
RUNX1	-1.63115
RERE	-1.63035
CARD6	-1.62807
CEP85	-1.62467
ATXN7L1	-1.62438
NAA50	-1.62348
SETDB2	-1.62003
ICE1	-1.61877
SVIL	-1.6175
HSDL1	-1.61739
KLF3	-1.61734
KCNMB3	-1.61715
RABGAP1	-1.61504
TGFBRAP1	-1.61502
VCAN	-1.61354
RAI1	-1.61314
RALGPS2	-1.61229
MEF2D	-1.61219
CAPRIN1	-1.61173
SGSM2	-1.61053
SLC25A24	-1.61013
WDR47	-1.61003
APMAP	-1.60932
ATL3	-1.6088
BTRC	-1.60868
RAB3GAP2	-1.60762
DENND4B	-1.60761
ANKS1A	-1.6067
AKAP1	-1.60564
KIAA1671	-1.60504
CAMK1D	-1.60493
ADAL	-1.60338
CGGBP1	-1.60242
ZNF605	-1.60091
KLHL28	-1.60062
MIGA1	-1.5987
FAM76A	-1.59676
MTREX	-1.59645
UBR4	-1.59394
AEBP2	-1.59297
KANSL1L	-1.59294
S1PR4	-1.59264
RNF41	-1.59239
LMNB2	-1.59145
PEX26	-1.59041
AKAP10	-1.58807
RPS6KB1	-1.58619
SGPP1	-1.58607
TAB2	-1.58533
DCP1A	-1.5839
RNF19A	-1.5831
MASP2	-1.57978
ALDH5A1	-1.57975
IPO8	-1.5758
TINF2	-1.57501
WWP2	-1.57439
AHNAK	-1.57404
GSE1	-1.57361
ADNP2	-1.57349
CDC42BPB	-1.57071
TTC9C	-1.56789
MXI1	-1.56735
CCDC186	-1.56587
SAMD9	-1.5656
DENND1B	-1.56487
HMBOX1	-1.56317
GPATCH2L	-1.56302
SLC30A9	-1.56052
GNPTAB	-1.55865
CLOCK	-1.55852
SPECC1	-1.55796
DOP1B	-1.55688
PRKCB	-1.55287
TNRC6C	-1.55259
KPNA4	-1.55131
ZBED4	-1.54988
ZNF292	-1.54949
KPNB1	-1.54622
TULP3	-1.5455
S1PR1	-1.54464
TERT	-1.54446
KANK2	-1.54384
CHD7	-1.54301
HDAC9	-1.54263
ZNF518A	-1.5403
ADCY3	-1.53929
CASZ1	-1.53741
ABCD3	-1.53697
ATG16L1	-1.53682
TTC3	-1.53608
MAPK14	-1.53251
STAG1	-1.53245
CUL9	-1.531
CLIP1	-1.5305
KIF5B	-1.5294
SOCS4	-1.52757
PDS5B	-1.52635
RAB23	-1.52546
TRIM4	-1.52373
TSC22D2	-1.52309
BTN2A2	-1.51825
NEK9	-1.51731
UFL1	-1.51693
SLC25A37	-1.51597
CCDC138	-1.515
ERCC6	-1.51474
MTNR1B	-1.51448
URB1	-1.51262
CREB1	-1.51172
BRAP	-1.51081
FLNB	-1.50915
TMEM131	-1.50888
INTS7	-1.50864
NNT	-1.5073
CFAP58	-1.50654
NACC1	-1.5063
PITPNM2	-1.50476
ZNF862	-1.50457
RF01891	-1.50379
RFC1	-1.5014
GLYR1	-1.50051
NEMP1	-1.49493
TIPARP	-1.49481
SACM1L	-1.49393
NIPBL	-1.49379
NT5E	-1.49287
ANKLE1	-1.49243
SENP1	-1.49012
SP3	-1.48901
ZBTB44	-1.48614
UHRF2	-1.48613
TNFRSF1B	-1.48601
TTC17	-1.48589
SMARCD1	-1.48215
KCTD3	-1.48067
KANSL1	-1.48057
WNK1	-1.48025
MCMBP	-1.47926
CAMTA2	-1.47912
JAK1	-1.4781
DPH2	-1.47726
KIAA1324	-1.47594
NUP98	-1.47515
SLK	-1.47511
API5	-1.47449
PFKFB2	-1.47358
WDR81	-1.47276
CMTM6	-1.47104
TRIM25	-1.47095
PDXDC1	-1.47034
SENP7	-1.47026
FBXO33	-1.47022
ZNF800	-1.47003
DCUN1D1	-1.46815
HCN3	-1.46704
FBRSL1	-1.46609
ERLIN2	-1.46551
SEC14L1	-1.46386
IVD	-1.46061
MYEF2	-1.46035
HIVEP2	-1.45974
CHD8	-1.45635
CEP72	-1.45522
SYVN1	-1.4546
ORC2	-1.4544
SIKE1	-1.45309
FAM126A	-1.45296
IL24	-1.44892
UTRN	-1.44848
B3GNTL1	-1.44828
GALNT2	-1.44807
NUDT15	-1.44724
PLEKHG1	-1.44584
DENND3	-1.44553
ATP10D	-1.4449
CNTRL	-1.44398
RAB6A	-1.44327
TECPR1	-1.4411
PDZD8	-1.43871
CS	-1.43843
CBX5	-1.43738
PPRC1	-1.43697
MYO1C	-1.4355
WDR62	-1.43361
SUPT6H	-1.4334
UGDH	-1.4334
CCNT2	-1.43322
ATXN2	-1.43277
MOV10L1	-1.43263
CEP350	-1.43024
SPRTN	-1.42899
CTSK	-1.42888
TUBGCP4	-1.42777
STRN3	-1.42753
ZNF148	-1.42402
FOSB	-1.42362
ANKRD17	-1.41916
IKBKB	-1.41884
JAK2	-1.41728
TBC1D22B	-1.41637
LMBR1	-1.41623
RPTOR	-1.41592
SWT1	-1.41537
ATF6	-1.41513
ELK3	-1.41403
CCDC137	-1.41312
TMEM94	-1.41135
PKN2	-1.40983
APPL2	-1.40937
CTIF	-1.40911
NOL9	-1.40898
TSPYL5	-1.40671
TLR10	-1.40623
NUP210	-1.40617
ZEB2	-1.40581
PLEKHA7	-1.40517
USP30	-1.40393
RASGRP3	-1.40351
MBD6	-1.40249
MFSD8	-1.40106
MAP3K14	-1.39986
SPG11	-1.39908
WDR48	-1.39772
CREBZF	-1.39705
ME2	-1.39649
DDX18	-1.3962
MTMR3	-1.39486
HELQ	-1.39465
TRAPPC8	-1.39406
PIEZO1	-1.3933
NPHP4	-1.39165
MYO18A	-1.3916
SAP130	-1.38984
ZCCHC2	-1.38972
CAPN15	-1.38839
GYS1	-1.38817
POLH	-1.38747
KDM6B	-1.38696
PATL1	-1.38691
PLAGL1	-1.38598
ANKLE2	-1.38444
SCFD2	-1.38348
KLHL11	-1.38337
ZBTB1	-1.38195
ELF1	-1.38059
RFX5	-1.38054
WDR19	-1.37984
TRIM35	-1.37846
PLA2G6	-1.37735
CTCF	-1.37725
GCC1	-1.3771
ITSN2	-1.3761
YTHDC2	-1.37537
INTS4	-1.37527
ACAP3	-1.37513
TRAF3	-1.37441
CHUK	-1.37423
ZBTB10	-1.37295
SLC43A2	-1.37284
CDC42BPG	-1.37266
NINL	-1.37194
NSD3	-1.36666
MRC1	-1.36603
ATAT1	-1.36506
TOR1B	-1.36263
ATP2B1	-1.36238
CD164	-1.36074
AHDC1	-1.35817
FAM149B1	-1.35678
SUGP2	-1.35627
SCRN1	-1.35614
LRRC59	-1.35497
ST6GAL1	-1.35385
UTP20	-1.35235
AARS2	-1.35091
SENP2	-1.35061
KPNA3	-1.34807
EAF1	-1.34802
DMTF1	-1.34753
SLA	-1.34746
RFX1	-1.34634
NAPG	-1.34555
AGPS	-1.34549
SMG5	-1.34483
SGMS1	-1.34455
CMTM3	-1.34425
FBXO42	-1.34325
KIAA0556	-1.34257
KMT2E	-1.33941
BAG5	-1.33685
TNRC18	-1.3364
CMTR2	-1.33469
SLMAP	-1.3325
CHD3	-1.33165
MMD	-1.33016
ILF3	-1.32957
MYLIP	-1.32946
ATP6V0A1	-1.32927
CLINT1	-1.3283
DYNC2H1	-1.32783
CIAO1	-1.32725
CBX7	-1.3268
RO60	-1.32632
MTF1	-1.326
TECPR2	-1.32483
TRIP11	-1.32133
EVI5	-1.3181
ANGEL2	-1.31788
FGFR1OP2	-1.31666
CEP104	-1.31654
MORC2	-1.31634
ATG13	-1.31613
POGZ	-1.31576
PPL	-1.31552
MAVS	-1.31521
ANKH	-1.31483
MAP3K4	-1.31305
ZNF646	-1.3127
DHCR7	-1.31162
FAM118A	-1.31158
TMEM25	-1.30955
SLC9A5	-1.3093
MBD1	-1.3082
KMT5A	-1.30601
KLHL14	-1.30531
ZNF397	-1.30462
ZNF341	-1.30361
SLC23A2	-1.30328
MORC3	-1.30228
SFMBT1	-1.30085
CUL7	-1.29853
FUBP3	-1.29808
SLC37A4	-1.29805
JRKL	-1.29597
MYBPC2	-1.29493
SMYD4	-1.29121
TMEM209	-1.28796
TRIM24	-1.28773
ATXN7L3B	-1.28765
MAP4	-1.28483
ZMYND11	-1.28176
WSB2	-1.28156
CD27	-1.27983
MARS2	-1.27972
PARG	-1.27634
RGP1	-1.27572
DIS3L2	-1.27545
TBC1D23	-1.27351
SYNCRIP	-1.27168
TAF5	-1.26854
IARS	-1.26742
STARD7	-1.26724
SCAF11	-1.26674
NBR1	-1.26507
RRAGC	-1.26473
TBCK	-1.26455
EXT2	-1.26444
UBE4B	-1.26376
OGA	-1.26217
FBXL3	-1.26036
TMEM87A	-1.25895
SPTBN1	-1.25863
PHACTR1	-1.2581
PRKAR2B	-1.25705
INVS	-1.25646
LASP1	-1.25584
CRLF3	-1.25544
TRAK1	-1.25519
SMARCC2	-1.25487
CDK17	-1.25455
CSNK1G3	-1.25254
PHF13	-1.25223
HIVEP1	-1.25086
MKRN2	-1.25023
RHOBTB2	-1.24919
CARNMT1	-1.24709
LARP1	-1.2469
NBEAL2	-1.24669
UBQLN1	-1.24412
INPP5F	-1.2441
CYP51A1	-1.24345
RUNDC1	-1.24183
NUP58	-1.24116
VWA8	-1.24075
SLC9A8	-1.23986
DIDO1	-1.23935
SMC2	-1.23758
FAM172A	-1.23648
PTCH1	-1.23648
TMF1	-1.23179
CD47	-1.23102
ETS1	-1.23024
SETDB1	-1.23002
SLC38A1	-1.22933
DAPK1	-1.22892
NAA25	-1.22742
SOCS5	-1.22656
CHFR	-1.22345
DPP9	-1.22051
MYH9	-1.21875
HCN2	-1.21864
MGAT4A	-1.21832
ATL2	-1.21812
TAS1R3	-1.21692
REV3L	-1.21617
GTPBP2	-1.21485
CNOT1	-1.21398
UTP15	-1.2139
RNF144A	-1.21221
TM9SF3	-1.21217
EPB41L1	-1.21173
WDR90	-1.21
PAN2	-1.20738
PTPN4	-1.2072
DENND4A	-1.20593
DAPP1	-1.20588
ICE2	-1.20478
FAM129C	-1.20438
SUZ12	-1.20432
MAP4K4	-1.20426
ABI1	-1.20307
NFXL1	-1.20295
PHF21A	-1.20216
TBC1D13	-1.20189
SAR1B	-1.20141
RALGPS1	-1.20087
SHC1	-1.20006
SNAPC4	-1.19945
ATXN2L	-1.19728
MON2	-1.19723
PIK3CB	-1.19623
ZMYM4	-1.19591
DCP2	-1.19505
DHX36	-1.19483
UVSSA	-1.19425
ZFYVE26	-1.19419
ZNF827	-1.19294
PXN	-1.19285
CDC73	-1.19277
PIK3CA	-1.19267
AKAP9	-1.19255
LRRC8A	-1.19222
TMEM64	-1.19151
KIAA0232	-1.19116
TANGO6	-1.19114
NSF	-1.18948
NAT10	-1.18806
PDGFRA	-1.18024
CSNK2A2	-1.17778
TAF4	-1.17626
SLC6A6	-1.17598
AP3D1	-1.17587
EIF4G3	-1.17494
RTTN	-1.17281
ZBTB14	-1.16999
IFT122	-1.16987
RANBP6	-1.16928
RANBP2	-1.16925
KDM5A	-1.16923
DCLRE1C	-1.1689
UHRF1BP1L	-1.16822
TCP11L2	-1.16771
FEM1A	-1.1649
SEC16A	-1.1645
TRERF1	-1.16369
KDM2B	-1.16167
RNF11	-1.16097
POLDIP3	-1.16037
CCDC50	-1.15993
ZNF710	-1.15839
KDM3A	-1.15778
DGKD	-1.15765
MTURN	-1.15756
NPAT	-1.15665
SLC44A1	-1.15515
TK2	-1.15479
ARRDC2	-1.15341
CNOT9	-1.15319
AGPAT3	-1.15242
OXR1	-1.15201
SLC35A5	-1.15131
URB2	-1.14988
RF00009	-1.14906
GCN1	-1.14903
UBQLN4	-1.14835
TTLL4	-1.14805
ITGAD	-1.148
GCFC2	-1.14744
ZHX1	-1.14521
AKT2	-1.14482
KAT14	-1.14307
PPCS	-1.14294
PRKACA	-1.1426
TLE4	-1.14256
TMEM104	-1.14225
SMARCAD1	-1.1419
ZC3H7B	-1.1408
SIRT1	-1.13961
SNX13	-1.13921
NOC4L	-1.13823
MAST3	-1.1382
KDM2A	-1.13739
UBAP2L	-1.13662
RBM12	-1.13532
MIGA2	-1.13325
STK17B	-1.13271
HDAC7	-1.13238
ACLY	-1.13187
TRAF1	-1.13005
PLEKHM1	-1.12988
AIDA	-1.1295
SASS6	-1.12845
NCKAP5L	-1.12844
TRAPPC2L	-1.12778
ST3GAL2	-1.1275
ANO8	-1.12738
VPS45	-1.12571
FBXL18	-1.12566
FBF1	-1.12524
SLC38A7	-1.12317
EFCAB14	-1.12112
MRE11	-1.12083
BCLAF1	-1.12074
ZMIZ1	-1.12048
RNF40	-1.11907
TPR	-1.11821
SLFN11	-1.11571
GTF3C3	-1.11178
FTSJ3	-1.11141
G3BP2	-1.10933
CROCC	-1.10862
NLRC5	-1.1077
LSS	-1.10463
WWP1	-1.1044
STAT2	-1.10355
RPS6KA4	-1.10308
CRAT	-1.10301
GBF1	-1.10278
TUT7	-1.10206
TRIM39	-1.09898
ENOX1	-1.09887
ABCB8	-1.09873
IKZF5	-1.09811
TOP3A	-1.09724
BBS7	-1.09623
FAF2	-1.09572
SMAP2	-1.09531
RANBP9	-1.09412
CFLAR	-1.0934
RASSF3	-1.09316
ARIH1	-1.09302
WDR77	-1.09298
DCAF12	-1.0903
NPHS1	-1.08755
NLRX1	-1.08668
TAPT1	-1.08599
RIPOR2	-1.08566
TBC1D14	-1.08466
IQSEC1	-1.08322
CEP164	-1.08291
ZNF276	-1.08197
FURIN	-1.08146
RPS6KA5	-1.08058
PCNX3	-1.08013
CLIP4	-1.08005
MTO1	-1.07933
OPLAH	-1.07795
NUP205	-1.07719
POLR1A	-1.07703
MADD	-1.07581
PWWP2A	-1.07546
PTPN23	-1.0725
BMP2K	-1.07205
BRD3	-1.07163
RCBTB2	-1.07037
LMAN1	-1.07013
RIOK3	-1.06825
UBE2R2	-1.06797
UBA6	-1.06763
MFSD11	-1.06728
TRANK1	-1.06691
CEP120	-1.06634
PRKCQ	-1.06321
RDH10	-1.06275
ZCCHC8	-1.06273
UBE3B	-1.06264
POMT2	-1.06215
RUBCNL	-1.06209
YIPF4	-1.06133
INTS14	-1.05995
POLQ	-1.05968
LETM1	-1.05884
RHOF	-1.05849
DOP1A	-1.058
ZNF264	-1.05595
HAUS5	-1.05586
INPP5B	-1.05242
STAT6	-1.05219
EIF2AK1	-1.05205
ZER1	-1.05131
AGO4	-1.05102
GALNT1	-1.05048
PIGN	-1.04884
CEMIP2	-1.04706
PGPEP1	-1.04546
CCDC88A	-1.04502
GEMIN5	-1.04394
CDAN1	-1.04355
CCDC47	-1.04334
TOPBP1	-1.04042
EEA1	-1.03931
CMIP	-1.03874
MYO5A	-1.03858
CRYBG1	-1.0356
MYSM1	-1.03506
BTBD8	-1.03476
CCDC88C	-1.03343
SC5D	-1.03298
SHOC2	-1.0329
INSIG1	-1.03234
HPS3	-1.02895
NXPE3	-1.02874
MYD88	-1.02866
CCDC69	-1.02849
PRRC2A	-1.02809
GLE1	-1.02645
CHD1	-1.02622
CXCR5	-1.02469
ZNF318	-1.0244
AMPD2	-1.02435
CLCN7	-1.02432
VIPAS39	-1.02409
FASN	-1.02386
KIF16B	-1.02368
TRMT13	-1.02337
PREB	-1.02297
CCDC97	-1.02077
ZFC3H1	-1.01883
TTYH3	-1.01789
KIAA0513	-1.01774
CYP2R1	-1.01766
CREG1	-1.01734
SLC36A4	-1.01655
PRRC2C	-1.01646
PPP1CB	-1.01567
ZSWIM8	-1.01551
DLST	-1.01527
NRF1	-1.01492
PHKB	-1.01483
SCML4	-1.0141
GANAB	-1.01399
RAP1GDS1	-1.01361
HLCS	-1.01222
CD86	-1.00951
NCOA2	-1.00865
OTULIN	-1.00817
PELI1	-1.00738
PCYOX1	-1.00665
CYLD	-1.00294
L3MBTL2	-1.00293
UBLCP1	-1.00077
CPOX	-1.00065
MAP3K5	-0.998928
ETF1	-0.998135
SATB1	-0.997683
TP53BP1	-0.997654
GTF3C1	-0.997391
DOCK10	-0.996524
AZIN1	-0.995331
ULK1	-0.995317
HNRNPUL1	-0.994343
HMGXB3	-0.993433
CEP250	-0.993424
NT5C2	-0.993361
ACTR2	-0.990887
TEP1	-0.990151
MAP3K8	-0.987303
RASA1	-0.987118
PIK3IP1	-0.986937
GTF2I	-0.985723
ARHGAP1	-0.983878
CBX4	-0.982285
PIGO	-0.982075
XPO6	-0.981735
MTRR	-0.981148
INHBB	-0.980725
SNN	-0.979417
FEM1B	-0.978353
RAD21	-0.978018
ELP1	-0.97754
ACTR1A	-0.9772
AHCTF1	-0.976422
LSM11	-0.97634
FUT8	-0.976135
L3MBTL3	-0.974261
RETREG3	-0.973511
ATP2C1	-0.973012
RPS6KL1	-0.972209
YLPM1	-0.971946
INPPL1	-0.971112
DHX15	-0.970502
LFNG	-0.970303
STIM2	-0.969693
THUMPD3	-0.967476
TET2	-0.967455
SERINC3	-0.966852
EHMT1	-0.965844
TMEM131L	-0.965327
SLC39A6	-0.964775
CASP8AP2	-0.964287
URGCP	-0.964055
CKAP5	-0.962946
ITGAL	-0.962778
CACTIN	-0.961141
PIP5K1C	-0.959014
GOLGA4	-0.958822
RBM12B	-0.958755
SEC24B	-0.958586
PIK3C3	-0.958465
TOR1AIP1	-0.956683
RAB14	-0.954544
DCAF5	-0.953767
ATG2A	-0.953404
SLC8B1	-0.953005
RCOR3	-0.952314
MPZL1	-0.952235
RAB35	-0.951747
SLC12A4	-0.951158
NSUN6	-0.950703
SETX	-0.949684
C2CD3	-0.948369
NPEPPS	-0.947436
LRRFIP2	-0.947069
PPP3CB	-0.946896
TBCC	-0.944807
SCAF8	-0.944081
TMEM206	-0.943299
CLK1	-0.941466
TELO2	-0.94006
TRIM37	-0.93998
SNX9	-0.939915
PGGHG	-0.93988
NCKAP1L	-0.93933
HYOU1	-0.939106
SIN3B	-0.938141
HLA-DOA	-0.937677
CARM1	-0.93652
KIF2A	-0.936093
PPP1R9B	-0.935449
TARBP1	-0.934363
C3orf38	-0.932956
STAT5A	-0.932555
TSN	-0.931571
IER2	-0.929704
MGRN1	-0.929116
MAN2A1	-0.928201
TRABD2B	-0.928067
ADD1	-0.92739
NOL6	-0.927159
MARK2	-0.925919
PTK2B	-0.924498
RNF135	-0.924354
CASD1	-0.924246
NFKB1	-0.923642
TRIM41	-0.923237
ARHGEF2	-0.92172
MPHOSPH9	-0.920418
PHF20	-0.919708
R3HDM1	-0.919648
ACTR5	-0.919436
POT1	-0.919394
TLN1	-0.91855
DHX57	-0.91778
NUP188	-0.91764
ARAP2	-0.91701
NKTR	-0.916373
ARIH2	-0.916331
SUDS3	-0.916068
CCNK	-0.915962
PRPF8	-0.914117
CD1D	-0.913602
KIAA0319L	-0.913172
SLX4	-0.912465
TMPO	-0.912432
CNR2	-0.91173
DHX8	-0.91168
MTBP	-0.910546
ZNF202	-0.909843
TFCP2	-0.909247
SPOP	-0.905385
FBXO46	-0.905236
FBXO11	-0.904917
KLF13	-0.904681
GATAD2A	-0.904529
EIF2AK3	-0.904228
ENTPD4	-0.901765
FANCA	-0.901255
ELOVL5	-0.900071
USP25	-0.899282
TMEM67	-0.898874
CPSF6	-0.895953
ZFYVE27	-0.895189
APBB3	-0.89514
ELL	-0.894255
DNM1L	-0.893885
CLUH	-0.893741
TXNIP	-0.892721
RECQL	-0.890535
ZNF407	-0.890089
ST6GALNAC2	-0.889569
SIDT2	-0.887881
ATG16L2	-0.887612
ZC3H7A	-0.886461
UBE2Z	-0.885397
EIF4ENIF1	-0.884986
MSH3	-0.884538
ATMIN	-0.884511
PXK	-0.883174
ZNF746	-0.883046
SLC38A10	-0.882856
DPP8	-0.882676
GORASP2	-0.882507
ZC3H13	-0.882176
ARID3A	-0.881875
PRKCE	-0.879787
VPS8	-0.879199
PHF3	-0.877487
LRRK1	-0.877191
LRSAM1	-0.877064
LONRF1	-0.87573
EPB41L2	-0.875221
ADAP1	-0.874006
AQR	-0.873933
C16orf58	-0.873504
PYGO2	-0.872572
GALNT10	-0.871855
TPP2	-0.870634
ZNF34	-0.870323
USP38	-0.870119
RIPOR1	-0.869562
EHD3	-0.868992
TRIM32	-0.868536
PIGV	-0.866928
CHD4	-0.866228
ADAMTSL4	-0.865306
ZMYM2	-0.864865
POU2AF1	-0.863924
KIAA0930	-0.863709
CTNNB1	-0.860242
ENDOV	-0.859265
AMT	-0.858944
TAF8	-0.858397
MINK1	-0.856294
TPD52L2	-0.855162
PIK3R4	-0.854556
TSC2	-0.854339
RELCH	-0.854226
TBC1D9B	-0.853386
UBE2J1	-0.850957
EIF2AK4	-0.84786
SYK	-0.847356
LIPA	-0.847319
PACSIN2	-0.844572
MPEG1	-0.844532
HEATR1	-0.843969
FBXW11	-0.843803
SRRM1	-0.842738
MIA3	-0.841445
VPS52	-0.840815
APPBP2	-0.840117
EDRF1	-0.839885
PLEKHF2	-0.839449
ZBTB7B	-0.838796
TRAF5	-0.838006
MFN2	-0.837372
C9orf72	-0.836945
RABGAP1L	-0.835654
UBAP2	-0.835486
KHSRP	-0.834903
TCF20	-0.83431
ZMIZ2	-0.830831
USH1C	-0.830333
SETD2	-0.829867
ITGA5	-0.829256
GIGYF2	-0.829193
HERC4	-0.826312
GRAMD2B	-0.825305
HNRNPH1	-0.825302
LATS2	-0.824848
SUN2	-0.823756
RTN4	-0.823121
TRIM11	-0.8221
NIPAL3	-0.820935
GAPVD1	-0.820388
BNIP2	-0.817643
R3HCC1L	-0.817324
SBNO2	-0.817148
RSF1	-0.815556
TMEM260	-0.814612
TFDP2	-0.813106
TBC1D5	-0.811109
MYNN	-0.810009
KANSL2	-0.809793
LSM14A	-0.807994
PYGB	-0.807667
SUPT20H	-0.80694
ABCE1	-0.806133
FBXO7	-0.805633
MANBA	-0.803224
IRF5	-0.801332
NAA15	-0.800789
GRSF1	-0.800542
VARS2	-0.79962
POLR3B	-0.79899
PIGS	-0.798659
PHF12	-0.796954
UBE3C	-0.795983
TRIM8	-0.794988
TMCO4	-0.794458
DNMT1	-0.794115
BBX	-0.794075
FAM193A	-0.79405
PPT1	-0.793425
INTS3	-0.793396
P97BCNT	-0.793229
MAEA	-0.793129
IFT172	-0.792674
MAP4K2	-0.789801
MCL1	-0.787124
NRDE2	-0.786853
DHX9	-0.786662
NARF	-0.782697
JAK3	-0.779339
RNPC3	-0.778571
PIGT	-0.778497
MMS19	-0.777658
SCAMP2	-0.776722
TMEM173	-0.776352
PPP1R10	-0.775507
TBL2	-0.774486
MAP2K7	-0.774415
DHX37	-0.772554
BLOC1S4	-0.772278
LRIF1	-0.771698
CAMK2G	-0.768906
MED23	-0.766314
ATR	-0.765317
ASAP1	-0.763828
DLG4	-0.763371
USP54	-0.763024
OTUD1	-0.760983
NUP155	-0.760524
BICRAL	-0.759445
MIOS	-0.756377
NFATC1	-0.755741
OTUD4	-0.755736
CLIP2	-0.755329
CNOT7	-0.754338
ATF2	-0.75426
DCBLD2	-0.752918
RALGAPA1	-0.751793
PPM1B	-0.747524
RNF214	-0.745818
EPC2	-0.745409
JDP2	-0.744983
MTF2	-0.744528
AKAP11	-0.744231
DCT	-0.744227
DNM2	-0.74417
PLCG1	-0.744142
AFDN	-0.7436
SPATA6	-0.741503
TM7SF3	-0.741069
NCAPD2	-0.740376
ATN1	-0.74027
ACSL1	-0.73885
PROSER1	-0.737035
[truncated: 1,911 more rows]

## Sheet: CD335_CH
Genes	CD335-CH
ZYX	7.15134
ZXDC	6.72511
ZNRF3	6.40938
ZNFX1	5.94235
ZNF830	5.58858
ZNF76	5.46211
ZNF655	5.06138
ZNF654	5.05537
ZNF653	4.97306
ZNF652	4.93058
ZNF644	4.84752
ZNF628	4.81715
ZNF608	4.79871
ZNF598	4.67018
ZNF592	4.53885
ZNF518A	4.43793
ZNF451	4.41278
ZNF445	4.36335
ZNF444	4.34979
ZNF318	4.29695
ZNF296	4.28029
ZNF292	4.2078
ZNF24	4.19832
ZNF227	4.14231
ZNF207	4.03989
ZNF148	4.03803
ZNF106	4.01656
ZMYM4	4.01628
ZMAT3	3.99087
ZKSCAN1	3.98888
ZFYVE26	3.97856
ZFR	3.97173
ZFP36L2	3.94319
ZFHX2	3.93222
ZFC3H1	3.92658
ZEB2	3.91575
ZDHHC20	3.90508
ZDHHC18	3.8843
ZDHHC14	3.86796
ZDHHC13	3.8268
ZCCHC2	3.81071
ZC3HAV1	3.7949
ZC3H13	3.78687
ZC3H12D	3.7814
ZBTB7A	3.72999
ZBTB20	3.72795
ZBTB11	3.72743
ZBTB1	3.71039
ZBED6	3.70881
ZAP70	3.69781
YWHAZ	3.67001
YWHAG	3.65421
YWHAB	3.64774
YTHDC2	3.63988
YIPF1	3.63363
XRN2	3.62658
XRN1	3.61483
XRCC1	3.60278
XPO7	3.59527
XPO6	3.585
XPO5	3.58476
XPO1	3.58178
XPC	3.57852
XAF1	3.56208
WWP1	3.55707
WRN	3.55493
WRAP73	3.5518
WLS	3.53217
WDR90	3.52098
WDR83	3.51635
WDR6	3.51231
WDR59	3.51181
WDR36	3.5093
WDFY3	3.50733
WASHC4	3.50464
WASHC1	3.45965
WARS	3.45903
WAC	3.45671
VWA5A	3.45353
VSIR	3.44571
VSIG10	3.44368
VPS51	3.43822
VPS50	3.42418
VPS35	3.41082
VPS28	3.40466
VPS18	3.3875
VPS13D	3.38179
VPS13C	3.38102
VPS13A	3.36067
VNN2	3.35932
VKORC1L1	3.3546
VIRMA	3.35336
VIM	3.3514
VCPIP1	3.32524
VCL	3.31799
VCAN	3.31175
VAV2	3.30805
VASP	3.29041
VASN	3.27995
VAMP5	3.27118
UVRAG	3.25546
UTRN	3.24953
UTP20	3.23289
USPL1	3.21537
USP8	3.21449
USP48	3.21379
USP47	3.21282
USP40	3.19878
USP34	3.19844
USP24	3.19758
USP22	3.18857
USH1C	3.17697
USF3	3.17596
UQCRC1	3.17371
UPF2	3.15529
UNC13D	3.13415
ULK3	3.11066
UHRF1BP1L	3.10177
UHMK1	3.09814
UGGT1	3.08737
UCP2	3.08041
UBXN7	3.07855
UBXN6	3.07649
UBXN11	3.07258
UBXN1	3.05777
UBTF	3.04525
UBR5	3.04067
UBR4	3.03502
UBR2	3.02507
UBR1	3.01856
UBN2	3.01484
UBE3C	3.00236
UBE3A	3.00129
UBE2L6	2.97073
UBE2I	2.96698
UBALD2	2.96462
UBA7	2.95636
UBA52	2.95063
U2SURP	2.94932
U2AF2	2.94719
TYROBP	2.94516
TXNIP	2.93634
TXN	2.93265
TXK	2.9256
TUT7	2.922
TUT4	2.91101
TUBGCP5	2.91041
TUBGCP2	2.9089
TUBB4B	2.90398
TUBB2A	2.88876
TUBA4A	2.88054
TUBA1B	2.87329
TUBA1A	2.87137
TTLL9	2.8672
TTLL4	2.86542
TTC9B	2.86451
TTC7A	2.86032
TTC39B	2.85684
TTC37	2.85641
TTC3	2.841
TTC17	2.83635
TSTA3	2.83632
TSR1	2.83498
TSPO	2.83268
TSPAN17	2.82718
TSC2	2.81645
TRNT1	2.81077
TRIP12	2.80917
TRIP11	2.80658
TRIO	2.80593
TRIM9	2.80591
TRIM5	2.80488
TRIM28	2.80437
TRIM21	2.79389
TRIB2	2.78524
TRIB1	2.78355
TREML2	2.78126
TRAPPC4	2.7662
TRAPPC11	2.75746
TRANK1	2.75286
TRAFD1	2.74866
TRAF7	2.74823
TRABD	2.74424
TPRG1L	2.74197
TPR	2.73852
TPM2	2.72219
TPD52	2.71942
TPCN1	2.71902
TP53INP1	2.71826
TOPORS	2.7157
TOGARAM1	2.71413
TOB2	2.70751
TNRC6C	2.70687
TNRC6B	2.70456
TNRC18	2.70071
TNPO1	2.69773
TNKS2	2.68218
TNKS	2.67908
TNIP1	2.67803
TNIK	2.66947
TNFRSF1B	2.66446
TNFRSF1A	2.66339
TNFAIP3	2.66069
TMUB1	2.6487
TMSB4X	2.64683
TMPRSS2	2.64585
TMOD3	2.64309
TMEM70	2.63043
TMEM268	2.62482
TMEM245	2.6217
TMEM168	2.62155
TMEM147	2.62023
TMEM131L	2.61079
TMEM131	2.60801
TMEM101	2.60608
TMED8	2.60155
TMCC3	2.59674
TMC6	2.59568
TMBIM6	2.59313
TM9SF3	2.59196
TM6SF1	2.58769
TLR6	2.58487
TLR4	2.58111
TLR10	2.57349
TLN1	2.56851
TKT	2.56191
TK2	2.56178
TIPARP	2.55568
TIMP2	2.54232
TIGD2	2.53955
TIAL1	2.5376
TIA1	2.53112
THEMIS2	2.52091
THBS1	2.51612
THAP9	2.51307
THAP5	2.51289
THAP4	2.50567
THAP2	2.49457
THADA	2.49181
TGFBR2	2.49059
TGFBI	2.48982
TG	2.48128
TFRC	2.47712
TEX264	2.4623
TET2	2.46072
TET1	2.45382
TESK1	2.45346
TENT4B	2.44974
TDRD7	2.4473
TCTN1	2.44477
TCP11L2	2.43943
TCN2	2.43034
TCF7	2.42396
TCF4	2.42395
TCF25	2.42162
TCF20	2.41318
TBXAS1	2.411
TBX21	2.40713
TBL1XR1	2.40674
TBCC	2.40468
TBC1D9	2.39739
TBC1D10A	2.39665
TAX1BP1	2.39656
TASOR2	2.39455
TARS	2.38946
TARDBP	2.38681
TAP1	2.3784
TAOK1	2.37706
TAGAP	2.37465
TAF6L	2.3704
TAF6	2.36634
TAF4	2.36324
TAF10	2.36146
TAB1	2.35946
SYVN1	2.3581
SYNE2	2.3576
SYNE1	2.35547
SYNCRIP	2.3554
SYK	2.34993
SWAP70	2.34403
SVIL	2.34291
SUSD3	2.34221
SUSD1	2.34086
SURF1	2.33448
SUPT5H	2.33394
SUPT16H	2.33228
SUN2	2.32473
SUGP2	2.32252
STX7	2.31282
STUB1	2.30337
STT3B	2.29985
STT3A	2.29626
STOM	2.28493
STK17A	2.28491
STIM2	2.27592
STIM1	2.27024
STEAP4	2.26665
STAT5B	2.25729
STAT5A	2.25727
STAT4	2.25701
STAT2	2.25386
STAT1	2.2483
STAG1	2.24474
ST6GALNAC4	2.24275
ST6GALNAC2	2.23757
SSRP1	2.23252
SSH1	2.22967
SSBP4	2.22656
SSBP3	2.224
SSBP2	2.22176
SRSF5	2.22033
SRSF2	2.22026
SRPK1	2.21983
SRM	2.21825
SRI	2.21477
SRGN	2.20922
SREBF2	2.20885
SQSTM1	2.20759
SPTLC2	2.20521
SPTLC1	2.20226
SPTBN1	2.19303
SPTAN1	2.1929
SPSB3	2.18956
SPRYD7	2.18515
SPPL2A	2.18284
SPOP	2.18184
SPOCK2	2.16754
SPIDR	2.16435
SPG7	2.16045
SPEG	2.15566
SPDEF	2.15501
SPATA6	2.1526
SPAG7	2.15169
SP3	2.1431
SP110	2.12518
SP1	2.11232
SOX5	2.11072
SORL1	2.11054
SOCS4	2.10221
SNX29	2.09704
SNX25	2.09701
SNX13	2.09651
SNRPB	2.0965
SNRPA1	2.07226
SNRNP200	2.07039
SNRK	2.06955
SNAPC4	2.06827
SMG7	2.06255
SMG1	2.06213
SMCHD1	2.05881
SMC6	2.05247
SMARCC1	2.04596
SMARCA4	2.04424
SMAD7	2.03971
SMAD5	2.03601
SMAD3	2.03465
SLU7	2.03225
SLF2	2.02616
SLC9A9	2.02592
SLC7A6	2.02442
SLC7A5	2.02352
SLC7A1	2.02081
SLC6A6	2.01997
SLC52A1	2.01938
SLC4A8	2.01876
SLC4A7	2.01777
SLC4A11	2.01673
SLC46A3	2.00511
SLC45A4	2.0045
SLC43A3	2.00394
SLC43A2	2.00315
SLC40A1	2.00109
SLC3A2	2.00063
SLC38A9	1.99185
SLC38A2	1.98616
SLC38A10	1.97675
SLC38A1	1.97619
SLC37A3	1.975
SLC37A2	1.96666
SLC36A4	1.9663
SLC35E3	1.96485
SLC35A5	1.96093
SLC30A5	1.95895
SLC30A1	1.95509
SLC2A3	1.9504
SLC26A6	1.94873
SLC26A2	1.94692
SLC25A29	1.94341
SLC23A2	1.94264
SLC20A1	1.94109
SLC1A5	1.93976
SLC1A4	1.93897
SLC16A6	1.93312
SLC15A4	1.93255
SLC12A9	1.9313
SLC12A7	1.92839
SLC12A6	1.92648
SLC11A1	1.92179
SKIV2L	1.92109
SKAP2	1.91925
SIRT7	1.91557
SIRT2	1.90462
SIPA1L3	1.90242
SIPA1	1.89897
SIGIRR	1.89056
SHPRH	1.8872
SHKBP1	1.88147
SHISA2	1.87959
SHARPIN	1.87948
SHANK3	1.87933
SH3RF2	1.87258
SH3RF1	1.87067
SH3BP5	1.869
SH3BGRL3	1.86543
SH2D3C	1.86369
SH2B3	1.85603
SGTA	1.85421
SGSM3	1.85214
SGK1	1.84708
SGF29	1.84599
SFMBT2	1.84475
SF3B5	1.83918
SF3B2	1.83698
SF3B1	1.83242
SF1	1.83171
SETX	1.82981
SETD1A	1.8294
SETBP1	1.82888
SESN3	1.82542
SERPINE2	1.82275
SERPINA1	1.82255
SERINC5	1.81516
SERINC3	1.81197
SERINC1	1.81182
SERF2	1.81107
SENP5	1.81059
SEMA4D	1.81045
SELL	1.80355
SELENOO	1.80291
SELENOF	1.80211
SEL1L	1.79666
SEH1L	1.7814
SECISBP2L	1.7797
SEC61G	1.77927
SEC24D	1.77796
SEC23IP	1.77575
SEC22A	1.77432
SEC14L5	1.77331
SDS	1.77294
SCN8A	1.7653
SCAF4	1.76486
SCAF11	1.76439
SC5D	1.76223
SBNO2	1.76173
SBNO1	1.75785
SBK1	1.75559
SATB1	1.75518
SARS	1.75484
SAMSN1	1.75367
SAMD9	1.7496
S1PR4	1.74744
S100A8	1.74705
S100A4	1.74568
S100A13	1.74524
S100A12	1.74398
S100A11	1.74383
S100A10	1.73148
S-LZ	1.72999
RUVBL1	1.72993
RUNX3	1.72895
RUBCNL	1.72663
RUBCN	1.72082
RSRP1	1.72081
RSRC2	1.71671
RSF1	1.71326
RSC1A1	1.70817
RSAD2	1.70807
RRP8	1.70723
RRN3	1.70552
RRAS2	1.70409
RPSA	1.70288
RPS9	1.69849
RPS8	1.69041
RPS6KL1	1.69004
RPS6KB2	1.68942
RPS5	1.68844
RPS3	1.68521
RPS27A	1.68496
RPS20	1.68192
RPS19	1.68069
RPS18	1.68005
RPS16	1.67593
RPS15A	1.67391
RPS11	1.67194
RPS10	1.67154
RPLP2	1.66932
RPLP0	1.66817
RPL8	1.66575
RPL37	1.66472
RPL34	1.65976
RPL32	1.65809
RPL28	1.65798
RPL27	1.65597
RPL26	1.65461
RPL22	1.65429
RPL21	1.65244
RPL18	1.65144
RPL17-C18orf32	1.64994
RPL11	1.64792
RPL10A	1.64704
ROCK1	1.64536
RO60	1.64494
RNPEPL1	1.63778
RNPEP	1.63395
RNPC3	1.62746
RNF6	1.62585
RNF214	1.61419
RNF2	1.61382
RNF19B	1.6135
RNF19A	1.61299
RNF181	1.61284
RNF149	1.60633
RNF144A	1.60441
RNF122	1.6032
RNF114	1.60204
RNASE4	1.59995
RMND5A	1.59713
RIPOR2	1.59581
RIPK1	1.59074
RING1	1.58573
RIF1	1.57866
RICTOR	1.57743
RHOG	1.57197
RHOB	1.57174
RHBDF2	1.56379
RGS19	1.55889
RGS18	1.55689
RGS14	1.55146
RGS13	1.54907
RGS10	1.54644
RGS1	1.54504
RGL2	1.54154
RFNG	1.53473
RFC1	1.53243
RF01295	1.53194
RF01294	1.52842
RF01290	1.52741
RF01268	1.5273
RF00030	1.5259
RF00009	1.52125
RF00002	1.5207
REXO1	1.51918
REX1BD	1.51795
REV3L	1.51755
RESF1	1.51738
RELA	1.51466
REL	1.51249
RECQL4	1.50904
RECQL	1.50703
REC8	1.50189
RDX	1.50102
RCSD1	1.49912
RCOR1	1.49898
RCL1	1.49891
RC3H2	1.49852
RC3H1	1.49832
RBM15	1.49816
RBM14	1.49327
RBM12B	1.48894
RBM12	1.48636
RBCK1	1.48567
RB1	1.48161
RASSF4	1.48149
RASGRP3	1.4814
RASGRP2	1.48135
RASAL3	1.47899
RASAL2	1.47716
RASA1	1.47649
RAP1GDS1	1.47627
RANBP6	1.46809
RANBP2	1.46506
RAMP2	1.46446
RALGPS2	1.46404
RALGAPA1	1.46333
RAI1	1.45927
RACK1	1.45893
RAC2	1.45633
RABL6	1.45398
RABGAP1L	1.4531
RABGAP1	1.45092
RABEP1	1.45066
RABAC1	1.44843
RAB7A	1.44717
RAB5B	1.44706
RAB39A	1.44586
RAB37	1.44276
RAB22A	1.44208
RAB20	1.44123
RAB1A	1.43944
R3HDM4	1.43692
QSER1	1.43328
QARS	1.43169
PVRIG	1.42725
PUS1	1.42321
PUM2	1.42192
PTTG1IP	1.41899
PTPRJ	1.41392
PTPRE	1.41377
PTPN7	1.41329
PTPN6	1.41198
PTPN4	1.41114
PTP4A2	1.41105
PTK6	1.40667
PTK2B	1.4047
PTH1R	1.40459
PTGS2	1.4034
PTGER4	1.39979
PTBP3	1.39969
PTBP1	1.39573
PTAFR	1.39531
PSTPIP2	1.39131
PSTPIP1	1.39077
PSMF1	1.38984
PSME4	1.38823
PSME2	1.38554
PSME1	1.38352
PSMC3	1.38338
PSMC1	1.38184
PSMB9	1.37901
PSMB8	1.37838
PSMB4	1.3774
PSMB10	1.37612
PSMB1	1.37533
PSMA6	1.3681
PSMA3	1.36321
PSEN1	1.36044
PSAP	1.35926
PRRC2C	1.35917
PRR5L	1.35544
PRR5	1.35457
PRR14	1.3542
PRPF8	1.34935
PRPF4B	1.34631
PRPF40A	1.34447
PROX1	1.34405
PROM1	1.34202
PRKDC	1.33995
PRKD3	1.33851
PRKCB	1.33742
PRKAR1A	1.33737
PRKACB	1.33591
PRF1	1.33484
PREX1	1.33217
PRDX5	1.32775
PRAG1	1.32761
PPP6R1	1.3264
PPP6C	1.32444
PPP4R3B	1.31952
PPP3CA	1.31926
PPP1R12A	1.31385
PPM1J	1.30695
PPM1B	1.30689
PPL	1.3021
PPIB	1.30072
PPCS	1.30027
POU2AF1	1.29935
POT1	1.29831
PNPT1	1.29702
PNPLA7	1.29653
PNPLA2	1.2943
PNN	1.29358
PNKP	1.2907
PML	1.28837
PLVAP	1.28315
PLSCR3	1.2827
PLSCR1	1.28158
PLK3	1.27783
PLEKHM3	1.27739
PLEKHA2	1.27663
PLD4	1.26889
PLD3	1.26775
PLCL2	1.26646
PLCG2	1.26621
PLCG1	1.26576
PLCB2	1.2653
PLBD2	1.26479
PLBD1	1.26403
PLB1	1.25937
PLAUR	1.25875
PLAC8	1.25689
PKN1	1.25596
PKM	1.25566
PKIA	1.25371
PJA2	1.25368
PITPNM2	1.25353
PIP5K1B	1.25265
PIN1	1.25203
PIM3	1.25122
PIKFYVE	1.25056
PIK3R5	1.24765
PIK3R1	1.2467
PIK3CD	1.24542
PIK3CB	1.24505
PIK3CA	1.24478
PIK3C2B	1.24451
PIK3AP1	1.23868
PIGW	1.238
PIGM	1.23598
PHTF2	1.23573
PHTF1	1.23217
PHIP	1.23
PHF13	1.22913
PHF1	1.22897
PHC3	1.22785
PHB2	1.22776
PHACTR1	1.22742
PGS1	1.22706
PGM2L1	1.22547
PGLYRP1	1.22494
PGAM1	1.22491
PFKFB4	1.22441
PFKFB3	1.22372
PELP1	1.21806
PEAK1	1.21682
PDXK	1.21607
PDS5B	1.21509
PDP2	1.21496
PDLIM7	1.21469
PDK1	1.21013
PDIA3	1.2096
PDE8A	1.20816
PDE7A	1.20596
PDE4B	1.20418
PDCD7	1.20081
PDCD5	1.19987
PDCD4	1.19231
PDAP1	1.18913
PCSK7	1.18851
PCNX1	1.18625
PCM1	1.18612
PCIF1	1.18249
PCGF5	1.17992
PCF11	1.17899
PCBP2	1.17819
PCBP1	1.17791
PBXIP1	1.17766
PBRM1	1.17745
PAX5	1.17617
PARVG	1.17599
PARP9	1.17269
PARP14	1.17193
PARP12	1.17171
PARP10	1.16882
PARP1	1.16825
PARG	1.16672
PANX1	1.16658
PALM	1.16543
PAK1	1.16468
PAIP2	1.16
PAG1	1.15556
PAFAH1B2	1.15448
PACSIN1	1.15079
PACS1	1.15058
PABPC1	1.15022
P97BCNT	1.14994
OTULIN	1.14702
OTUD1	1.14676
OSTF1	1.14624
OSM	1.14551
OSER1	1.14409
OSBPL8	1.14328
ORC4	1.14052
ORAI2	1.14048
OPA1	1.14034
OGFR	1.13858
OAZ1	1.13771
OAS1	1.13725
NUPR1	1.13657
NUP98	1.13614
NUP50	1.13552
NUP214	1.13216
NUP210	1.13212
NUP205	1.13133
NUP153	1.12969
NUMA1	1.12969
NUGGC	1.12886
NUFIP2	1.12876
NUDT9	1.12871
NUDT15	1.12799
NUDCD3	1.1274
NUCB2	1.12612
NUAK2	1.12605
NTHL1	1.12557
NT5E	1.1249
NT5C3A	1.12455
NSMCE1	1.12274
NRBP1	1.12156
NR4A3	1.12154
NR4A2	1.12111
NR4A1	1.11885
NPRL3	1.11534
NPEPPS	1.11473
NPC2	1.11236
NOXA1	1.11169
NOTCH2	1.11112
NOTCH1	1.11103
NOP53	1.11028
NOM1	1.10989
NOL9	1.10924
NOC3L	1.1072
NNT	1.10638
NME4	1.10471
NLRP1	1.10283
NLRC5	1.10202
NKTR	1.10121
NISCH	1.09977
NIPSNAP1	1.09958
NIPBL	1.09672
NIN	1.0965
NHLRC2	1.09618
NFKBIA	1.09581
NFKB1	1.09527
NFIL3	1.09466
NFE2L3	1.09381
NFE2L1	1.09343
NFE2	1.0934
NFATC3	1.09135
NFAT5	1.09106
NFAM1	1.08959
NEMP1	1.08919
NELFE	1.08875
NELFA	1.08755
NEK9	1.08744
NEK7	1.08655
NEK1	1.08576
NEBL	1.08348
NEB	1.07885
NDUFV1	1.07851
NDUFS7	1.07724
NDUFS2	1.07699
NDUFB9	1.0769
NDUFB7	1.07644
NDUFB6	1.07641
NDUFA6	1.07639
NDUFA10	1.07418
NDST1	1.07394
NDRG1	1.07361
NDOR1	1.07282
NDC1	1.06958
ND6	1.06875
ND4L	1.06865
ND4	1.06751
ND2	1.06655
ND1	1.0663
NCR3	1.06297
NCOA7	1.06256
NCOA6	1.06134
NCOA3	1.06014
NCOA1	1.05923
NCLN	1.05688
NCKAP1L	1.05684
NCK2	1.05666
NCF2	1.05508
NCF1	1.05106
NCAPH2	1.04988
NCAPH	1.04984
NBEAL2	1.04803
NAXD	1.04788
NAV1	1.04701
NAPRT	1.04481
NAIP	1.04455
NADSYN1	1.04404
NADK	1.04403
NAB1	1.0434
NAA15	1.04216
N4BP2	1.0408
MYO9B	1.04037
MYO9A	1.04016
MYO7A	1.03751
MYO1G	1.03721
MYO1C	1.03613
MYLIP	1.03582
MYL6B	1.03532
MYL12A	1.03425
MYH9	1.03375
MYCBP2	1.03257
MYBPH	1.03001
MYBPC2	1.02959
MXD1	1.02525
MX2	1.02478
MX1	1.02402
MVP	1.02399
MVB12B	1.02329
MTSS1	1.02237
MTREX	1.02221
MTR	1.02208
MTPN	1.02187
MTOR	1.02161
MTNR1B	1.02033
MTCL1	1.01973
MTA1	1.01947
MSMO1	1.01934
MSL1	1.01893
MSH6	1.01819
MS4A8	1.01748
MS4A1	1.01706
MRTFA	1.01569
MRPL41	1.01554
MROH1	1.01122
MREG	1.01017
MRC1	1.01006
MPZL1	1.00962
MPHOSPH8	1.00793
MOV10L1	1.00761
MOV10	1.0046
MOB2	1.00431
MOB1A	1.00254
MMS22L	1.00206
MMP25	0.999645
MLEC	0.998981
MIF	0.998777
MICALL1	0.998197
MICAL1	0.997967
MIB2	0.997452
MIB1	0.997374
MGAT4B	0.996019
MGAT4A	0.995285
MGA	0.99489
MFSD14B	0.994676
MFSD12	0.993814
MFAP1	0.992085
METTL22	0.991906
METRNL	0.991486
MEPCE	0.990544
MEGF9	0.990287
MEGF8	0.987853
MEF2C	0.987735
MED8	0.987341
MED25	0.986556
MED13L	0.983927
MED13	0.981481
MED1	0.980839
MDN1	0.980594
MDH2	0.979975
MCUR1	0.978796
MCUB	0.977802
MCM7	0.973415
MCL1	0.973047
MBNL1	0.971226
MBD5	0.971093
MBD4	0.970988
MBD2	0.968802
MAZ	0.96872
MATK	0.968469
MAT2B	0.96827
MAT2A	0.966717
MAST3	0.966335
MARK4	0.96551
MARF1	0.965391
MARCKS	0.964698
MAP7D1	0.964091
MAP4K2	0.962894
MAP3K7	0.961036
MAP3K5	0.959813
MAP1S	0.957838
MAP1LC3A	0.957347
MAN2B1	0.956586
MAN2A1	0.956124
MAN1C1	0.955266
MAN1A1	0.954546
Mail	0.953699
MAFB	0.953322
MACF1	0.952879
LZTS2	0.951385
LYST	0.950745
LYN	0.949014
LY86	0.948156
LY6E	0.945528
LUC7L3	0.945343
LUC7L	0.943889
LTN1	0.94339
LTF	0.942905
LTBR	0.942822
LTB	0.942205
LSM11	0.941592
LRRN2	0.940919
LRRK2	0.939446
LRRK1	0.93928
LRRC8D	0.935869
LRRC8A	0.935074
LRRC45	0.934842
LRRC18	0.934397
LRPAP1	0.932897
LRP10	0.931957
LRP1	0.929169
LRMP	0.929101
LRIF1	0.926647
LRG1	0.926121
LRCH4	0.925802
LRCH3	0.923103
LRCH1	0.922393
LRBA	0.920044
LPCAT4	0.919663
LPCAT1	0.919647
LNPEP	0.919598
LMO2	0.919259
LMNA	0.919195
LMF2	0.918773
LIPA	0.918737
LIMD2	0.918063
LIMD1	0.916349
LIG4	0.913894
LGMN	0.913797
LGALS3BP	0.911633
LGALS3	0.910716
LENG8	0.91044
LEMD3	0.909682
LEF1	0.908373
LDLRAP1	0.90672
LDLRAD4	0.906557
LDH-A	0.906231
LCP2	0.905189
LCP1	0.90477
LCLAT1	0.902867
LCK	0.90275
LATS1	0.902237
LAT	0.901682
LARP4	0.899195
LAPTM5	0.898799
LAP3	0.896676
LAMB2	0.895189
LAG3	0.894279
KPNB1	0.892557
KPNA4	0.889949
KPNA1	0.888902
KMT5B	0.888705
KMT2E	0.887231
KMT2D	0.886875
KMT2C	0.886843
KLHL36	0.886045
KLHL3	0.882843
KLHL24	0.882214
KLHL21	0.880927
KLHL17	0.879487
KLHL12	0.876222
KLHL11	0.874115
KLHDC4	0.873864
KLF6	0.872351
KLF5	0.872243
KLF4	0.871345
KLF2	0.871296
KLF13	0.871073
KIFC1	0.87107
KIF7	0.870856
KIF5B	0.870724
KIF1C	0.869589
KIF13A	0.867408
KIDINS220	0.863217
KIAA1671	0.862485
KIAA1147	0.861443
KIAA1109	0.860847
KIAA0513	0.860599
KIAA0040	0.860468
KDM6B	0.860245
KDM5A	0.860212
KDM3B	0.858031
KDM1B	0.857471
KCNT1	0.857274
KCNMB3	0.855755
KCNH2	0.855482
KBTBD8	0.853943
KATNB1	0.853775
KAT7	0.852533
JUNB	0.847696
JUN	0.846995
JMJD1C	0.845694
JDP2	0.845424
JCHAIN	0.843728
JAML	0.842881
JAKMIP1	0.841314
JAK3	0.841218
JAK2	0.841134
JADE2	0.841015
JADE1	0.838418
ITSN2	0.838021
ITPRIP	0.836268
ITPR3	0.833825
ITPR2	0.833372
ITPR1	0.833052
ITPKB	0.832684
ITM2C	0.832346
ITM2B	0.832213
ITGB7	0.8322
ITGB2	0.829406
ITGAM	0.827746
ITGAD	0.826498
ITGA6	0.826004
ITGA5	0.825493
ISG20	0.825274
ISG17	0.824053
IRF9	0.822885
IRF7	0.822536
IRF5	0.820058
IRF3	0.819754
IRF2BP2	0.819245
IRF2BP1	0.817853
IRF1	0.817653
IQSEC1	0.817561
IQGAP1	0.817532
IPO8	0.816114
IPO7	0.813574
IPO5	0.813549
IPO4	0.813257
IPCEF1	0.812605
INTS7	0.812587
INTS4	0.811971
INSYN2B	0.811867
INPPL1	0.811095
INPP5F	0.809519
INPP5D	0.808615
INPP4A	0.807619
INO80E	0.80677
INO80D	0.806423
INO80	0.805813
INHBB	0.805591
IMPAD1	0.805571
IL4R	0.804628
IL2RB	0.803683
IL27RA	0.803359
IL21R	0.80282
IL1RN	0.801965
IL1B	0.801363
IL17RA	0.80122
IL12RB1	0.798803
IL10RA	0.797337
IKZF3	0.797189
IKZF1	0.794371
IKBKB	0.793433
IGSF8	0.793001
IGFALS	0.792664
IFNAR1	0.792312
IFITM3	0.791464
IFIT5	0.790237
IFIT3	0.784709
IFIT2	0.784158
IFIT1	0.783526
IFIH1	0.783156
IFI6	0.782819
IFI44L	0.782203
IFI44	0.781272
IFI35	0.780336
IDO1	0.780143
IDH2	0.778865
ID3	0.777459
ICAM3	0.777393
IBTK	0.777091
HYI	0.774379
HVCN1	0.774036
HSPB8	0.773882
HSPA9	0.772642
HSPA8	0.769013
HSPA5	0.767761
HSF1	0.767439
HS3ST1	0.76684
HPSE	0.764622
HPS5	0.764119
HPCAL1	0.76334
HNRNPM	0.761652
HNRNPA2B1	0.761598
HNRNPA0	0.76136
HMOX1	0.761319
HMGCR	0.760739
HM13	0.760032
HLTF	0.759798
HLA-DRA	0.759654
HLA-DOB	0.759485
HLA-DOA	0.759423
HK3	0.758457
HIVEP3	0.758364
HIVEP2	0.757956
HIPK3	0.757459
HIPK1	0.757189
HHEX	0.7562
HGS	0.75611
HFE	0.756109
HES4	0.753084
HERC6	0.752363
HERC5	0.752115
HERC4	0.751641
HERC2	0.751412
HERC1	0.750717
HELZ	0.749851
HECTD1	0.749627
HEBP1	0.747546
HEATR5B	0.747363
HDAC9	0.745259
HDAC7	0.745056
HDAC5	0.744186
HCST	0.743933
HCK	0.743755
HBEGF	0.742871
HAUS2	0.742721
HAGHL	0.742635
H2AFZ	0.742092
H2AFY	0.741326
H2AFV	0.740177
H2AFJ	0.739524
GYPC	0.739267
GTF3C4	0.738149
GTF2A1	0.737365
GSTZ1	0.737294
GSN	0.737074
GSDMD	0.736633
GRN	0.736589
GRK2	0.735396
GRIK4	0.735056
GPX1	0.734455
GPR35	0.733974
GPR18	0.733879
GPR171	0.732563
GPR152	0.732148
GPAT4	0.731542
GPANK1	0.730452
GOLGA4	0.728274
GNPTG	0.728074
GNE	0.72771
GNB2	0.727108
GMIP	0.726523
GMFG	0.725999
GLUL	0.724797
GGT7	0.724201
GFPT1	0.723565
GET4	0.723304
GEMIN5	0.722847
GCC2	0.722148
GBP5	0.72151
GBP2	0.719035
GATAD2B	0.718132
GATA3	0.716681
GALNT6	0.715902
GALNT1	0.714898
GALK1	0.710817
GAL1	0.710745
GABPA	0.709411
FZD5	0.709211
FYN	0.709173
FYB1	0.709141
FUT8	0.707959
FUS	0.707186
FTSJ3	0.706604
FTH1	0.704839
FST	0.704779
FRYL	0.703151
FOXS1	0.702062
FOSL2	0.700786
FOSB	0.699519
FOS	0.699294
FNBP4	0.699096
FNBP1	0.697499
FMNL1	0.695062
FLVCR1	0.694314
FLT3LG	0.693431
FLOT2	0.692732
FLOT1	0.692693
FLNB	0.692564
FLII	0.691738
FKBP8	0.691359
FKBP15	0.691177
FKBP11	0.690454
FIS1	0.689397
FIBP	0.687857
FGR	0.687724
FGL2	0.685012
FGFR2	0.68088
FGD3	0.679205
FGD2	0.678577
FEM1B	0.678063
FCRLA	0.676954
FCN1	0.675537
FCHSD2	0.673912
FCER1G	0.673737
FBXW11	0.673632
FBXO42	0.673447
FBXO4	0.672909
FBXO21	0.672594
FBXO11	0.671208
FBXL6	0.670419
FBXL3	0.66894
FBH1	0.668599
FAR1	0.668221
FANCM	0.666394
FAM49A	0.666393
FAM43A	0.666095
FAM214A	0.665593
FAM193B	0.664946
FAM193A	0.663498
FAM168B	0.663478
FAM160A2	0.66178
FAM13B	0.661194
FAM131B	0.660648
FAM129C	0.659645
FAM129A	0.658525
F5	0.658475
F2R	0.657555
F13A1	0.656843
EZR	0.652522
EXOSC7	0.650349
EXOC8	0.649114
EXOC5	0.648093
EXOC3	0.647693
EWSR1	0.645053
EVL	0.644989
EVI5	0.644927
EVI2B	0.643684
ETS2	0.64349
ETNK1	0.642911
ETFB	0.640507
ESCO1	0.640338
ERO1B	0.640181
ERCC8	0.638473
ERBIN	0.638205
ERAP2	0.637686
EPSTI1	0.636976
EPS15	0.636938
EPN1	0.636816
EPM2AIP1	0.636477
EPG5	0.63593
EPB41L2	0.635009
EPB41L1	0.634721
EP300	0.634437
ENTPD8	0.633082
ENTPD4	0.633034
ENSA	0.63273
ENPP2	0.629786
ENG	0.62943
ENDOV	0.628859
EMP3	0.62811
EMP1	0.627803
EML3	0.627648
EMILIN2	0.626937
ELMO2	0.625378
ELMO1	0.623848
ELL2	0.623569
ELK4	0.622285
EIF5	0.620825
EIF4G3	0.620775
EIF4G2	0.618341
EIF4A2	0.617117
EIF4A1	0.614874
EIF3K	0.614785
EIF3I	0.614196
EIF3H	0.613392
EIF3G	0.611124
EIF3A	0.610767
EIF2S1	0.609693
EIF2AK4	0.608892
EIF1	0.607873
EHMT2	0.607604
EHD3	0.606778
EHBP1L1	0.605439
EGR1	0.605356
EFR3B	0.605029
EFR3A	0.601683
EFCAB6	0.601342
EEF1D	0.600001
EEF1B2	0.598378
EEF1A1	0.59829
EEA1	0.59747
EDC3	0.595478
ECHDC1	0.594574
ECE1	0.59399
E4F1	0.592185
E2F2	0.592091
DYSF	0.591568
DYRK2	0.59034
DYNLRB1	0.589054
DYNC2H1	0.588919
DUSP6	0.588576
DUSP5	0.588396
DUSP4	0.587882
DUSP2	0.587243
DUSP1	0.587076
DUS1L	0.586042
DTX3	0.585488
DST	0.584781
DRB3	0.584638
DPYSL2	0.583912
DPY19L4	0.583347
DPP8	0.582328
DPP7	0.581041
DPH7	0.580968
DOP1B	0.58073
DOK2	0.580116
DOK1	0.57851
DOCK9	0.577957
DOCK8	0.575091
DNPH1	0.572745
DNM1L	0.572601
DNASE2	0.572339
DNAJC13	0.571817
DNAH7	0.571592
DMXL1	0.5714
DMAP1	0.570091
DLG1	0.569942
DIP2B	0.569673
DICER1	0.569359
DIAPH1	0.569317
DHX58	0.566193
DHX36	0.565667
DHX30	0.564302
DHX15	0.563593
DHRS9	0.563236
DHRS3	0.563199
DGKZ	0.562681
DGKA	0.5619
DENND6B	0.561576
DENND5B	0.56133
DENND5A	0.560448
DENND4C	0.558827
DENND4A	0.556722
DENND1C	0.554358
DEGS1	0.553561
DEF6	0.553339
DECR1	0.552982
DEAF1	0.551023
DDX6	0.548622
DDX58	0.547432
DDX5	0.546982
DDX39B	0.54678
DDX39A	0.546727
DDX31	0.546209
DDX17	0.545658
DDIT4	0.544633
DDI2	0.543218
DDHD2	0.542075
DCT	0.539266
DCBLD2	0.539084
DCAF15	0.537845
DCAF11	0.53667
DCAF1	0.535617
DBP	0.535084
DAZAP1	0.534051
DAPP1	0.531187
DAPK1	0.530726
DAGLB	0.529682
DAG1	0.528416
CYTH1	0.526734
CYC1	0.525618
CYBC1	0.525307
CYBA	0.525258
CYB5R1	0.523877
CYB561A3	0.523174
CXXC5	0.522222
CXXC1	0.517776
CXCR4	0.517242
CXCL10	0.516978
CWC15	0.515393
CUL9	0.514453
CUL3	0.514409
CUBN	0.513796
CTSZ	0.513614
CTSS	0.512542
CTSK	0.512154
CTSF	0.512007
CTSB	0.511522
CTR9	0.51112
CTNNB1	0.510043
CTLA4	0.5096
CTDP1	0.508104
CTBP1	0.506811
CSTF1	0.506097
CST3	0.50602
CSRNP1	0.505812
CSNK1G2	0.502624
CSK	0.501864
CSGALNACT2	0.501574
CSF3R	0.50094
CSF2RB	0.500876
CSF1R	0.498874
CSE1L	0.498137
CSDE1	0.498036
CSAD	0.497876
CRYBG1	0.497508
CRYBB1	0.497245
CRTC2	0.497132
CROCC	0.496467
CRISPLD2	0.495843
CREG1	0.494968
CRBN	0.494868
CPT1A	0.494793
CPSF6	0.49271
CPSF1	0.492391
CPNE8	0.492145
CPNE3	0.491939
CPEB4	0.491867
COX8A	0.490504
COX6B1	0.489433
COX3	0.488848
COX1	0.488612
COTL1	0.48861
CORO1A	0.485952
COPG1	0.485602
COPE	0.484239
COPB1	0.484193
COMMD9	0.483898
COLGALT1	0.483801
COG5	0.483615
COBLL1	0.483022
COA1	0.480491
CNTRL	0.479061
CNPPD1	0.477903
CNP	0.477723
CNOT6L	0.477607
CNOT6	0.476079
CNOT1	0.475802
CNBP	0.475704
CMTR2	0.475257
CMTR1	0.474969
CMTM3	0.474279
CMPK2	0.473852
CLTC	0.47327
CLNS1A	0.47208
CLK3	0.470607
CLK1	0.470346
CLIP4	0.469815
CLIP2	0.469678
CLEC4A	0.468789
CLEC3B	0.468501
CLDND1	0.467296
CLCN7	0.466815
CLCN3	0.466703
CLASRP	0.466203
CISH	0.465061
CIITA	0.464866
CIC	0.463912
CIB1	0.463086
CIAO3	0.463048
CHPF2	0.46161
CHMP4C	0.461552
CHML	0.460181
CHI3L1	0.460089
CHD9	0.459887
CHD7	0.459766
CHD4	0.457695
CHD3	0.456698
CHD2	0.456539
CERS4	0.455429
CEPT1	0.452956
CEP70	0.452064
CEP350	0.451477
CEP170	0.45019
CEP162	0.447514
CENPC	0.447115
CELF2	0.44657
CELF1	0.444338
CEBPD	0.443795
CEBPB	0.443585
CDV3	0.443111
CDKN2D	0.442458
CDKN2AIP	0.441684
CDKN1B	0.441486
CDK12	0.441403
CDH23	0.441015
CDCA8	0.436221
CDC5L	0.436141
CDC37	0.434418
CDC27	0.433197
CD9	0.431802
CD84	0.430875
CD83	0.429117
CD82	0.429095
CD81	0.42683
CD79B	0.426524
CD79A	0.424425
CD74	0.420839
CD69	0.420407
CD6	0.420155
CD52	0.419068
CD5	0.416646
CD47	0.412608
CD44	0.412467
CD4	0.410553
CD3G	0.40925
CD3E	0.406341
CD3D	0.402504
CD37	0.401
CD247	0.400637
CD22	0.399325
CD1D	0.397142
CD19	0.397094
CD180	0.396745
CD163	0.396073
CD14	0.394954
CCR7	0.39458
CCR4	0.389484
CCP110	0.386806
CCNL1	0.385484
CCNH	0.385332
CCNE1	0.384909
CCND3	0.384775
CCL5	0.383862
CCHCR1	0.381664
CCDC88C	0.378053
CCDC88A	0.377494
CCDC61	0.377381
CCDC50	0.376631
CCDC18	0.373015
CC2D1B	0.372116
CBX5	0.370171
CBLB	0.368099
CBL	0.363825
CARF	0.362777
CARD9	0.362624
CARD6	0.359449
CARD19	0.358333
CAPRIN1	0.356669
CAPN10	0.350279
CAPN1	0.350017
CAPG	0.344206
CAMTA2	0.341956
CAMK1D	0.34063
CALR	0.339134
CALM3	0.3381
CALM2	0.336523
CALCOCO2	0.333437
CAHI-DQA2	0.331973
CA2	0.324827
C9orf72	0.320988
C9orf64	0.316621
C5orf51	0.31085
C5orf22	0.30942
C5AR2	0.309254
C5AR1	0.306523
C3	0.306049
C2CD5	0.302673
C1QC	0.301062
C1QB	0.300975
C1QA	0.296369
C19orf66	0.295699
C17orf75	0.295411
C12orf57	0.294881
BUD23	0.293811
BTN2A2	0.292853
BTLA	0.291134
BTG2	0.289843
BTAF1	0.289209
BRWD1	0.288585
BRIP1	0.284802
BRD9	0.279887
BRAF	0.278258
BPTF	0.277929
BPI	0.274596
BNIP2	0.271912
BLNK	0.268072
BLK	0.268037
BIRC6	0.265583
BIRC3	0.260654
BIN1	0.257744
BICRA	0.257462
BHLHE41	0.249016
BHLHE40	0.245593
BDP1	0.240728
BCL9L	0.226691
BCL7C	0.226037
BCL6	0.220084
BCL2L15	0.195776
BCL2	0.181797
BCL11B	0.177277
BCL11A	0.173471
BBX	0.125104
BBS10	0.100212
BAZ1A	-0.143339
BASP1	-0.172771
BANK1	-0.203907
BAG6	-0.207418
BAG2	-0.213593
B3GNT3	-0.214394
AZIN1	-0.219584
AXIN2	-0.238242
AXIN1	-0.243018
AVL9	-0.243272
AUP1	-0.246083
ATXN2L	-0.247718
ATR	-0.251986
ATP8A1	-0.254778
ATP8	-0.261229
ATP6V1G1	-0.267573
ATP6V1A	-0.268382
ATP6V0C	-0.271079
ATP6V0A2	-0.271309
ATP6	-0.275391
ATP5IF1	-0.277388
ATP5F1C	-0.277607
ATP2C1	-0.278999
ATP2B1	-0.279544
ATP2A3	-0.283506
ATP11B	-0.295217
ATP10D	-0.296981
ATP10A	-0.297815
ATN1	-0.299169
ATM	-0.299623
ATL3	-0.299797
ATG4B	-0.307515
ATG2A	-0.309886
ATG16L2	-0.31075
ATF7IP	-0.311333
ATF4	-0.312916
ATAD2B	-0.313111
ATAD2	-0.314674
ASRGL1	-0.318428
ASPSCR1	-0.324524
ASH1L	-0.324993
ASCC2	-0.328627
ARSG	-0.3331
ARRDC4	-0.334303
ARRDC1	-0.335599
ARRB2	-0.340226
ARRB1	-0.341855
ARPC1B	-0.342588
ARNT	-0.34336
ARL5C	-0.344515
ARL4C	-0.346087
ARID5B	-0.348533
ARID4A	-0.35243
ARID2	-0.352728
ARHGEF2	-0.353934
ARHGEF12	-0.354362
ARHGEF11	-0.354577
ARHGEF1	-0.361836
ARHGDIB	-0.365687
ARHGDIA	-0.369316
ARHGAP9	-0.369961
ARHGAP45	-0.370918
ARHGAP31	-0.371225
ARHGAP30	-0.37251
ARHGAP24	-0.372624
ARHGAP17	-0.37548
ARHGAP1	-0.377576
ARFGAP1	-0.377799
AREL1	-0.378807
ARCN1	-0.378961
ARAP3	-0.378985
ARAP1	-0.379186
AQR	-0.379351
APRT	-0.381455
APPBP2	-0.382619
API5	-0.382953
APC	-0.383801
APAF1	-0.38697
AP5Z1	-0.387072
AP5M1	-0.389001
AP4S1	-0.390309
AP3B1	-0.391377
AP2S1	-0.39602
AP2M1	-0.396474
AP2A2	-0.40154
AP1G1	-0.408113
ANXA6	-0.40908
ANXA5	-0.409766
ANXA4	-0.409828
ANXA11	-0.409855
ANXA1	-0.412228
ANO9	-0.413455
ANKRD44	-0.413829
ANKRD37	-0.415479
ANKRD34A	-0.4156
ANKRD17	-0.415857
ANAPC2	-0.416068
AMPD3	-0.416374
AMBRA1	-0.422037
ALPK2	-0.422329
ALOX15	-0.422975
ALG2	-0.42306
ALG12	-0.425127
ALDH4A1	-0.425822
AKT3	-0.426271
AKT2	-0.426504
AKT1	-0.427108
AKNA	-0.428672
AKAP9	-0.429642
AIF1	-0.43047
AHNAK	-0.431683
AHCYL1	-0.432227
AHCTF1	-0.435138
AGRN	-0.438482
AGPS	-0.439043
AGPAT2	-0.440118
AGO4	-0.440163
AFF4	-0.441011
AFF3	-0.444902
AFDN	-0.445614
AFAP1L1	-0.446151
AES	-0.446315
AEBP2	-0.447385
ADORA2B	-0.44863
ADGRE5	-0.452067
ADGRE3	-0.453066
ADD3	-0.457826
ADCK5	-0.4593
ADAR	-0.461238
ADAMTS2	-0.46152
ADAMTS10	-0.462041
ADAM8	-0.46273
ADAM15	-0.463909
ADAM10	-0.465075
ADAL	-0.465202
ADA2	-0.466936
ADA	-0.467193
ACVRL1	-0.467769
ACTR2	-0.468156
ACTN1	-0.46958
ACTB	-0.470386
ACSF2	-0.470753
ACOT7	-0.472578
ACOD1	-0.472624
ACD	-0.472932
ACAP3	-0.472954
ACAP2	-0.473258
ACAP1	-0.474666
ACADVL	-0.477436
ACADS	-0.478796
ACAD9	-0.47947
ACACA	-0.480031
ACAA1	-0.48007
ABTB2	-0.480073
ABTB1	-0.480138
ABCC3	-0.480787
ABCA7	-0.481128
ABCA6	-0.481145
ABCA5	-0.482486
ABCA2	-0.482926
ABCA1	-0.482957
A4GALT	-0.483102
AAMP	-0.484837
ABCC10	-0.487439
ABHD15	-0.487528
ABHD17A	-0.487629
ABHD3	-0.48818
ABI3	-0.488308
ABR	-0.48918
ACIN1	-0.489265
ACO2	-0.489461
ACOT8	-0.489818
ACTG1	-0.490232
ADAMTSL4	-0.491404
ADAP1	-0.492114
ADCY7	-0.493083
ADGRG5	-0.4936
ADGRL1	-0.495654
ADNP	-0.495814
ADORA3	-0.496009
AGAP2	-0.496755
AGO3	-0.500832
AK2	-0.501865
AKAP11	-0.502376
AKAP5	-0.503014
AKR1A1	-0.50362
ALDH1A1	-0.504078
ALG11	-0.504567
ALMS1	-0.505606
ALYREF	-0.505949
AMFR	-0.508764
AMOTL1	-0.509842
AMZ2	-0.510074
ANAPC7	-0.511342
ANKRD52	-0.511386
ANXA3	-0.512642
AP1B1	-0.51464
AP1S1	-0.514648
APBB1IP	-0.514689
APH1A	-0.514741
APLF	-0.514766
APLP2	-0.515864
APPL2	-0.51603
AQP9	-0.516529
ARF1	-0.516963
ARF6	-0.517708
ARFRP1	-0.518344
ARHGAP21	-0.520506
ARPC3	-0.521618
ARPC4	-0.522057
ARPC5	-0.525277
ASAH1	-0.525777
ASNA1	-0.5283
ASXL2	-0.528325
ATAT1	-0.528402
ATF3	-0.529742
ATG2B	-0.530846
ATP13A3	-0.534326
ATP1A1	-0.534837
ATP5F1B	-0.535899
ATP5F1D	-0.536526
ATP5MC3	-0.536975
ATP5PB	-0.538854
ATP6V0B	-0.53901
ATP6V1B2	-0.53966
AXL	-0.540235
B4GALT1	-0.541049
BACH1	-0.541079
BAHCC1	-0.541481
BATF2	-0.545568
bax	-0.545635
BCL2A1	-0.546375
BCL2L11	-0.547028
BCL3	-0.547096
BCLAF1	-0.549683
BFSP2	-0.549762
BLVRB	-0.550544
BMS1	-0.550933
BRCA2	-0.553182
BRD2	-0.553263
BTBD8	-0.553527
BTG1	-0.554234
BZW1	-0.556326
C15orf48	-0.556333
C16orf54	-0.556989
C19orf38	-0.558934
C1QTNF6	-0.55969
C20orf27	-0.559812
C2CD3	-0.560385
CAB39	-0.561593
CABP4	-0.561894
CANX	-0.561955
CAPN2	-0.562031
CAPNS1	-0.562114
CARMIL2	-0.562455
CBFA2T3	-0.562804
CCDC186	-0.563662
CCDC30	-0.565019
CCNG1	-0.565556
CCNL2	-0.566887
CCNT2	-0.567116
CCT3	-0.56759
CCT8	-0.568462
CD164	-0.568633
CD1E	-0.568963
CD2BP2	-0.570158
CD300H	-0.570301
CD68	-0.571654
CD8A	-0.571672
CD96	-0.572611
CDC14A	-0.573065
CEBPZ	-0.573625
CENPB	-0.5741
CEP250	-0.575392
CEP290	-0.575705
CEP295	-0.57709
CFD	-0.577448
CHCHD3	-0.577962
CHD1	-0.578081
CHD6	-0.578417
CHMP2A	-0.580738
CHMP4B	-0.580934
CHSY1	-0.581217
CIT	-0.58128
CKB	-0.581498
CLEC12A	-0.58164
CLEC4E	-0.585443
CLEC6A	-0.58549
CLIC1	-0.587509
CLK2	-0.5881
CLK4	-0.588481
CMBL	-0.589825
CMIP	-0.591212
CNDP2	-0.59219
CNR2	-0.592709
COMMD1	-0.593061
COPA	-0.593773
CORO1B	-0.593941
CORO1C	-0.594696
COX5B	-0.595334
CPSF2	-0.596533
CRYL1	-0.597996
CSF1	-0.598672
CSRP1	-0.599121
CTDNEP1	-0.599149
CTNNBL1	-0.599839
CTNND1	-0.602195
CTSA	-0.602251
CTSC	-0.602717
CTSH	-0.603403
CTSW	-0.606144
CUL5	-0.606792
CX3CR1	-0.607242
CXCL12	-0.607321
CXCR5	-0.607642
CXCR6	-0.609365
CYFIP1	-0.610783
CYTB	-0.611927
CYTIP	-0.612495
DAZAP2	-0.613056
DBI	-0.613081
DBNDD2	-0.613702
DBNL	-0.614871
DCLRE1C	-0.61558
DCUN1D4	-0.615743
DDOST	-0.615987
DDX24	-0.617127
DDX52	-0.617163
[truncated: 1,608 more rows]

## Sheet: CD4_OA
Genes	CD4-OA
NLRP12	-3.73819
STEAP4	-3.48348
WDFY3	-3.37114
A2M	-3.27729
C1orf194	-3.25913
NEBL	-3.23836
FNDC3B	-3.02835
RF00009	-2.93176
NLRP1	-2.88528
CD101	-2.83249
CCDC136	-2.78698
ADGRE1	-2.77602
CLEC4A	-2.772
NAIP	-2.73344
TLR10	-2.71843
SLC28A3	-2.71794
SDSL	-2.6762
VCAN	-2.50312
FGL2	-2.48678
EMB	-2.47849
WDCP	-2.38189
TRMO	-2.34503
KLF5	-2.34321
CD163	-2.34149
SLC40A1	-2.30475
MS4A7	-2.2859
TLR8	-2.23651
RF00030	-2.21753
ACOD1	-2.16844
LRG1	-2.10257
CSF3R	-2.09169
B3GALT2	-2.06585
SELENBP1	-2.04102
F13A1	-2.03003
POLR2D	-2.0133
KLHL8	-2.01156
RF00002	-1.97692
THAP2	-1.97375
FAM43A	-1.96955
CMTR2	-1.96244
RAPH1	-1.95776
TGFBI	-1.92811
LYZ	-1.90842
RNF122	-1.9071
MXD1	-1.8979
CLK1	-1.89787
CSF1R	-1.87533
C5AR1	-1.84353
SLC38A7	-1.82684
BBS10	-1.8233
TMEM69	-1.80306
IL13RA1	-1.80278
TLR1	-1.79557
ZBED6	-1.77996
FGD4	-1.77879
C5AR2	-1.74471
NFE2	-1.73853
ZFYVE9	-1.7344
CFP	-1.72851
NFAM1	-1.72672
RWDD2B	-1.70886
LRP1	-1.70849
MS4A8	-1.67577
MBNL2	-1.67508
GCK	-1.67418
JAGN1	-1.66939
RASGRP4	-1.65898
RBM47	-1.63761
FCGR3A	-1.63203
SLC30A6	-1.63089
CD180	-1.62528
SLC30A1	-1.61095
HMCN1	-1.60829
ADORA2B	-1.60705
FOSL2	-1.60074
STOM	-1.58637
CHI3L1	-1.57943
DBT	-1.57718
TRDC	-1.57149
SDS	-1.56971
NHSL2	-1.56004
ARAP3	-1.55986
ITPRIPL2	-1.55847
FBXO30	-1.55795
BTN2A2	-1.55359
F5	-1.55046
SLC26A2	-1.54373
KLF11	-1.54209
LPCAT2	-1.53368
TIGIT	-1.53096
RSRP1	-1.52809
RAP2A	-1.52097
SLC9B2	-1.51702
TYROBP	-1.51696
ERCC8	-1.51056
NHLRC2	-1.49286
TMEM33	-1.47769
CARF	-1.47768
ABCA1	-1.47214
SLC25A53	-1.47142
GNPNAT1	-1.46541
MBD5	-1.46521
SOX5	-1.45714
CDC42EP3	-1.45481
SLC38A2	-1.42503
BCL6	-1.41887
YIPF1	-1.41497
MCTP2	-1.41247
ZMAT3	-1.41096
PTAFR	-1.41027
PROX1	-1.40745
GEMIN5	-1.40738
MSMO1	-1.39067
VPS26C	-1.38057
HAUS2	-1.37719
JRKL	-1.36658
EXOC8	-1.35563
GXYLT1	-1.35203
AMOT	-1.35017
GABPB2	-1.35013
MARF1	-1.34485
LRIF1	-1.34272
CYFIP1	-1.3323
RCL1	-1.32629
FCN1	-1.31884
CALU	-1.31476
PIGM	-1.30989
DPM1	-1.29421
TTC39B	-1.29282
SLFN11	-1.28882
THAP5	-1.28439
CXCR6	-1.27093
CD68	-1.26687
MRC1	-1.26235
FTSJ3	-1.25712
RNF2	-1.24996
FBXO21	-1.24639
FOXN2	-1.24483
SLC25A20	-1.23498
RPRD1B	-1.22068
PLRG1	-1.22053
HEATR5B	-1.21931
DCAF7	-1.21775
KLHL21	-1.2165
NFE2L2	-1.21596
RNPC3	-1.21205
TRNT1	-1.20643
LRRC40	-1.20553
CEMIP2	-1.19389
DMXL1	-1.19057
GPATCH2	-1.18543
ANKRD40	-1.18489
FCRL3	-1.17623
APAF1	-1.16354
DCTN4	-1.16062
FCRL5	-1.15969
FAM98A	-1.15832
VPS18	-1.15536
SLC9A9	-1.1515
CYBB	-1.15001
FN1	-1.13793
DMPK	-1.13201
ARHGAP6	-1.12785
KLHL11	-1.12729
XKRX	-1.12681
VPS50	-1.12599
KLHL24	-1.12367
LYST	-1.12264
POGLUT1	-1.11666
PSEN1	-1.11505
OTUD3	-1.11268
MFAP1	-1.11131
DPH2	-1.10884
UBN2	-1.10879
RAB21	-1.10867
MMS22L	-1.10842
SMG1	-1.10608
ADAL	-1.10327
CHIC1	-1.10205
TFAM	-1.09014
MYD88	-1.08983
INTS4	-1.07397
HERC1	-1.07396
RALGPS2	-1.07175
ZNF655	-1.06392
ZBTB33	-1.05922
VCL	-1.05239
LLPH	-1.04748
CCR6	-1.04415
FEM1C	-1.04383
WASHC4	-1.04366
TMEM19	-1.04295
SLC35A5	-1.04135
BTF3L4	-1.03798
ID3	-1.03385
NIPAL3	-1.03258
ZNF512	-1.03057
WDR12	-1.02714
IKZF2	-1.02658
MMUT	-1.02423
IFIT2	-1.02399
CPT1A	-1.02216
DAG1	-1.01703
GTF3C3	-1.01379
TLR7	-1.00865
DPY19L1	-1.0086
PRR5L	-1.0066
ARMC1	-1.00448
ETNK1	-0.992931
CLDND1	-0.988109
RIC1	-0.9804
SENP5	-0.979869
RDX	-0.976222
POLQ	-0.974249
RUNDC1	-0.971341
ARL5C	-0.970337
CCNG2	-0.968918
NABP1	-0.96889
DBR1	-0.968756
NOTCH2	-0.968389
RAB29	-0.960477
CYP51A1	-0.959181
RAE1	-0.955264
SLC46A3	-0.952969
UTP20	-0.952954
RBM15	-0.950945
NHLRC3	-0.949951
BTBD8	-0.946246
ATM	-0.943438
CENPC	-0.943288
AGL	-0.930593
PSTPIP2	-0.928519
ZNF830	-0.927475
THBS1	-0.927474
SLC37A4	-0.922154
PAPOLG	-0.92152
THUMPD3	-0.921056
LPAR6	-0.92102
ALDH6A1	-0.918638
PDPR	-0.917651
VPS13A	-0.915101
TSR1	-0.914348
PLEKHO2	-0.914337
UMPS	-0.912371
LTN1	-0.912244
SOCS4	-0.910615
FAR1	-0.909545
CEPT1	-0.908679
EPM2AIP1	-0.908526
HCK	-0.907311
BIRC6	-0.901705
CASD1	-0.899612
KMT2C	-0.896804
IL6ST	-0.891515
METAP1	-0.891145
KBTBD8	-0.888636
RNF144A	-0.887744
CCDC137	-0.88595
TDG	-0.885793
GHR	-0.884566
FAM122A	-0.879185
LATS1	-0.877256
YIPF4	-0.876518
TRIM11	-0.870596
ATAD2B	-0.866933
SRPK2	-0.862254
ITPR1	-0.860578
PPM1B	-0.859629
AP2B1	-0.859435
ATP7A	-0.856407
EMSY	-0.846663
TUT4	-0.844481
RRM2B	-0.836596
CCPG1	-0.835855
INTS7	-0.835095
DCBLD2	-0.827221
NDST1	-0.824908
ZNF148	-0.822152
AP4E1	-0.820393
RARS	-0.819958
MSL2	-0.814757
RBM14	-0.8129
ITPR2	-0.807251
DCAF12	-0.806945
ANAPC7	-0.804191
FUBP1	-0.80346
NUFIP2	-0.803253
TRAPPC4	-0.801109
MAX	-0.800426
LRRC8A	-0.795762
SECISBP2L	-0.792317
ZNF207	-0.788996
ATP2B1	-0.788765
AP5B1	-0.787466
INTS2	-0.786759
ISG20L2	-0.786243
TMCO1	-0.785502
GABBR2	-0.784819
NOC3L	-0.783676
THG1L	-0.782885
CFD	-0.78181
COPS2	-0.780092
FBXO22	-0.779991
PTPRJ	-0.778836
DDI2	-0.773347
ZBTB1	-0.769776
NIPA2	-0.768372
SUPT16H	-0.767862
DICER1	-0.767277
SLC38A1	-0.76678
CLK4	-0.766457
DDX18	-0.765634
CHST15	-0.765559
EPG5	-0.76547
FBXL3	-0.765156
TOR1AIP2	-0.764921
ESCO1	-0.7648
ARID4A	-0.764771
VPS13C	-0.764748
MTREX	-0.763039
TOB2	-0.762552
NIPBL	-0.762463
EDEM3	-0.760715
HIF1AN	-0.757479
ZNF638	-0.756644
G3BP2	-0.756117
ZNF507	-0.755735
WDR36	-0.754358
DOK1	-0.75319
GGCX	-0.752583
ABHD2	-0.750529
ZFYVE26	-0.750407
TCAF1	-0.750319
KPNA6	-0.749606
ATP6V0A2	-0.749009
IFNGR1	-0.748171
ZNF592	-0.74748
MBD4	-0.745987
GTF3C4	-0.743284
CCDC186	-0.742888
SEC24A	-0.741024
CITED2	-0.740032
ORAI1	-0.738854
MYSM1	-0.738151
NUP214	-0.737796
MBTD1	-0.737399
IWS1	-0.736885
PUS3	-0.736462
POLR3A	-0.735075
CLP1	-0.730193
SPTLC1	-0.725785
UHMK1	-0.724834
RIF1	-0.723814
MOB1A	-0.723255
RAB1A	-0.723217
C2CD5	-0.723071
TNFAIP8L2	-0.722495
OTULIN	-0.720844
ATP6V1B2	-0.720745
GOLGB1	-0.71895
SLC37A2	-0.717978
USP8	-0.715396
SUSD1	-0.714076
DHX40	-0.712776
LRRC59	-0.711916
QSER1	-0.711626
CHMP7	-0.711398
BACH1	-0.711224
FGR	-0.707702
VPS35	-0.705681
ME2	-0.704771
CNOT6	-0.703945
DCP2	-0.703816
RFX5	-0.70275
SWAP70	-0.700827
MYO9A	-0.700453
SYNCRIP	-0.698968
POU2AF1	-0.697088
G2E3	-0.696458
AQR	-0.696132
CTSZ	-0.695375
MDN1	-0.692132
GFPT1	-0.688066
PDCD4	-0.680191
TRIM27	-0.679892
HERC4	-0.679811
RSBN1	-0.678167
SPI1	-0.677417
SVIL	-0.677186
TBX21	-0.677096
TRIP11	-0.669463
CASP8	-0.66819
RC3H1	-0.666886
UHRF2	-0.66352
ASAH1	-0.663504
MAP3K7	-0.663504
DHX29	-0.660435
CREBRF	-0.658913
TBK1	-0.658367
S1PR4	-0.655011
CD1D	-0.654665
SYK	-0.654549
CTNNB1	-0.65296
ATRX	-0.650629
ZNF644	-0.649337
XRN1	-0.648677
NCF1	-0.648605
MOGS	-0.648587
SP1	-0.647498
ZNF518A	-0.642713
AGO4	-0.642308
BDP1	-0.640613
DNMBP	-0.640085
MGA	-0.637549
PHF6	-0.637151
RPF1	-0.636723
SLC30A5	-0.63627
PHF8	-0.634587
DLG1	-0.627877
ZNF296	-0.627829
CCDC66	-0.627077
CARD6	-0.624384
NRROS	-0.62421
ADAM10	-0.619415
STT3A	-0.6177
CRK	-0.617664
YWHAG	-0.616647
KIAA1109	-0.614114
TUT7	-0.613276
NFE2L3	-0.612534
CLTC	-0.611988
TREML2	-0.611741
SEL1L	-0.610861
SEC23IP	-0.60934
BBX	-0.608735
PPP4R3B	-0.60736
ROCK2	-0.602212
CDS2	-0.6017
MSH6	-0.601679
DOCK8	-0.599235
MYCBP2	-0.597821
DDHD2	-0.597206
LIPA	-0.595937
DPP8	-0.595648
USF3	-0.592115
TAX1BP1	-0.591782
GSPT1	-0.591313
LNPEP	-0.590216
CEP170	-0.583557
ASH2L	-0.580788
AKAP9	-0.580485
FCRL1	-0.58024
ATAD2	-0.578471
TNIK	-0.577497
CASP8AP2	-0.576178
PBRM1	-0.574437
NUP205	-0.571683
LIMD1	-0.571298
AOAH	-0.571052
TOX4	-0.570909
LRRK2	-0.569714
KCNMB3	-0.569383
CYB5B	-0.568277
DHX16	-0.567304
KDM1B	-0.565796
RASAL2	-0.565532
ITGAM	-0.564389
PLEK	-0.564331
ZC3H12D	-0.564316
SERINC1	-0.562426
DHX36	-0.560858
RTN4	-0.560492
RSF1	-0.557785
HECTD1	-0.557559
ZNF106	-0.55712
SLU7	-0.555702
LUC7L3	-0.552824
RABGAP1	-0.552611
COPB1	-0.551842
RBM5	-0.549298
MPHOSPH8	-0.5477
TSC1	-0.546472
ATG2B	-0.545443
KPNA4	-0.5432
DENND5B	-0.542674
ARCN1	-0.541212
SORL1	-0.540579
UBR1	-0.540461
TAF2	-0.539872
BTAF1	-0.538089
TTC17	-0.536093
ABCE1	-0.535535
ZFR	-0.529507
RC3H2	-0.524451
NUP153	-0.523948
MIB1	-0.523894
RBPJ	-0.52163
KAT7	-0.520969
RFC1	-0.520485
NFAT5	-0.520369
TNPO1	-0.514623
NUP98	-0.513849
PPRC1	-0.511857
CRNKL1	-0.511169
DHX15	-0.507706
PARP4	-0.507359
JMJD1C	-0.506132
KIAA0040	-0.505848
CAND1	-0.505228
MAP3K2	-0.50326
TNS3	-0.50263
UBR5	-0.50261
PAX5	-0.502456
ASH1L	-0.498675
ZNF292	-0.496326
STX7	-0.493967
TARS	-0.49006
NSF	-0.488809
CNOT6L	-0.488751
ZC3H13	-0.48802
MAT2A	-0.487865
DCAF1	-0.487186
CEP350	-0.48645
CD22	-0.48641
ZBTB18	-0.483856
GOLGA4	-0.481645
SP3	-0.479551
KIDINS220	-0.479112
OSBPL8	-0.479022
RAB18	-0.477063
TPR	-0.476787
UBR3	-0.47668
FRY	-0.475881
CDC73	-0.474159
WDR11	-0.47404
DDX6	-0.469708
TXLNA	-0.468
ZFC3H1	-0.467495
ANKRD17	-0.466707
PLEKHA2	-0.466296
SBNO1	-0.465281
PHC3	-0.461412
EIF2AK4	-0.460679
PIK3CA	-0.459773
DPYSL2	-0.45853
BPTF	-0.45832
SLF2	-0.457859
SEC24C	-0.457623
ANKRD44	-0.456007
UBE3A	-0.454015
EZH1	-0.45188
G3BP1	-0.451434
HPS5	-0.449758
SCAF4	-0.448437
HELZ	-0.443472
PRKD3	-0.442363
HIPK3	-0.440743
SRPK1	-0.438799
VPS4B	-0.438259
GPCPD1	-0.437137
CELF2	-0.436472
RNF144B	-0.436109
SSH2	-0.435789
UBR2	-0.43438
CD79A	-0.432085
DIP2B	-0.429966
KLF3	-0.429815
SS18	-0.426148
SMC1A	-0.424536
VPS13B	-0.424109
NIN	-0.422753
AZIN1	-0.421829
SLC12A6	-0.421434
UTRN	-0.42103
CIITA	-0.417826
AP3M1	-0.416139
CDK12	-0.415106
BOD1L1	-0.412516
NUP50	-0.41171
SAMHD1	-0.41038
HUWE1	-0.4102
HEATR1	-0.408934
CEP192	-0.404659
USP47	-0.404137
SUPT6H	-0.403422
BANK1	-0.403394
DENND4A	-0.399463
MTOR	-0.398544
GPR183	-0.398149
APC	-0.394687
ADAM19	-0.392175
CEBPZ	-0.3919
PIK3R1	-0.390524
PRRC2C	-0.389324
MAF	-0.389116
AHCTF1	-0.388016
PIM2	-0.387202
KIF5B	-0.385674
DDX17	-0.384937
ZBTB11	-0.378874
VIRMA	-0.378433
TNKS2	-0.378262
KDM5A	-0.370931
PRPF40A	-0.369672
USP34	-0.367345
CHD9	-0.366972
ELK4	-0.366182
PARP14	-0.363983
PUM2	-0.363755
SELL	-0.353858
SMCHD1	-0.351135
PRPF4B	-0.349288
MCL1	-0.349285
PRKDC	-0.34784
ROCK1	-0.345955
EP300	-0.345864
KPNB1	-0.338736
WDFY4	-0.336743
RMND5A	-0.33578
VPS13D	-0.328832
CAPRIN1	-0.325796
EP400	-0.321606
ATP8	-0.321032
USP9X	-0.314218
FRYL	-0.311824
USP24	-0.306453
LRBA	-0.305045
CNOT1	-0.302207
CSDE1	-0.301094
TNRC6B	-0.299183
NCOR1	-0.294477
SFPQ	-0.294028
PCF11	-0.290221
ARAP1	-0.287636
HERC2	-0.285832
RABGAP1L	-0.279874
ACTR2	-0.278439
KDELR3	-0.276535
NBR1	-0.272145
TMBIM6	-0.269217
SENP6	-0.25736
CD53	-0.251689
RESF1	-0.239423
MACF1	-0.232291
RANBP2	-0.228008
EIF3A	-0.227958
PHIP	-0.227292
TRIP12	-0.217088
AHNAK	-0.212549
KMT2D	-0.20171
RIPOR2	-0.193072
EIF4G2	-0.170359
ND4L	-0.168223
CYTB	-0.164566
ACTB	-0.161312
ND4	-0.13951
COX1	-0.113154
COX3	0.113309
HSPA8	0.137165
EEF2	0.137827
CD74	0.171084
DDX3X	0.178685
EPB41	0.196596
FLNA	0.197575
MBNL1	0.200393
EIF4B	0.201399
ATP5F1B	0.203358
ND3	0.206092
JAK1	0.207056
PBXIP1	0.211188
HSP90AB1	0.215376
EIF3E	0.217086
MRCL3	0.217439
SF3B1	0.218819
SRRM2	0.219661
FLII	0.221411
UBA1	0.226571
GNAI2	0.228168
WNK1	0.228398
RNF167	0.229613
CNN2	0.231596
PCBP2	0.231895
PRRC2A	0.236628
ETS1	0.237107
LRP10	0.242236
ADD1	0.250309
VIM	0.253367
BRD7	0.255272
ST13	0.25603
ITGB2	0.260347
TCOF1	0.261325
ANKRD12	0.261779
SPEN	0.262103
ZYX	0.262417
TAGAP	0.263046
TAPBP	0.263653
ATP5F1A	0.267102
GMIP	0.269277
SF1	0.270686
RIPK1	0.272019
BAG6	0.272564
ESYT2	0.275484
MARK2	0.276083
FCHO1	0.281178
PHF1	0.283167
HIP1R	0.286009
FERMT3	0.288362
RAB7A	0.28998
EML3	0.291465
SHKBP1	0.291515
HSP90AA1	0.291989
CORO1A	0.292084
TAGLN2	0.292486
JADE2	0.294243
MYH9	0.294878
USP7	0.295041
DGKA	0.295853
ND2	0.296477
MFNG	0.296803
MEF2D	0.298339
EVL	0.299392
EIF3B	0.300539
MLLT6	0.300572
ARPC5	0.300824
IL7R	0.301018
BIN2	0.303768
SASH3	0.304963
TMC8	0.305011
CCT7	0.305069
PI4KA	0.305505
SCAF8	0.306793
RBBP6	0.307223
EHBP1L1	0.307353
EHMT2	0.307993
CYFIP2	0.309506
IGSF1	0.311688
CANX	0.312191
ZNF318	0.31329
ANXA1	0.315754
TRAF7	0.316321
AMFR	0.318587
SEC61A1	0.318902
EIF3F	0.320046
CHD3	0.320315
DDX39B	0.321823
PTPRCAP	0.322404
MYO9B	0.322659
ADAMTSL4	0.323807
PGK1	0.326358
CD3G	0.326639
TKT	0.326702
CCDC88C	0.33126
ADAR	0.33275
BAZ2A	0.334204
PRKCSH	0.336183
RPS6KA5	0.336981
GNPTG	0.338746
ARHGAP45	0.339038
RTN3	0.34031
NCOR2	0.344353
GMFG	0.345152
TUBGCP6	0.345669
GRK2	0.34588
CD81	0.346905
IKBKB	0.347166
IKZF1	0.347902
MRTFA	0.349675
CD3E	0.35012
CARD11	0.35048
NONO	0.350614
DNM2	0.350768
KIF21B	0.350801
RAF1	0.35153
LAMP1	0.352308
SLC2A3	0.352441
ZBTB7B	0.353577
HNRNPR	0.354661
RGS14	0.356852
BCL2L2-PABPN1	0.357512
GNB1	0.357902
HSP90B1	0.358855
SUPT5H	0.35939
GRIPAP1	0.36296
MAN2C1	0.365736
ATXN7L3	0.366829
H2AFV	0.367512
SUN2	0.369178
P4HB	0.369366
U2AF2	0.373923
TXNDC11	0.374375
RAVER2	0.375094
HNRNPA2B1	0.375798
RAP1B	0.375999
HNRNPA3	0.377305
S100A10	0.378362
CLIC1	0.379949
IPO9	0.382192
DENND1C	0.386278
SUB1	0.38678
P2RX4	0.387102
RGL2	0.387569
HM13	0.387825
INF2	0.390353
SF3B2	0.391705
KRI1	0.391807
LEMD2	0.39207
EWSR1	0.392721
TCIRG1	0.39284
POLR2E	0.393258
PTPN2	0.393333
KCMF1	0.39351
SQSTM1	0.393548
ERGIC3	0.396087
ARHGAP30	0.397081
JAK3	0.397374
SNRNP70	0.398051
SPTLC2	0.399254
ERBIN	0.401402
ACADVL	0.401467
SATB1	0.401554
NLRC3	0.401587
ATP8B2	0.405505
YBX1	0.405699
HNRNPM	0.406495
PIEZO1	0.406706
FNBP1	0.406735
TAP1	0.407531
SMARCE1	0.40764
UQCRC1	0.409436
ZC3H7A	0.409834
QSOX1	0.410127
TCF25	0.411225
SCAP	0.412081
PIK3CD	0.412549
CALCOCO2	0.414978
MLXIP	0.415147
ARGLU1	0.415746
LCP2	0.416271
CMTR1	0.416766
CRAMP1	0.416918
ANKRD11	0.417034
UNC93B1	0.417345
CSK	0.417369
PLCG1	0.419061
ASXL1	0.419905
CIC	0.420383
ARPC2	0.421228
GNAS	0.421297
EIF5A	0.42237
ARPC3	0.422516
ND1	0.422601
ACAD9	0.422984
SAT1	0.423096
CIZ1	0.424779
PIK3R5	0.424806
ARHGDIA	0.425421
KANSL1	0.42749
SEMA4D	0.428237
RIPK3	0.428255
GRINA	0.429648
STK17A	0.431253
NXF1	0.431288
PRDX2	0.431761
LTB	0.431819
EMP3	0.432258
DEF6	0.432425
FLOT2	0.432462
UBE2I	0.4332
KTN1	0.433222
LENG8	0.433688
ACSF2	0.433737
ARRDC1	0.433757
ZFP36L1	0.434086
MAP4K2	0.43488
ATXN2L	0.435601
STK24	0.435714
DGCR8	0.435851
CAPZB	0.435912
PSMC1	0.436089
PPP4R1	0.438603
MAST3	0.439282
TAB2	0.439385
REPS1	0.440867
AFG3L2	0.441102
TRABD	0.441996
PRDX1	0.442394
PLSCR3	0.443247
NOM1	0.443307
CTSB	0.444227
SIPA1	0.444442
MOV10	0.447211
FMNL1	0.447297
ITGA6	0.447315
SND1	0.447438
MBD3	0.447812
PTBP1	0.447833
ATP5PO	0.448501
AUP1	0.448968
PPP4C	0.449324
GALK1	0.451171
GATAD2A	0.453066
PTPRE	0.453654
BTG1	0.454184
CHMP4B	0.454927
HNRNPD	0.455537
CAPN2	0.45597
LAT	0.456045
RBM10	0.456327
HDAC7	0.457071
D2HGDH	0.457407
DDX54	0.458012
SERF2	0.458223
PIN1	0.458308
STIM1	0.459436
CD4	0.461234
GRK6	0.461256
ARHGAP35	0.462562
MAP4K1	0.462738
ATP13A2	0.464198
KDM6B	0.46474
RASGRP1	0.465128
RFTN1	0.46546
MAPK12	0.466087
PWWP3A	0.467301
CLPTM1L	0.467451
HNRNPH1	0.468082
ABR	0.468372
POFUT2	0.468872
PNRC1	0.469873
STAT1	0.469958
ITGB7	0.470097
DDX31	0.47067
PITPNM1	0.470689
CDC25B	0.471162
LAPTM5	0.472896
ACO2	0.473016
SSR2	0.473027
JMJD8	0.473547
IDH2	0.475512
KIAA2013	0.477155
COPE	0.478998
S100A11	0.479497
PSMB8	0.479555
BCL2L13	0.480122
SKAP1	0.480946
PLCB2	0.481127
HIVEP2	0.481473
TIAL1	0.482524
TUBGCP2	0.483283
MYO1G	0.484039
STAT2	0.484679
AKAP8	0.485125
EIF3M	0.486236
DENND3	0.486423
PSMA7	0.486921
SLC25A39	0.487656
PSMA6	0.488117
SGSM3	0.488296
GALNT7	0.491575
UBP1	0.491612
EIF3I	0.491886
PSMB10	0.4931
RASAL3	0.493222
RAB11FIP3	0.49363
TGFB1	0.493676
BCAP31	0.494118
TSC2	0.494519
GGNBP2	0.49468
TNK1	0.494906
NAP1L4	0.495333
MPRIP	0.49621
CDC37	0.496269
DDX24	0.496634
ASNA1	0.497355
PINK1	0.497431
AXIN1	0.49763
RBM17	0.49771
NCOA6	0.497821
CUL9	0.498159
PDIA3	0.498554
SRI	0.498989
WAC	0.50073
CISH	0.501404
PDLIM7	0.502134
THYN1	0.502903
TRPV2	0.503171
WIPF1	0.503323
LPIN2	0.503754
TRPM2	0.504604
OAZ1	0.50636
ASCC2	0.507378
LRCH4	0.507492
SEC24D	0.508087
RPA1	0.508318
RASGRP2	0.508812
RPL10	0.510482
NME1-NME2	0.510641
ILKAP	0.51194
SREBF2	0.512478
TRAFD1	0.512528
ICAM3	0.513095
CYC1	0.514731
SLC25A29	0.515062
NOP53	0.515469
RXFP2	0.518104
ASPSCR1	0.518126
RBCK1	0.518427
IL4R	0.518708
UNK	0.519585
NEDD9	0.519601
SNX17	0.520695
MAZ	0.520959
TIPARP	0.521705
ZAP70	0.522953
CNP	0.52561
STAT5A	0.526199
ZNF598	0.526273
MAPRE2	0.527047
SSBP4	0.528475
CHPF2	0.528489
SETD3	0.528522
ARID5B	0.528579
CALR	0.529381
TRAF3	0.531318
TRANK1	0.532355
CROCC	0.533222
FKBP4	0.533691
WIPI2	0.534026
PKM	0.534033
CFL1	0.534411
RPL18A	0.535105
LIMD2	0.536235
ATP5MC2	0.537501
ARPC1B	0.538546
TPRA1	0.539905
SYTL3	0.540287
ANXA6	0.540444
LCK	0.540977
SH3GLB2	0.541454
MGRN1	0.541589
CD44	0.541771
TMC6	0.541961
XPC	0.542006
RNASEH2A	0.54226
TRAPPC9	0.543548
PSMF1	0.543572
EIPR1	0.545349
LYPLA2	0.545743
OPTN	0.545964
OTUB1	0.546612
MPG	0.54784
TIMELESS	0.548073
BCL9L	0.548856
UBA52	0.549079
ELOVL5	0.549836
MAT2B	0.549875
DNM1	0.550515
PPP1R13B	0.551284
AP5Z1	0.55229
FASTK	0.553302
PPP6R1	0.553566
PARVG	0.553899
B2M	0.555015
ECE1	0.555034
ATP5MC3	0.555246
B4GALT2	0.555442
TMCO3	0.556143
FSCN1	0.557534
WRAP73	0.558059
EIF3H	0.558337
HNRNPA0	0.559036
MBD2	0.55926
EIF4A1	0.559442
GIT1	0.56027
IL27RA	0.56057
ANXA2	0.560738
PPP1R37	0.561027
DAZAP1	0.561244
MFSD6	0.561403
THRA	0.561898
CMIP	0.562078
ANXA3	0.563911
FBXL19	0.563924
IL12RB1	0.564197
LIG1	0.565446
STRN4	0.566298
COX4I1	0.568032
PFKP	0.569138
EEF1G	0.569256
PSMB4	0.569662
CDKN2AIP	0.569797
PROM1	0.570196
TSPO	0.571016
MAPK3	0.571278
GATA3	0.572339
EIF2AK2	0.572691
RREB1	0.573623
ELOB	0.573662
RACK1	0.575259
CSNK1G2	0.575327
KCTD12	0.575803
FBH1	0.576173
PEX16	0.576349
GPS2	0.576492
DYRK2	0.576963
LLGL1	0.579027
INPPL1	0.579381
TRMT2A	0.580362
ALYREF	0.580896
ACSS1	0.581494
WDR13	0.581586
FYN	0.581763
PHGDH	0.582183
CUL4A	0.583069
AFDN	0.585565
PACS1	0.585598
LEF1	0.585734
DGKZ	0.586759
ANO8	0.586968
UFD1	0.587346
ZXDC	0.588589
PKN1	0.592141
ARRDC3	0.592795
HNRNPLL	0.594093
AKR1A1	0.594398
SERPINE2	0.595163
ARHGEF1	0.597225
GAK	0.597419
TRPT1	0.597531
SLC25A25	0.59758
PRR14	0.598584
NTAN1	0.599128
AKNA	0.599186
PPA1	0.601513
SPSB3	0.601747
ACAP1	0.602447
GRN	0.602606
TCF20	0.602771
H1FX	0.604772
PARP10	0.605485
FIBP	0.605937
ARHGDIB	0.606379
DVL1	0.606582
TSC22D4	0.606687
TPRG1L	0.608612
MATK	0.609613
ARFRP1	0.609837
EIF3G	0.611841
ARL4C	0.612595
BCL11B	0.613329
DENND6B	0.613604
SNRPB	0.613791
SAE1	0.615424
NDUFS5	0.615635
LPCAT4	0.618364
SAMD1	0.618566
GRAP2	0.619145
RUNX3	0.619238
EIF2AK3	0.622057
RGS3	0.62363
MAP7D1	0.623776
FLOT1	0.623979
SUGT1	0.624838
KLF6	0.62674
SPAG7	0.627448
DDX5	0.627467
PIM1	0.629138
PSMB9	0.630415
PSMB2	0.630606
BICRA	0.631632
NLRC5	0.636349
FLNB	0.636466
ATP5PD	0.638549
MINK1	0.63894
NISCH	0.64083
BRD9	0.643037
MYL6	0.644639
FOXK1	0.645838
CIB1	0.645838
RPL29	0.646601
ZNF76	0.647131
C19orf66	0.647586
DNAH7	0.648466
TXNRD2	0.648749
ADAMTS10	0.649947
DDB2	0.650555
ADSL	0.651008
SLC37A3	0.651676
ZNF692	0.653181
STUB1	0.653479
HERC5	0.656084
SLC52A1	0.656122
AES	0.657125
COX8A	0.65874
SV2A	0.661021
PARP12	0.66238
IFI35	0.662547
RBMS1	0.662844
AGPAT3	0.663598
DLGAP4	0.664233
PRKD2	0.664946
ZGPAT	0.670094
UBASH3A	0.670168
RABIF	0.670355
CARD9	0.67242
PDE4B	0.672451
SP100	0.672454
CORO1B	0.674632
RNF215	0.675168
ERCC1	0.677733
PPIB	0.68024
FBXO7	0.683059
ATP6V1G1	0.685318
SYTL2	0.688718
UBA7	0.690894
TAF10	0.691257
NELFA	0.691495
SOD1	0.693461
MED25	0.693487
CIRBP	0.698104
RPS3	0.698356
GAPDH	0.699077
NDUFB10	0.700903
EIF1	0.705466
ATN1	0.706392
HMGN1	0.709051
SNRPA1	0.710175
ITPKB	0.711356
TUBA4A	0.713983
PSME1	0.715055
CNBP	0.717096
RPL22	0.721024
CTNNBL1	0.722489
RWDD1	0.722592
ADGRG5	0.723629
PML	0.7243
SLC25A5	0.726121
NPC2	0.735651
BICDL1	0.736637
PCED1A	0.739811
SYTL1	0.740298
MPP1	0.740332
CYTH1	0.741336
MCUB	0.742481
DAXX	0.74267
PIH1D1	0.742707
RPS5	0.746783
TOPORS	0.747786
RPL11	0.747978
XRN2	0.748919
COX6B1	0.751388
TXN	0.753932
TXNIP	0.755183
SLC12A9	0.75595
SSR4	0.757087
PSTPIP1	0.758198
TCF7	0.760025
PLD4	0.760252
CD247	0.760804
RABAC1	0.760836
EIF3K	0.764293
TMEM147	0.766918
ZFP36	0.768841
IRAK1	0.769546
WARS	0.771649
RING1	0.775969
FKBP11	0.776995
PASK	0.778415
ITGA5	0.778554
IFI44L	0.779776
RPSA	0.780844
THAP4	0.784388
RABEPK	0.787804
RPS10	0.79182
RPS2	0.792286
BHLHE40	0.793382
EMC9	0.795492
RUNX2	0.797237
PPP1R10	0.797676
SIGIRR	0.803477
RPL18	0.804084
RPS17	0.8076
KLF10	0.808565
NFATC1	0.811204
CD52	0.811263
ARRB2	0.815305
RPL8	0.815709
MAPKAPK2	0.817463
TPM2	0.819246
DEAF1	0.825394
RBM15B	0.82783
RPL32	0.8297
COBLL1	0.831744
SUSD3	0.833253
JOSD1	0.834633
CERK	0.834839
RPS11	0.834896
RPS27A	0.834941
PLIN3	0.837155
CTSS	0.84074
SDHB	0.841366
HSH2D	0.844955
CD6	0.845477
FARP2	0.845703
RBM3	0.846763
IRF2BPL	0.851308
NCAPH	0.851418
VAMP5	0.851454
NTHL1	0.852264
DTX3	0.854059
HNRNPDL	0.862146
NAV1	0.86251
HMGN3	0.862981
RPL28	0.864956
MGAT4B	0.864962
HSPA5	0.869681
NFKBIA	0.879728
BCL3	0.881232
MAFG	0.881709
DBI	0.883481
RPS25	0.888326
PRR5	0.889207
PLAC8	0.889427
LDLRAP1	0.890216
TRIB1	0.890346
IFRD2	0.892482
FLT3LG	0.893962
IL21R	0.899006
UBXN1	0.900473
AURKAIP1	0.916161
ENSA	0.921141
RPL23A	0.921453
DHX58	0.931844
HCST	0.936625
GPSM1	0.939883
PLCL2	0.945658
ODC1	0.946802
DLG5	0.94807
PSME2	0.948681
IFIT3	0.951667
RPL36A-HNRNPH2	0.953517
CCNL1	0.958629
DLEC1	0.963172
RPS19	0.969411
MPEG1	0.973961
MIER2	0.976548
ACOT7	0.977053
RGS2	0.979088
TLR9	0.984994
RNF157	0.992156
ATF4	0.992339
PLSCR1	0.993385
PFKFB3	0.999776
RSAD2	1.00079
MVB12A	1.02484
VWF	1.02546
METRNL	1.02916
CD5	1.0345
FAU	1.03861
FYB1	1.0429
HERC6	1.04403
NUCB2	1.04771
ZC3HAV1	1.04825
RAI1	1.04848
PNPLA7	1.05144
TMEM176B	1.0555
MAP1LC3A	1.06975
MX1	1.07046
BAD	1.07453
ABCA13	1.07535
TFRC	1.08002
CSRNP1	1.08103
F2R	1.08164
CDH20	1.09802
ACKR3	1.10209
GAREM1	1.1062
RP9	1.12347
FBXO33	1.12503
ZNRF1	1.13536
MFHAS1	1.13562
ALKBH7	1.1405
CD84	1.1449
TMEM134	1.1572
SREBF1	1.1578
LY6E	1.15787
ZNFX1	1.1598
RRBP1	1.16778
ABTB2	1.17204
PRKCG	1.17894
STAG3	1.18332
CTLA4	1.18494
RPS26	1.18914
RETREG1	1.20646
DDIT4	1.22031
UBALD2	1.22858
RPS21	1.24671
NCK2	1.25037
NCR3	1.25693
MX2	1.2636
CXCR4	1.26366
IFI44	1.27295
CDKN2D	1.2748
INSYN1	1.29503
CCDC106	1.30562
WHRN	1.30772
CENPB	1.33817
UBE2L6	1.34393
TK1	1.35139
MRPL57	1.3545
UBE2C	1.36102
PTP4A1	1.36402
ADA2	1.37079
RF00272	1.39345
DUSP2	1.40714
MVP	1.41358
SYNPO	1.42105
NFKBIZ	1.50835
MMAB	1.53904
FOXS1	1.54397
JUNB	1.56342
FOXM1	1.5743
XAF1	1.5746
REC8	1.59425
C7	1.59968
DDX58	1.64398
NOTCH3	1.71253
OGFRL1	1.71381
SULF2	1.73604
CECR2	1.79702
DGAT2	1.82947
CSF2RB	1.84951
IRF8	1.85499
MXRA8	1.85789
FLT3	1.86601
RTP4	1.87744
CLEC3B	1.8839
RGS1	1.91707
NR4A2	1.92395
GAS2L1	1.92485
PLK3	2.12958
TNFAIP3	2.13035
IRF7	2.17468
C1R	2.17939
LARGE2	2.20275
TIE1	2.22878
NUAK2	2.3149
DUSP1	2.35815
SIGLEC1	2.36878
FAM221B	2.37832
MYCL	2.42256
CD69	2.42684
ISG15	2.61694
IFI6	2.70175
RHOB	2.72631
FOSB	2.791
BST-2A	3.23265
CLDN3	3.40096
DUSP5	3.51448
CD83	3.52006
FOS	3.62422
HBEGF	3.7266
NR4A1	3.73321
EGR1	3.94854
JUN	4.00316

## Sheet: CD8_OA
Genes	CD8-OA
C1orf194	-4.41532
RF00002	-4.13898
NEBL	-4.06629
RF00030	-3.55542
TLR10	-3.01381
KLF5	-2.79622
FANCB	-2.73552
PIGR	-2.64424
TAS1R3	-2.61403
CLEC17A	-2.59919
SLC1A4	-2.55757
N6AMT1	-2.54371
AFF2	-2.46973
THEM6	-2.38717
STON2	-2.32629
SLC30A6	-2.26111
ALG8	-2.24996
ADORA2B	-2.22822
TLR1	-2.22574
SCIMP	-2.20489
A2M	-2.19359
ZBED5	-2.12193
HMCN1	-2.10509
DPH6	-2.05538
FAM43A	-2.01389
CLK1	-2.00988
CCR6	-1.98492
MBNL3	-1.97941
GCK	-1.93377
GAPT	-1.91832
RWDD2B	-1.91246
CMTR2	-1.90925
CARF	-1.89488
DMPK	-1.86618
CR2	-1.86434
PRUNE2	-1.86128
XKRX	-1.85921
CD180	-1.84592
BTLA	-1.84069
BTN2A2	-1.81216
TTC39B	-1.80932
BBS10	-1.79746
ADAMTS18	-1.79633
WDCP	-1.78669
RFXAP	-1.7761
EPHB3	-1.77295
EEPD1	-1.7239
C3orf33	-1.71885
SOX5	-1.69124
AFAP1L1	-1.68032
APLF	-1.67669
POLR2D	-1.6717
SLC35A3	-1.65101
TLR7	-1.64544
LRIF1	-1.64366
GABBR2	-1.63358
ZBED6	-1.63183
MRC1	-1.628
CRIP3	-1.62048
UGT8	-1.61568
KIAA1328	-1.61445
VPS50	-1.60214
B3GNTL1	-1.59927
DPH2	-1.59253
PIGM	-1.57786
TIGD2	-1.57736
CXorf21	-1.55052
FCRL3	-1.54083
GLS2	-1.53362
ZBTB20	-1.53117
PROX1	-1.4793
RSRP1	-1.4769
MYO1E	-1.47491
ID3	-1.4704
SGCB	-1.45943
DOCK7	-1.45532
SLC9B2	-1.45139
AHNAK2	-1.44392
SLC7A5	-1.43749
ZMAT3	-1.39571
FTSJ3	-1.38413
CXCR5	-1.38174
ARL5C	-1.37697
INTS14	-1.37675
FCRL1	-1.3757
CCR8	-1.366
RALGPS2	-1.36131
NABP1	-1.35887
YOD1	-1.35457
CHIC1	-1.35425
HOMEZ	-1.34984
AGL	-1.34924
GLI1	-1.33902
B3GALT2	-1.3338
MSANTD4	-1.32966
FUT11	-1.32789
SESN1	-1.32329
SLC38A4	-1.32182
LIG4	-1.30684
TMEM67	-1.30546
TFAM	-1.30484
POU2AF1	-1.30393
UTP20	-1.30384
CYBB	-1.30063
RDX	-1.29233
ZBTB9	-1.28424
KIAA0040	-1.28244
TRNT1	-1.2784
NOC3L	-1.27209
MID2	-1.26981
ADAM9	-1.26642
ITPR1	-1.2646
UBE2G2	-1.26156
ABT1	-1.26064
STEAP4	-1.25801
DEGS1	-1.25389
METTL14	-1.25206
SNAPC3	-1.25101
NLRP1	-1.24608
KLHL3	-1.2387
SLC26A2	-1.23633
TBC1D30	-1.23578
FRA10AC1	-1.23394
ZKSCAN8	-1.23167
SLFN11	-1.22683
HLA-DOA	-1.21659
TCTN1	-1.21215
MYH11	-1.20974
KBTBD8	-1.20598
RRP8	-1.19803
AMOT	-1.19743
SLC5A3	-1.19625
MARF1	-1.19462
TDG	-1.19371
FOXN2	-1.19176
SMYD4	-1.19154
INTS7	-1.18142
PAX5	-1.18113
DNAH7	-1.18035
CNR2	-1.17982
BRAF	-1.17935
DPM1	-1.17796
HEATR5B	-1.17724
FCGR2B	-1.177
RBM15	-1.17569
DENND5B	-1.17449
CHAC2	-1.17092
GGPS1	-1.17058
ZC3H12D	-1.16846
DHX34	-1.16318
KDELC2	-1.15958
HS3ST1	-1.15595
FCRL5	-1.15482
FAIM	-1.15083
KLF11	-1.14855
OTUD6B	-1.14454
HSDL2	-1.14252
SLC25A20	-1.13684
MOB1B	-1.13647
CENPC	-1.13279
WDFY3	-1.13041
SMG1	-1.12749
CTSK	-1.12677
ETNK1	-1.12656
ZFHX2	-1.12321
TLR8	-1.12045
HLA-DOB	-1.11848
POLQ	-1.11785
ADA2	-1.11639
STX7	-1.10805
BTBD8	-1.10711
WASHC4	-1.10642
ZBTB18	-1.10184
URB2	-1.10069
FCRLA	-1.09918
ZFYVE26	-1.09805
OSBPL11	-1.09698
DMXL1	-1.07684
SLC35E2B	-1.07421
GTF3C3	-1.07184
BTF3L4	-1.05961
PKMYT1	-1.05829
ATR	-1.0531
PAPOLG	-1.04343
LMO2	-1.04116
VAV3	-1.04038
MYD88	-1.02785
ZNF710	-1.02244
SLC37A4	-1.0188
RCBTB2	-1.01776
PACSIN1	-1.01625
ITPRIPL2	-1.00856
TUT4	-1.00738
THG1L	-1.00731
SLC37A2	-1.0001
EXOSC5	-0.999296
PGGT1B	-0.996281
MAP3K7	-0.995253
CYP51A1	-0.991311
INTS4	-0.985356
NIPAL3	-0.978812
WDFY4	-0.97703
MTR	-0.973041
NKIRAS2	-0.967816
NBEAL1	-0.96679
CDC23	-0.966478
PLRG1	-0.965217
ENDOV	-0.963203
PSMB5	-0.961602
THUMPD3	-0.95995
UBQLN2	-0.958646
SLC38A2	-0.957915
RIC1	-0.954795
ZNF512	-0.950348
BIRC6	-0.946616
LYST	-0.945218
SGSH	-0.943743
CD40	-0.936519
TRAPPC4	-0.931885
SYK	-0.930828
VPS13A	-0.929561
ST6GALNAC2	-0.927926
KLHL24	-0.925433
DPY19L1	-0.92472
TSR1	-0.923254
ATAD2	-0.917386
ARHGEF12	-0.909231
UTP4	-0.908042
TFF2	-0.907693
ALDH6A1	-0.907661
FAM129C	-0.907147
MSL2	-0.903622
SENP5	-0.900555
ARHGAP24	-0.897593
EPM2AIP1	-0.895672
ABCA1	-0.895278
VCAN	-0.894964
UBN2	-0.894054
SGPP1	-0.8898
ZNF646	-0.88846
KCNMB3	-0.886932
EHD3	-0.883688
FADS3	-0.880901
FAM168B	-0.87993
MEF2C	-0.877441
TIA1	-0.877119
FEM1C	-0.876178
ORAI1	-0.875829
CYB561A3	-0.874457
CCDC88A	-0.873212
MFAP1	-0.872882
LRRK2	-0.870845
NDST1	-0.869028
CIITA	-0.86017
RNPC3	-0.860089
ZNF592	-0.857456
TMEM260	-0.85705
DPYSL2	-0.856492
SLC15A4	-0.855798
FANCM	-0.851728
RIF1	-0.849993
IDH1	-0.846351
FGL2	-0.845184
DHX57	-0.842714
MSMO1	-0.833748
TBK1	-0.833739
MIOS	-0.831065
ZNF518A	-0.830545
TPD52	-0.825441
FBXL3	-0.824939
CLK4	-0.823184
NOTCH2	-0.820653
TET3	-0.817361
CD22	-0.812052
SLC46A3	-0.811886
PSEN1	-0.81151
HERC1	-0.808877
RPAP1	-0.808367
FAR1	-0.807762
EGR1	-0.807517
MGA	-0.806866
ADAL	-0.803301
SLC43A2	-0.800097
RASGRP3	-0.798713
MYO9A	-0.796052
CD79B	-0.79528
DIS3	-0.794378
HPSE	-0.79331
N4BP2	-0.785813
NAPSA	-0.78516
NHLRC2	-0.783914
NCOA7	-0.78383
KMT2C	-0.782419
NFE2L2	-0.782374
BANK1	-0.781934
KIAA1109	-0.77845
ISG20L2	-0.778449
CLCN6	-0.774301
PALB2	-0.771462
HIF1AN	-0.770447
MTMR14	-0.768369
TOR1AIP2	-0.767683
DLG1	-0.762916
ND4L	-0.762175
CEP170	-0.762093
PLCG2	-0.760797
PDCD4	-0.760712
ADAM19	-0.758601
TEF	-0.755159
ANAPC7	-0.754099
RARS	-0.752931
CAPN3	-0.750063
GGCX	-0.749418
AASDH	-0.74577
NFE2L3	-0.742099
ZNF507	-0.741401
GGTA2P	-0.729549
SVIL	-0.72775
MOGS	-0.727716
WDR36	-0.723238
CERS4	-0.722412
PPP1R21	-0.720315
SLC12A2	-0.718701
PIK3CA	-0.718146
PPM1B	-0.717278
MMUT	-0.715957
SCAMP4	-0.715533
PPP4R3B	-0.714729
INTS13	-0.713863
ESCO1	-0.713259
LATS1	-0.712468
ZDHHC13	-0.71205
NOB1	-0.712038
ATM	-0.710808
AP4E1	-0.709801
CRBN	-0.708258
GMPR2	-0.706736
SLC39A10	-0.705543
XRN1	-0.704264
ZBTB1	-0.702671
APAF1	-0.701347
NOL6	-0.701171
TTC37	-0.700848
MFSD12	-0.700011
CCDC186	-0.696646
USF3	-0.695081
COLGALT1	-0.694894
WDR91	-0.691627
FCMR	-0.68847
KIAA0586	-0.688392
VPS52	-0.686501
RASSF2	-0.683693
BCL11A	-0.683395
MBD4	-0.680077
TOB1	-0.678554
DCAF7	-0.678031
VAV2	-0.677584
GALNT6	-0.675984
CANT1	-0.675455
MS4A1	-0.675284
TSTD2	-0.674583
AGPS	-0.672946
AREL1	-0.671877
FUBP1	-0.670699
AKAP9	-0.670165
EXOC1	-0.667793
CASP8AP2	-0.664284
EPG5	-0.662111
SERINC5	-0.66066
DOK1	-0.660197
DICER1	-0.658944
ACTR5	-0.658827
BDP1	-0.656051
RBM4	-0.654246
TRIP11	-0.651233
ZC2HC1B	-0.650999
NUP214	-0.649448
NUFIP2	-0.648302
UHRF2	-0.648107
JMJD1C	-0.646821
VPS13C	-0.646242
ZFC3H1	-0.646121
SYVN1	-0.645803
RPF1	-0.643826
TTC17	-0.63974
EMSY	-0.639419
RABEP2	-0.637692
ND4	-0.636361
RFX5	-0.629468
SRSF6	-0.626853
LRRK1	-0.623733
SEMA4B	-0.622453
ZNF207	-0.621546
KPNA4	-0.62138
RC3H1	-0.620992
ATP6	-0.619944
ZMYM6	-0.619836
RBM4B	-0.619325
HLA-DMA	-0.612939
TCF4	-0.61126
CD19	-0.610262
DHX29	-0.610222
CYTB	-0.60954
NFE2L1	-0.60883
G2E3	-0.607041
MDN1	-0.605973
AP4B1	-0.605128
DPP8	-0.604996
PTPRJ	-0.603594
DNASE2	-0.596963
RBM5	-0.594073
CTSH	-0.592719
TTC7A	-0.592109
ATG2B	-0.590059
TMEM109	-0.588603
BAG2	-0.586538
RESF1	-0.586392
TUT7	-0.582746
ATP6V0A2	-0.582269
GOLGB1	-0.57975
ZNF831	-0.579649
MYCBP2	-0.579567
CD1D	-0.576076
TNS3	-0.574996
RBM26	-0.574622
RABEP1	-0.572076
FCHSD2	-0.5713
SWAP70	-0.570072
HPS5	-0.565651
PHF6	-0.564828
NIPBL	-0.563881
S1PR4	-0.560214
MON2	-0.558266
AP2B1	-0.556136
ARRB1	-0.552093
ATP2B1	-0.5468
NIN	-0.546609
HIPK3	-0.546142
COX1	-0.544778
UBE3A	-0.543287
GNL3	-0.543064
PIKFYVE	-0.540651
SESN3	-0.540152
VIRMA	-0.537261
UBR5	-0.536024
VPS35	-0.534197
AP3M1	-0.531714
ARID4A	-0.530512
SYNCRIP	-0.527718
PHF8	-0.526655
APC	-0.525418
TOX4	-0.523935
RALGAPA1	-0.522499
BMS1	-0.52051
ITPR3	-0.518948
MACF1	-0.517586
PYGM	-0.507805
DCP2	-0.504113
BTK	-0.503197
PBRM1	-0.502142
CD74	-0.502095
USP34	-0.501419
ZNF644	-0.500689
LRMP	-0.500371
KANSL2	-0.499698
ATP8	-0.499179
DENND4A	-0.498899
RBM14	-0.489915
C2CD5	-0.484657
PLEKHA2	-0.480724
CPT1A	-0.480256
ITPR2	-0.479959
SUPT16H	-0.474309
HELZ	-0.473763
ZNF638	-0.468051
ZNF292	-0.468003
RHBDF2	-0.467465
AZIN1	-0.465996
MAP3K2	-0.463582
MGAT5	-0.463295
KDM5A	-0.462641
MTREX	-0.461053
STT3A	-0.460198
GRAMD1A	-0.458931
RABGAP1L	-0.45489
SP1	-0.448104
PHC3	-0.44808
KIF13A	-0.443122
ANTXR2	-0.439482
OGT	-0.439393
NUP98	-0.429446
LYN	-0.428014
ATP13A3	-0.428001
SENP6	-0.427936
FRY	-0.427629
HEATR1	-0.425452
FGD2	-0.425193
TXLNA	-0.42097
ZNF106	-0.420854
CTNNB1	-0.419083
BIRC3	-0.415506
SFPQ	-0.411394
CD79A	-0.410903
ND5	-0.40999
SS18	-0.408542
COX2	-0.40746
HECTD1	-0.400459
NFAT5	-0.397279
CSF3R	-0.393966
CRNKL1	-0.393068
ASH1L	-0.392741
RSRC2	-0.388545
IRF5	-0.388196
MTMR4	-0.385087
USP24	-0.384053
VPS13D	-0.383592
ND6	-0.372284
DHX15	-0.370772
SZT2	-0.368806
BOD1L1	-0.368124
COX3	-0.362957
SBNO1	-0.362533
LPGAT1	-0.361302
SMC6	-0.359859
TAX1BP1	-0.357543
DDX17	-0.347252
LNPEP	-0.342091
HUWE1	-0.335607
PCF11	-0.333785
BRD8	-0.331965
VPS13B	-0.329691
ATRX	-0.329567
TPR	-0.327957
PIK3AP1	-0.319739
HERC2	-0.313539
BRWD1	-0.312114
HLA-DRA	-0.306362
DDX6	-0.306115
PRKD3	-0.28837
DOCK8	-0.286579
CNTRL	-0.279916
PARP14	-0.276618
ITGA4	-0.273396
FNBP4	-0.270384
PRPF4B	-0.262747
SIDT2	-0.261509
PHIP	-0.253138
RBM39	-0.24958
CLTC	-0.247386
EP300	-0.242801
SAMHD1	-0.227873
ND2	-0.218832
PRRC2C	-0.218757
KDELR3	-0.187568
EIF4G2	-0.176044
ND1	-0.137502
AHNAK	-0.128871
ACTG1	0.172245
SRRM2	0.173921
EEF2	0.190047
SPTBN1	0.191043
RIPOR2	0.193485
PRKAR1A	0.194584
FTH1	0.213255
SMARCC2	0.214555
CREBBP	0.21778
ATP5F1B	0.219597
SETD2	0.227355
AKAP13	0.238501
NUP210	0.239712
SORL1	0.241088
ITGB7	0.241659
GMIP	0.244113
ARID1A	0.248448
SF3B1	0.2497
ATP5F1A	0.253429
HIP1R	0.259331
HSP90AB1	0.262298
ADD1	0.263506
ANKRD12	0.268112
DHX9	0.273578
MSN	0.274218
APBB1IP	0.274589
IVNS1ABP	0.274791
DIAPH1	0.276046
ASXL1	0.277312
NUMA1	0.277578
LIMD2	0.281195
LASP1	0.281705
GAPVD1	0.28749
SAMD9	0.288334
PCBP2	0.29364
RASGRP2	0.29514
MTMR3	0.298999
HSP90AA1	0.299778
ADCY7	0.300473
PTPRCAP	0.303645
MFNG	0.304555
CUL4A	0.306251
ESYT1	0.30936
CYTH4	0.30964
IKZF1	0.311498
GLG1	0.312023
BAG6	0.312161
ZC3H7A	0.312857
RAB7A	0.314472
DDX54	0.323298
LBR	0.324547
GANAB	0.325672
PNISR	0.325883
NECAP2	0.32611
EIF4B	0.326584
FERMT3	0.32695
EIF3F	0.327934
OAZ1	0.328798
ATG2A	0.330032
SPEN	0.330776
THRAP3	0.331544
EIF3D	0.332327
HNRNPD	0.337728
EWSR1	0.33815
TCF25	0.33898
CAP1	0.343277
OS9	0.345314
CAPN1	0.348419
UBN1	0.351283
CLIP1	0.351676
ERBIN	0.352118
EIF1AX	0.354868
SUPT5H	0.356446
CIC	0.357039
LENG8	0.357789
CANX	0.361377
NCSTN	0.361852
PI4KA	0.36238
ATP6AP2	0.362465
PDIA6	0.362572
DCAF15	0.363928
MAP4	0.365443
SHKBP1	0.366421
MRTFA	0.366845
GALNT7	0.367176
MAP4K2	0.367359
DCAF11	0.367715
MAP3K1	0.368374
LAP3	0.368866
COTL1	0.369048
SEC61A1	0.369724
ACSL4	0.371335
ARGLU1	0.371517
VCPIP1	0.373361
DOCK10	0.373801
GDI1	0.374095
UBA1	0.376769
SART1	0.379256
STAT5A	0.379375
UBA52	0.380103
ZNF609	0.380285
ADAR	0.38033
LRRFIP1	0.380457
XPC	0.380459
HNRNPH1	0.380653
TNRC18	0.380731
TAGLN2	0.380841
PPP4C	0.381382
EIF3M	0.381987
CMTR1	0.383072
HDLBP	0.383193
CHD4	0.38503
STAG2	0.385704
STK24	0.387239
SSH2	0.388193
FLI1	0.390129
QARS	0.390432
RETREG2	0.390526
GRK6	0.390815
UBE2Q1	0.391963
RBCK1	0.392107
ARF6	0.393295
IKZF3	0.393305
LDB1	0.394664
DDX5	0.394744
DNM2	0.395143
LRP10	0.396697
PIEZO1	0.396807
VDAC2	0.396907
FAM193A	0.399399
SLC25A3	0.400528
GRK2	0.401327
SYNE2	0.401809
UQCRC1	0.402792
PDIA4	0.404291
TOP2B	0.404744
ARPC1B	0.406295
RARA	0.406858
TBC1D10C	0.407581
CAMK2G	0.410272
DNAJC7	0.411402
NUB1	0.411517
AP5Z1	0.411732
TSC22D4	0.412588
DEF6	0.412684
GNAS	0.412869
CLIC1	0.412991
TUBGCP6	0.413122
GMFG	0.413239
RNF167	0.413313
SYNJ1	0.415099
ZFP36	0.415579
GTF3C1	0.41851
ACTN1	0.418857
TSC2	0.419294
MKNK2	0.420096
BAZ2A	0.420471
STK4	0.421397
AMBRA1	0.421757
GNB1	0.4239
CNP	0.425123
RHEX	0.425288
MIDN	0.42593
CAPNS1	0.426074
MARK2	0.426252
CORO1A	0.42759
WAS	0.428159
TRA2A	0.429525
TLN1	0.429886
RALBP1	0.430061
FCHSD1	0.430421
KTN1	0.431586
UNK	0.432251
RPL10	0.435526
SLC12A9	0.437427
DDX3X	0.438497
TPRG1L	0.441235
P4HB	0.442663
CDC37	0.443451
PTPN11	0.444336
SARS	0.44466
STAT5B	0.444844
ARHGDIA	0.445733
TRAF3IP3	0.446888
TRABD	0.447529
PSMA7	0.448865
DYRK2	0.449443
TAPBP	0.450662
GATAD2B	0.452035
RHOA	0.454506
SFMBT2	0.455484
RAF1	0.455575
BCL2A1	0.456907
FNDC3A	0.457944
EEF1G	0.458203
ANXA6	0.458555
HNRNPM	0.459646
RPL18A	0.459854
PTMA	0.459924
ARID5B	0.459941
BCAP31	0.460568
REPS1	0.460794
LTB	0.461389
FLOT1	0.462144
TES	0.462223
PSMC1	0.462504
CLPTM1L	0.46341
FAM49B	0.46365
TMEM63A	0.465185
MPRIP	0.465374
PRKD2	0.465454
VASP	0.466557
HEG1	0.466783
EHMT2	0.466931
NLRC3	0.467949
DAXX	0.468007
HNRNPR	0.468406
LGALS8	0.468706
DCAF5	0.469644
MYO1G	0.47036
DNAJA2	0.470518
ATP5MC2	0.470544
GABARAPL2	0.470869
SSR4	0.471286
TENT4A	0.471458
SMARCE1	0.471565
NOP53	0.472074
FBH1	0.472513
RPS6KA5	0.472777
TUBGCP2	0.47349
TRAFD1	0.473574
STK17B	0.474089
CSK	0.474154
RBM15B	0.475124
LSM14B	0.475898
BRD7	0.476879
ATXN2L	0.47712
PSMD13	0.477303
ESYT2	0.477745
IRF9	0.477788
ARPC2	0.478449
TKT	0.478528
SRI	0.478962
HK3	0.481175
JAK3	0.481873
BCL2L2-PABPN1	0.481978
COX4I1	0.482303
GRB2	0.482728
ARHGAP45	0.483388
MAN2C1	0.48448
CUEDC2	0.485577
PWWP3A	0.486754
NISCH	0.487058
PPP6R1	0.487124
DENND1C	0.487808
RGS14	0.489754
ACO2	0.489779
ATP8B2	0.491204
PGK1	0.491556
EPS15L1	0.491741
GATAD2A	0.493027
PBXIP1	0.493492
VIM	0.493677
HDAC7	0.494727
HAUS5	0.494894
NFATC3	0.496682
MADD	0.497433
HK1	0.498447
STK17A	0.500041
HDAC1	0.500505
PDE3B	0.501084
AURKA	0.501564
DNMT3A	0.501618
SND1	0.502163
RAVER2	0.503523
NELFA	0.503964
WDR1	0.504044
ITGA5	0.504233
YBX1	0.504816
RPL29	0.505141
PKN1	0.505161
USP7	0.505413
MAST3	0.506141
DGKD	0.507037
ELOB	0.508307
WDR26	0.508432
TRERF1	0.510151
LRCH4	0.510421
MYO9B	0.511592
NCOR2	0.51171
ITGB1	0.512887
UBASH3A	0.513087
AUP1	0.514201
SYNE1	0.514825
ATP13A2	0.515614
PARVG	0.515681
SF3B2	0.516231
SLC38A10	0.516854
ANKRD11	0.516906
RACK1	0.518964
ETS1	0.519002
FCGR3A	0.519179
TAGAP	0.519985
ADAMTS10	0.520222
PSMB8	0.521222
GRK3	0.521739
CTDSP1	0.522204
AFG3L2	0.523276
OXR1	0.524584
COPS6	0.525008
PINK1	0.525535
OTUD5	0.525726
PPP2R5A	0.526194
ARF4	0.527203
PPP4R1	0.527338
ATF4	0.527925
STAT2	0.528349
DGKA	0.529095
CHD3	0.529187
BRD4	0.530023
MTCL1	0.530177
MLLT6	0.531348
FLII	0.531417
SH3TC1	0.532074
RPA1	0.53248
RNF114	0.532942
IFIT2	0.533466
HSP90B1	0.533809
HNRNPA2B1	0.534872
EIF5A	0.535491
MAP2K1	0.536678
THYN1	0.536763
ZNF598	0.538
RPS3	0.539223
RP9	0.539492
RAP1GAP2	0.539527
H2AFV	0.540539
PARP10	0.541719
ILKAP	0.541826
RPS10	0.54273
MGRN1	0.542776
CHMP4B	0.542848
HERPUD2	0.542946
RPL18	0.542997
CIZ1	0.543996
IL27RA	0.544819
ACTN4	0.545844
SLA	0.546659
SIN3A	0.547189
BIN2	0.5489
TLE3	0.54944
ADSL	0.550967
ANXA2	0.551348
FIBP	0.55138
CAMTA2	0.551929
YWHAQ	0.554041
RAP2B	0.554272
PDLIM7	0.554411
DNAJC8	0.555063
CYFIP2	0.555611
C1QA	0.555788
SH3GLB2	0.556092
PCSK7	0.556486
PTK2B	0.55785
ABLIM1	0.557993
RABIF	0.559117
SNX17	0.559503
GOT2	0.560001
B4GALT1	0.560165
HIVEP1	0.560597
JAK1	0.560978
MRCL3	0.561205
TXN	0.563035
WNK1	0.563315
SARAF	0.563745
SDF2	0.564648
WBP2	0.56478
IRF1	0.565623
PPP3CC	0.566239
ADCY3	0.566331
TAF10	0.566357
ARF1	0.566536
PLEKHA1	0.567588
SERF2	0.567842
PPIB	0.567863
RING1	0.56834
MAZ	0.570672
MED25	0.570994
SQSTM1	0.572013
KDM6B	0.572035
ARPC5	0.572112
SDE2	0.572488
SPAG7	0.573443
PYGB	0.573805
HNRNPA3	0.574509
GRIPAP1	0.574718
KAT2B	0.574817
LIG3	0.575728
CAB39	0.575923
IRAK1	0.575927
TBC1D10B	0.578417
ZBTB7B	0.578441
SPSB3	0.579225
S100A10	0.579311
PLBD2	0.579571
TBC1D2B	0.58027
PATL1	0.580622
DDX31	0.581075
SLK	0.581625
FNBP1	0.584154
PREX1	0.585862
TCF20	0.586914
COX5A	0.587319
IQGAP2	0.588137
YBX3	0.588831
MYO1F	0.589861
SH3KBP1	0.589958
SATB1	0.590045
RPL28	0.590214
EPB41	0.590279
CALM1	0.590897
LY6E	0.590989
ERGIC3	0.591156
TNFRSF25	0.59165
PTPRC	0.591762
CSNK1G2	0.59189
NBEAL2	0.592459
SLC16A3	0.593031
LCP1	0.593606
PRR14	0.59406
SDS	0.594539
ARHGAP30	0.595389
CNN2	0.595457
SP100	0.597224
UFD1	0.597311
NUP107	0.597903
ARPC3	0.598549
LAMP1	0.598778
DENND1B	0.5997
DPP9	0.599833
WAC	0.599991
KLRK1	0.602521
TRPV2	0.603383
NONO	0.603768
ZYX	0.604622
PSMB4	0.605251
TRMT2A	0.605577
S100A11	0.606394
ARRDC1	0.608431
CIB1	0.608988
SNRPB	0.609328
ARL6IP5	0.609464
GRK4	0.609769
PHF12	0.610512
RPS5	0.610649
RPS6KA1	0.611051
UBXN6	0.611282
GTPBP1	0.61228
CTNNBL1	0.613289
RPS2	0.614001
SSR2	0.614312
TRPT1	0.615149
PTBP1	0.616105
DENND3	0.616455
ATP1B3	0.616869
LRRC41	0.618724
JMY	0.61903
SOS1	0.619552
NUCB1	0.619766
DLG4	0.621232
SASH3	0.62138
BTG1	0.622004
RXFP2	0.622043
RPS11	0.622102
BRD9	0.622215
AFAP1L2	0.622227
CDT1	0.622788
INPP5B	0.623139
CDKN2D	0.623178
CYTIP	0.623792
RPS19	0.624355
ARHGAP35	0.624909
FLNA	0.625631
CD27	0.625886
GAK	0.626905
CCNL1	0.627001
MAPK3	0.628277
AMFR	0.629231
MOB3A	0.629739
LAT	0.629777
CCDC88C	0.630239
PSME1	0.630993
LEF1	0.633705
MAT2B	0.634562
PCNA	0.634585
CIRBP	0.634838
TAP1	0.635217
STK40	0.635702
MYH9	0.636214
GRK5	0.636521
SRGN	0.637892
NUP93	0.639085
EIF1	0.639878
EIF3K	0.64156
EMC9	0.642311
ZBTB4	0.642994
TCF7	0.643134
DPH7	0.643786
RAPGEF2	0.644161
PTGER4	0.644228
CHCHD3	0.644655
DDX24	0.645483
RPL8	0.645529
PIK3CD	0.647984
NCOA6	0.64917
INPPL1	0.649893
MECP2	0.650103
KIF13B	0.650367
RNF139	0.65087
ITGB2	0.651081
RPL11	0.651454
TRDC	0.651579
PITPNM1	0.652163
EIF4A1	0.653153
KANSL1	0.653164
PSMA6	0.653795
ATP5PD	0.654106
GRAP2	0.655708
CNBP	0.655765
CALM3	0.655894
PLD3	0.656701
RPS27A	0.656704
KIF21B	0.656982
ACAP1	0.657286
UCP2	0.658077
LLGL2	0.659341
C12orf57	0.659726
PXN	0.660035
LLGL1	0.662322
RPS17	0.662368
PACSIN2	0.663282
RAP1B	0.663573
ANXA1	0.665015
H1FX	0.665019
ELMO2	0.665663
PLSCR3	0.666523
NDUFS5	0.66671
DAZAP2	0.667194
RPL22	0.667642
DYNLT1	0.668076
EHBP1L1	0.668643
CCNY	0.670113
GALK1	0.671376
HM13	0.672279
EIF3H	0.673553
DDB2	0.674
RHOT1	0.674151
RELB	0.675168
FBXO34	0.676607
TSPAN13	0.677309
SYTL1	0.677507
SLC25A29	0.679415
UBP1	0.679827
NFATC2	0.680179
EML4	0.68135
RPSA	0.681718
KCNK5	0.682163
RPL32	0.684574
LYPLA2	0.684601
CD247	0.684606
PNPLA7	0.68608
TPM2	0.68727
ECE1	0.687525
FSCN1	0.688218
CAPZB	0.68834
M6PR	0.689346
TXNRD1	0.689577
PLAC8	0.690277
YTHDF1	0.690681
ADGRE5	0.6909
NPTN	0.691321
GUK1	0.691491
PIM1	0.691592
CALR	0.691948
DAZAP1	0.695595
STAT1	0.700673
USP42	0.70199
FBXO33	0.702048
TPST2	0.703482
ARRDC3	0.704648
BCL9L	0.705132
COX8A	0.705379
EMP3	0.708184
SNRPA1	0.711879
MAFG	0.712149
JOSD1	0.713142
RPL36A-HNRNPH2	0.715439
RBM3	0.715732
LRRC8C	0.715887
AKNA	0.716085
PARP8	0.7161
EIF3G	0.716318
AFDN	0.716555
RASAL3	0.716912
FLOT2	0.718446
HMGN1	0.71889
TGFB1	0.721176
MAPRE2	0.721973
TUBA4A	0.722217
CALCOCO2	0.722799
STIM2	0.722933
PTPRB	0.723395
ARHGEF1	0.725263
HIVEP2	0.725884
MCM4	0.727851
MINK1	0.72843
KLF6	0.729749
FBXO7	0.729988
PSMB9	0.731631
DGKZ	0.731878
HNRNPDL	0.733812
RASGRP1	0.735073
CARHSP1	0.735583
MBD2	0.740051
SNRK	0.741035
NFATC1	0.742382
ADAMTSL4	0.742897
PDE4B	0.743046
CFL1	0.743166
B2M	0.74356
PKM	0.744596
SUSD6	0.74511
PSMB10	0.747721
PFKP	0.748564
CD81	0.749462
CST7	0.750838
MAPKAPK2	0.750926
TSPO	0.752709
CAPN2	0.753002
LCP2	0.753401
NDFIP2	0.754
PSMA3	0.755075
VAMP5	0.755204
ZAP70	0.757096
PLCG1	0.757535
SIPA1	0.759178
RASA2	0.762498
AZI2	0.763013
CD84	0.763658
PSMF1	0.764044
AHDC1	0.764049
RPL23A	0.764356
MYL6	0.764559
ARHGDIB	0.765327
ITGAL	0.767507
SLA2	0.76776
PECAM1	0.768072
HMGN3	0.772146
HSPA5	0.773131
IFI44L	0.77477
ARID5A	0.775642
TESK1	0.776287
DNAJC5	0.776362
MRPL52	0.777616
LPCAT4	0.779213
CDC25B	0.782152
TMCC1	0.782371
ELFN2	0.782461
GAPDH	0.783226
EDF1	0.78341
IL4R	0.784525
TSPAN17	0.784808
ARAP2	0.785038
WIPF1	0.789175
FLT3LG	0.789591
FAU	0.789888
KLF10	0.790497
SOD1	0.791012
LPIN2	0.792407
TAF4	0.795076
ANKRD13D	0.795317
FMNL1	0.79545
ARNTL	0.797168
TENT4B	0.799608
SEMA4D	0.799958
SDF2L1	0.800528
KIFC2	0.804534
DDX39A	0.806639
PARP12	0.807805
JUNB	0.807973
MAP1LC3A	0.809039
RPS21	0.810242
STXBP5	0.811568
CDCA7	0.812421
ARFRP1	0.815023
NFKBIA	0.815034
ARHGAP39	0.816266
TOPORS	0.818572
PLEKHG2	0.818691
ABR	0.822322
DNM1	0.822957
TRAF4	0.823406
PIK3R5	0.825282
SUN2	0.825372
CPT1C	0.825629
S100A4	0.825794
SAT1	0.827902
GIT1	0.827912
SKAP1	0.828363
SUB1	0.829525
SIGIRR	0.831313
UBALD2	0.834301
SLC25A25	0.835062
OSER1	0.835234
MYO18A	0.837025
AES	0.838575
PKN3	0.840495
CHSY1	0.841702
STIM1	0.846296
MAP7D1	0.847224
PSME2	0.847893
GGT7	0.84828
JUN	0.84863
PML	0.850017
EFHD2	0.852267
PTPN12	0.853105
FOXK1	0.854643
PDIA3	0.854751
ARHGAP23	0.855464
NEDD9	0.855742
SGSM3	0.858605
SFXN3	0.858645
ZBTB22	0.860874
TNFAIP8	0.861773
DLGAP4	0.862162
TSC22D3	0.862464
TECPR2	0.864571
ARHGAP31	0.864598
PRDX6	0.865861
SGK1	0.867803
MAPKBP1	0.867829
TRANK1	0.873423
CSF2RB	0.874998
UBA7	0.877447
SLC20A1	0.882546
OCIAD2	0.882961
TSSC4	0.883107
CLTB	0.884034
ITGA6	0.884312
C7orf26	0.884614
METTL21A	0.885683
CD44	0.887113
CYTH1	0.889
UBXN1	0.891565
CMIP	0.891725
TDRD7	0.893834
NYNRIN	0.894095
GDPD5	0.896438
ICAM3	0.897579
IFI35	0.897739
NLRC5	0.899206
RPS25	0.900023
SERINC4	0.904584
CRACR2A	0.905722
LAPTM5	0.90797
CCR5	0.908143
ELF4	0.908879
ZBTB2	0.909491
RGS3	0.90977
LPCAT3	0.909826
NCK1	0.914761
CD3G	0.915237
GZMA	0.915866
ASIP	0.917431
UBL3	0.918074
ST3GAL4	0.918451
BAG5	0.918759
UBL4A	0.920865
GPSM1	0.921735
ITPKB	0.923145
XRN2	0.925205
SYTL2	0.92667
TXK	0.929081
CPD	0.93042
MAP3K8	0.93497
KCTD10	0.939554
DHX58	0.940998
CDKN1B	0.941221
LGALS3BP	0.942133
TMBIM1	0.949247
NAAA	0.950196
MX1	0.953952
MX2	0.9546
MARK4	0.960151
ABI3	0.960414
KIF1A	0.960912
ELOVL5	0.962249
DEAF1	0.963245
TRPM2	0.963769
TSHZ1	0.967068
PRKCQ	0.969627
BCL11B	0.970035
RNF157	0.970487
CD3E	0.982099
IL2RB	0.982623
ODC1	0.982973
SLC37A3	0.98611
GATA3	0.993407
CPTP	0.993421
HNRNPLL	0.994315
NKG7	0.995444
IL12RB1	0.996245
SERPINE2	0.996748
HNF4A	0.997362
PSTPIP1	0.999814
SYTL3	1.00118
KDM5B	1.00196
NCK2	1.00283
BICRA	1.00406
ERN1	1.00794
ELK3	1.00857
SHISA2	1.01486
CD3D	1.0165
NDUFB10	1.01926
SH2D1A	1.02154
PACS1	1.02467
TIMP1	1.02505
ZC3HAV1	1.02892
EHD1	1.02961
ATN1	1.02992
HSPA13	1.03051
BCL3	1.03416
RRBP1	1.03693
GLRX	1.0392
PLCL2	1.04547
PTH1R	1.04973
SEC24D	1.05088
ATF3	1.05402
CACNA1I	1.05587
ZGPAT	1.06045
PPP1R16B	1.06066
NFKBIZ	1.06893
PPA1	1.06914
IFI44	1.07606
LDLRAP1	1.07636
EXOC3L2	1.07695
MAPKAPK3	1.08116
RPS26	1.08155
IFIT5	1.08262
ARHGAP9	1.08272
GYPC	1.08785
ACOT7	1.08828
CD52	1.08905
PFKFB3	1.09405
NOL4L	1.0999
TXNIP	1.10153
DBI	1.10216
SUOX	1.10558
FNIP2	1.11178
DIPK1A	1.11567
CD2	1.1165
SH2D2A	1.11959
CCL5	1.12022
RF01956	1.1221
BNIP3	1.124
PRR5	1.12408
FEZ1	1.12694
RBMS1	1.12983
LCK	1.13193
AGPAT2	1.13376
FHL2	1.13377
SSBP4	1.13439
CERK	1.13462
KCTD2	1.13923
TRAT1	1.14154
ZNF282	1.14318
PTP4A1	1.14669
ARHGEF3	1.14959
COL11A1	1.15083
PRR7	1.15148
ITK	1.16349
RF02216	1.16707
MRPL57	1.16743
RUNX3	1.16933
SUSD3	1.17114
UBE2L6	1.17153
CRYBB1	1.17259
RORA	1.17571
RAI1	1.17996
PTPN13	1.18138
CD8A	1.18175
CD226	1.18712
QSOX1	1.19096
DPP4	1.191
ATP6V1G1	1.19612
TEX2	1.19859
UCK1	1.20377
PRAM1	1.20732
MGAT4B	1.20777
CDH23	1.20855
ARRB2	1.21327
RUNX2	1.2146
RHOB	1.22161
TMEM176B	1.22397
SAMD3	1.23181
IL7R	1.23626
METRNL	1.24319
TNFRSF1B	1.25981
INF2	1.26344
ADGRG1	1.26438
ARHGAP10	1.26783
FYB1	1.26811
XAF1	1.26823
THBS1	1.27598
TCAIM	1.27633
ACKR3	1.28013
IFIT1	1.28492
IGSF1	1.28525
SREBF1	1.28638
CENPB	1.29755
WARS	1.30517
TESK2	1.31067
CD96	1.31124
NCR3	1.31566
PLCD1	1.3262
CRELD2	1.33777
ECM1	1.34011
SEC11C	1.34762
PTPRE	1.34835
CSRNP1	1.35477
GRAMD1B	1.36147
ADCYAP1R1	1.37085
LAG3	1.3737
FYN	1.37957
PC	1.38
KCNAB2	1.38511
NUCB2	1.38794
JAKMIP1	1.38905
HSH2D	1.38938
HCST	1.3924
ZNFX1	1.39266
PPP1R10	1.40701
NFIL3	1.41075
CD6	1.41278
DLG5	1.42097
RETREG1	1.42389
WHRN	1.44964
SAMD11	1.46953
LMO7	1.47028
HMOX1	1.47153
JAG1	1.47891
TRIB1	1.49419
AFAP1	1.50177
GNA15	1.51471
PLSCR1	1.52284
SLC2A3	1.54449
RASGEF1B	1.55562
PARM1	1.56992
EOMES	1.57828
SAMSN1	1.58691
UNC13B	1.58763
SHISA3	1.58823
REC8	1.5885
NCR1	1.59291
BHLHE40	1.60546
CD5	1.60684
GZMM	1.6084
RSAD2	1.63556
IFIT3	1.64845
CREB3L1	1.67338
CREM	1.68106
CD28	1.70164
BEND7	1.70344
BST-2A	1.70406
PRF1	1.723
DDIT4	1.73598
CTSW	1.74942
FOS	1.76179
DUSP4	1.7639
HERC6	1.76586
CLGN	1.79432
CSF1	1.81717
F2R	1.82971
MEFV	1.83751
DUSP1	1.84214
RAB33A	1.85199
DDX58	1.88032
HSPB1	1.93551
ZC3H12A	1.93706
MYCBPAP	1.95187
NR4A2	1.97097
NUAK2	1.98743
CD69	2.01021
BAG3	2.03935
QRICH2	2.06697
DUSP2	2.08309
RORC	2.09756
IER3	2.10548
FOXS1	2.11428
NOCT	2.11922
GCSAML	2.13243
NINJ1	2.1342
SPRY2	2.13897
TENM1	2.18863
ADRA2A	2.18919
BAMBI	2.21685
NR4A1	2.22448
MCP-3	2.24048
IRF7	2.32051
PRDM1	2.32906
CHRND	2.33125
PLK3	2.3406
IFNG	2.35183
RTP4	2.36832
HYAL2	2.36918
RGS2	2.3934
HBEGF	2.40026
MSRB3	2.52813
CXCR4	2.63719
ISG20	2.79246
CXCL8	3.08925
CLNK	3.10401
FASLG	3.11875
ISG15	3.3189
DUSP5	3.32854
CD83	3.56431
IFI6	3.63506
RGS1	3.91173
TNFAIP3	4.13191

## Sheet: CD14_OA
Genes	CD14-OA
C1orf194	-3.57676
RF00009	-3.5495
PDK4	-3.53217
GABBR2	-3.52638
PLD2	-3.00239
ADRB2	-2.90048
TBX21	-2.81823
BBS10	-2.48022
ALKBH1	-2.45834
DEPP1	-2.43286
CLK1	-2.42552
ABLIM1	-2.40381
FCRL3	-2.39995
USP54	-2.383
HTR1B	-2.35066
S1PR4	-2.33294
PTPN4	-2.3286
HAAO	-2.25617
EXOG	-2.25394
RASGRP3	-2.22598
FCRL1	-2.09873
ZKSCAN8	-2.09698
MDN1	-2.08233
ZNF786	-2.07159
MBD5	-2.07089
ITPRIPL2	-2.01536
FOXRED2	-2.01324
PALM	-1.99628
MASP2	-1.97435
KLF11	-1.97263
GLI1	-1.95814
KANK2	-1.94733
TRIB2	-1.8865
SIRPB2	-1.87634
SLC1A4	-1.8595
RF00002	-1.85738
RSRP1	-1.85306
CSNK1G1	-1.84664
TOP2A	-1.84152
POU2AF1	-1.83237
ZSCAN20	-1.81001
NKRF	-1.80652
HS3ST1	-1.80193
RALGPS2	-1.79135
NOL9	-1.78653
CHML	-1.77494
CD79B	-1.74096
NOA1	-1.73898
HPS6	-1.73151
ETS1	-1.72723
TPM2	-1.71303
FCMR	-1.70695
MOB3C	-1.69538
RAB33B	-1.69515
DCBLD2	-1.6889
MBNL2	-1.68512
MARF1	-1.6793
CDC23	-1.67517
CARF	-1.67464
SP4	-1.67254
POLR2D	-1.66768
ZKSCAN7	-1.65081
TLR10	-1.64139
G2E3	-1.63211
GTF3C3	-1.62955
KLHL15	-1.61648
ASTE1	-1.60854
HARS2	-1.58837
CENPJ	-1.58304
TMED8	-1.5828
METTL14	-1.57511
UTP4	-1.57096
SMAD3	-1.56954
KIRREL1	-1.55122
ADORA3	-1.53299
CD22	-1.53132
TNPO1	-1.51811
KLHL21	-1.51662
KLHL3	-1.51247
MPP5	-1.5069
KLHL11	-1.5028
PLAGL1	-1.49823
POLH	-1.4851
PLCG1	-1.4812
PRPF40B	-1.47263
MBD4	-1.4717
ZNF644	-1.46247
GADD45G	-1.45371
SMG1	-1.45159
THG1L	-1.44885
SMAD5	-1.44279
CLK4	-1.43692
PPRC1	-1.43006
DPH2	-1.42433
CMTR2	-1.4206
SMC4	-1.415
WDR77	-1.41394
ACTR5	-1.40999
FPGT	-1.40856
ZNF574	-1.40557
CSTF1	-1.40513
WDR36	-1.39942
MS4A1	-1.38755
KIAA0040	-1.38543
ZNF646	-1.36303
INTS13	-1.3569
KHDC4	-1.35339
ATAD2	-1.34596
ARMC1	-1.33646
SOCS4	-1.33177
FCRL5	-1.32579
RBM15	-1.31854
CD79A	-1.30955
PAPOLG	-1.30806
VPS26C	-1.30387
ZBED6	-1.30289
RANBP10	-1.30264
TAF5	-1.29434
DOK1	-1.28675
BRCA1	-1.28583
LARS2	-1.28393
DDI2	-1.27384
R3HCC1L	-1.25939
TXLNA	-1.25887
STON2	-1.25829
GPATCH4	-1.25812
SPOCK2	-1.2556
DENND2D	-1.25249
ADGRG5	-1.24732
TRIM32	-1.24253
ZFC3H1	-1.23716
NOL6	-1.23704
LRRC58	-1.23113
ATM	-1.23101
ZBTB41	-1.22343
ORC2	-1.22261
VPS50	-1.21752
METTL16	-1.21597
UTP20	-1.21468
IMPG2	-1.20896
TOB2	-1.20356
CALHM2	-1.20075
TTC4	-1.19679
OTUD3	-1.1936
PAQR8	-1.19167
TRIM11	-1.19011
TUBB	-1.18774
NUFIP2	-1.18564
MGA	-1.1756
APAF1	-1.1748
PARP1	-1.17358
ABCA5	-1.17342
MSL2	-1.17147
ZBTB38	-1.16742
UBN2	-1.16546
FAM129C	-1.15738
NUGGC	-1.15366
TUT4	-1.14528
SUGP2	-1.13865
TDG	-1.13291
GTF3C4	-1.13133
TRNT1	-1.1285
ZNF652	-1.11849
PHC3	-1.11404
SPATA5L1	-1.11087
INTS2	-1.10786
KLHL24	-1.10598
ACACA	-1.10576
UHRF2	-1.10505
ZNF592	-1.10461
TFCP2	-1.09598
NOC3L	-1.09546
HLA-DOA	-1.09286
MIGA2	-1.08959
GLE1	-1.08844
RECQL	-1.08618
DNMBP	-1.0827
FTSJ3	-1.07921
TSC1	-1.07704
WDR48	-1.07013
TSC22D3	-1.06892
INO80D	-1.06261
ZNF333	-1.06255
FRMD8	-1.05366
LTN1	-1.05094
C17orf80	-1.04458
PTPRCAP	-1.04424
APPL2	-1.04391
ZFYVE26	-1.04307
KMT2C	-1.04256
KANSL2	-1.04082
NUP214	-1.0391
CCNT2	-1.03698
ANAPC7	-1.02769
RIF1	-1.02317
MYO9A	-1.02168
CBLL1	-1.02006
HEATR5B	-1.0193
FAM117A	-1.01823
CENPC	-1.01692
CEP250	-1.01497
GNL3	-1.01352
TP53BP1	-1.00857
TMEM184C	-1.00677
CEP170	-1.00633
URB1	-1.00152
ATG2B	-1.00044
RNF6	-1.00026
GCFC2	-1.00013
EIF4EBP2	-0.999912
BMS1	-0.998518
RBM5	-0.996326
NAA15	-0.995913
ADAL	-0.99503
DCAF7	-0.994603
AP4E1	-0.99291
MCM7	-0.992661
LATS1	-0.992079
FANCM	-0.987017
RAE1	-0.986028
TEF	-0.980194
FASN	-0.975395
AZIN1	-0.974475
FBXO31	-0.974275
KPNB1	-0.973776
FAM120B	-0.973539
ZBTB1	-0.973175
CELF1	-0.971449
RNF2	-0.970139
FBXL3	-0.968187
ERCC6	-0.967703
ZBTB18	-0.966735
USF3	-0.964552
CREB3L2	-0.96275
KPNA4	-0.961561
CD19	-0.960217
VPS18	-0.958135
ITPR3	-0.956692
ZSCAN29	-0.955329
ITPR1	-0.944816
USPL1	-0.941094
CDC27	-0.936097
SETD1B	-0.935768
CX3CR1	-0.935606
RNASEL	-0.934583
METAP1	-0.934218
SLF2	-0.932646
C2CD3	-0.927246
XPO5	-0.927244
SIRT1	-0.927147
UHMK1	-0.92173
GXYLT1	-0.913841
MEPCE	-0.913092
MIOS	-0.910594
KDM5A	-0.909013
DOCK7	-0.904221
EXOC8	-0.902969
ATG4C	-0.902806
ANAPC1	-0.902391
SERINC5	-0.899289
ND4L	-0.898173
CUL2	-0.896483
NEB	-0.894735
SRPK1	-0.894298
JADE1	-0.89406
CASP8AP2	-0.891826
ZNF518A	-0.891002
SH3BP5L	-0.89091
CLCN6	-0.890796
HERC1	-0.888348
ESCO1	-0.882884
PDS5B	-0.879837
ATF7IP	-0.879817
PDCD4	-0.87937
ND5	-0.877431
LRIG2	-0.876885
PHF6	-0.876786
FNIP2	-0.876072
SCYL3	-0.87577
MACF1	-0.872846
HLA-DOB	-0.868882
CBL	-0.867106
ATR	-0.865347
CREB1	-0.862355
RNF111	-0.86125
GPATCH2	-0.859682
AGO4	-0.857476
ZNF654	-0.85589
CCDC137	-0.854071
RSC1A1	-0.85406
FEM1B	-0.853974
EZH1	-0.850967
FAR1	-0.850033
WDR6	-0.849673
UPF1	-0.849295
MOB1B	-0.847675
PAN3	-0.84636
NHLRC3	-0.846197
ASH1L	-0.845552
LNPEP	-0.84218
SLF1	-0.841083
TNKS	-0.839853
CDH23	-0.839183
BRPF3	-0.837802
PRDM2	-0.835522
ZBTB33	-0.833305
RMND5A	-0.829563
KMT5B	-0.829295
EDRF1	-0.829135
CYFIP2	-0.829032
DIS3	-0.823597
FZD4	-0.820285
KIAA1109	-0.818465
TARBP1	-0.816018
ATAD2B	-0.814685
PTCD3	-0.81228
C2CD5	-0.810836
KIAA1147	-0.809663
CHD7	-0.805875
PEX6	-0.805277
ERCC4	-0.803882
KIAA0586	-0.802129
AKT3	-0.800637
RABEP1	-0.798611
DCP2	-0.79774
NBEAL1	-0.796476
OSBPL11	-0.792427
ANKRD52	-0.790809
DDX42	-0.787429
CRBN	-0.786937
NHLRC2	-0.784582
CLK2	-0.782226
EMSY	-0.78145
CCDC6	-0.78117
PCDHGC3	-0.779946
FCHO1	-0.777088
QSER1	-0.772604
DICER1	-0.772079
SHPRH	-0.771443
FNBP4	-0.770602
EPG5	-0.769107
CNOT6	-0.768656
LYST	-0.76849
RABGAP1	-0.768106
DMXL1	-0.766738
UPF2	-0.765832
BIRC6	-0.763097
POLR3A	-0.762281
CHD6	-0.761379
NCKAP5L	-0.759136
ALMS1	-0.758682
DDX6	-0.755988
NOL11	-0.75324
MRTFA	-0.752268
PRRC2B	-0.750245
ADNP	-0.748322
FAM168B	-0.746418
ANGEL2	-0.744281
TIA1	-0.744189
GCC2	-0.744157
PSD4	-0.743047
HEATR5A	-0.742918
GOLGA4	-0.742453
ZNF638	-0.739287
DIP2B	-0.738033
OTUD4	-0.737197
ARRDC3	-0.736411
PRKDC	-0.731088
CYTB	-0.730664
SYNE1	-0.727538
EP400	-0.725141
ATP8	-0.721457
CPT1A	-0.717904
ZNF710	-0.717727
DOP1B	-0.717598
IL16	-0.717136
ZFHX3	-0.715616
MRC1	-0.713342
AKAP9	-0.712203
HGF	-0.710192
WDR81	-0.707603
FCGRT	-0.707361
MYSM1	-0.705895
CUL4B	-0.705011
FEM1C	-0.70417
FCHO2	-0.703018
BAZ2B	-0.701619
KLHL33	-0.695175
BOD1L1	-0.693148
MYCBP2	-0.693088
ND4	-0.688966
LYL1	-0.688912
PRKAB1	-0.688785
SMG7	-0.686727
RABGAP1L	-0.681569
GOLGB1	-0.679407
RIC1	-0.67863
ZBTB11	-0.677818
HUWE1	-0.675205
LUC7L3	-0.673981
RFX5	-0.671606
LRBA	-0.670189
PCF11	-0.666937
RBM14	-0.666141
UGCG	-0.664861
MAP3K7	-0.662962
UBR5	-0.661688
CXorf21	-0.659825
MAU2	-0.659813
PLAGL2	-0.657981
HIPK2	-0.655645
ITPR2	-0.655045
TARS2	-0.654259
TRIP11	-0.651663
PRRC2C	-0.649757
MALT1	-0.648474
HSPH1	-0.646679
CIITA	-0.646632
PARP14	-0.646073
CTCF	-0.645725
NGRN	-0.640879
RSPRY1	-0.638693
ETNK1	-0.63863
WASHC4	-0.636927
ZNF148	-0.633547
FAM53B	-0.631514
NOL8	-0.629911
RNF103	-0.629887
VPS13D	-0.629207
RBBP5	-0.627788
ABCC10	-0.627607
EPC1	-0.627136
XRN1	-0.627098
CARD6	-0.625955
SH2B3	-0.62534
TNRC6A	-0.624718
TNRC6B	-0.620391
FKBP5	-0.619002
NHSL2	-0.613078
EDC4	-0.609925
SLC38A2	-0.608914
PCNT	-0.606547
TCAF1	-0.605896
UBE3A	-0.603489
SEC23IP	-0.601451
OGA	-0.598941
ASXL2	-0.597903
CD74	-0.596971
SLC25A20	-0.596827
ZNF292	-0.595751
NFAT5	-0.595517
ATP6	-0.595254
TNPO2	-0.594432
NRDE2	-0.594256
SUPT6H	-0.59403
TASOR2	-0.592868
VPS13A	-0.590054
APC	-0.589045
ATP2B1	-0.588667
RC3H1	-0.586993
PPIP5K2	-0.583273
MED12	-0.581927
ATXN2	-0.580637
MTOR	-0.579524
TOMM70	-0.578538
KMT2D	-0.574116
RFX1	-0.572437
PLEKHO2	-0.572051
IPO7	-0.571983
PHIP	-0.571957
RPRD2	-0.571656
FGD3	-0.570849
ANKRD17	-0.566387
VPS39	-0.563331
DAPP1	-0.5626
CAD	-0.558031
ND3	-0.555761
KMT2B	-0.554916
ATRX	-0.554849
TRIM65	-0.552139
CKAP5	-0.54669
PIK3CG	-0.546179
RASAL2	-0.543846
CDK12	-0.541322
RBM39	-0.54121
MKNK2	-0.53952
PHF8	-0.539338
KANSL3	-0.538907
TOR1AIP2	-0.53788
STEAP4	-0.536852
NLRP1	-0.536339
PITPNM2	-0.528691
JUN	-0.527958
VPS13C	-0.527338
CRK	-0.527002
RBM25	-0.526269
NGLY1	-0.525366
GIGYF2	-0.524999
ND6	-0.524249
AFF1	-0.522995
RNF150	-0.521363
PBRM1	-0.519434
SP1	-0.518444
BPTF	-0.514362
CAPN7	-0.512751
SPG11	-0.511561
P2RY13	-0.509722
SUPT16H	-0.509672
MTMR4	-0.509582
DNMT1	-0.509252
EIF2B5	-0.50924
WDFY4	-0.507372
PRR14L	-0.50712
BRD8	-0.507055
ARID4A	-0.505253
EP300	-0.502923
COX3	-0.502664
SMC1A	-0.500668
FMR1	-0.499827
HERC2	-0.499069
ZC3H13	-0.498389
AKAP11	-0.497779
USP34	-0.496807
ZNF207	-0.495046
CTR9	-0.494528
UTRN	-0.492908
OGT	-0.492778
SLC4A7	-0.491847
ITSN1	-0.491538
CEP295	-0.491485
CHD2	-0.491052
ZZEF1	-0.487343
ICE1	-0.48501
VIRMA	-0.484687
COX1	-0.484427
SZT2	-0.483265
GOLGA3	-0.480157
EEA1	-0.477812
ZNF609	-0.476725
HOOK3	-0.476293
SFPQ	-0.47201
IPO5	-0.46811
ST3GAL2	-0.467057
NFE2L1	-0.466859
BDP1	-0.465807
SMCHD1	-0.4643
NF1	-0.463396
DPP8	-0.461595
ZFYVE16	-0.461436
BRWD1	-0.459637
RSF1	-0.458118
BTAF1	-0.456403
YTHDC1	-0.456238
PIKFYVE	-0.455157
SMC6	-0.454391
SUSD1	-0.453108
KMT2E	-0.452731
CD101	-0.450963
SLC37A2	-0.450952
IP6K1	-0.449566
HELZ	-0.447986
ERN1	-0.446868
SULT1C4	-0.44487
DPY19L1	-0.444017
NIPBL	-0.441797
DHX16	-0.439866
ZNF106	-0.435366
UBE4A	-0.429153
UBR4	-0.427934
LARP4B	-0.425578
SEC16A	-0.423773
ME2	-0.423093
ADAM9	-0.422864
SMG5	-0.421729
SETD5	-0.421145
PREB	-0.420314
SLC46A2	-0.419723
CRLF3	-0.416715
MAP3K3	-0.415743
ULK2	-0.414833
DMXL2	-0.413335
CCNL2	-0.412635
AP3M1	-0.412577
TP53	-0.409114
PPP4R3B	-0.407694
USP47	-0.404609
MAP3K2	-0.404379
SYNJ1	-0.401731
ACLY	-0.398455
ND2	-0.398083
ELK4	-0.396623
HECTD1	-0.396079
PNN	-0.392953
WDFY3	-0.39051
NKTR	-0.375341
PRPF4B	-0.374237
GIGYF1	-0.373006
SPTBN1	-0.372124
NAIP	-0.364929
NSD3	-0.35994
FRYL	-0.35987
MLXIP	-0.354562
DENND4B	-0.354208
PLXNC1	-0.352018
NOTCH2	-0.347958
CREBBP	-0.347538
DDX39B	-0.346178
TNFRSF21	-0.345493
MAT2A	-0.344802
YLPM1	-0.344147
LRRK2	-0.338763
HIPK3	-0.338228
BRD2	-0.337294
PIK3R1	-0.33435
SSH2	-0.330877
CEMIP2	-0.328777
CCDC88C	-0.328286
TIAM1	-0.327757
SUN2	-0.326066
ELF1	-0.322192
HTT	-0.318946
CD1D	-0.312853
SLC46A3	-0.310745
ND1	-0.308572
CNTRL	-0.30495
TPR	-0.304505
KDM3B	-0.302881
HLA-DRA	-0.301268
ASXL1	-0.298832
USP9X	-0.291975
TUT7	-0.28524
HGS	-0.282401
SNRNP200	-0.282356
SENP6	-0.274229
JMJD1C	-0.272814
ARRB1	-0.264653
TET2	-0.248467
RPS6KA1	-0.2438
COX2	-0.225767
NCKAP1L	-0.223867
PRPF8	-0.207316
DOCK8	-0.205558
ARID1A	-0.2027
AKAP13	-0.194653
VCAN	-0.192789
CLTC	-0.162945
IL6R	-0.160775
AHNAK	-0.159748
DYNC1H1	-0.155747
EEF2	-0.113012
NBEAL2	0.126346
MPEG1	0.160393
CYBB	0.161111
RPL10	0.163502
MYH9	0.169818
RHOB	0.198155
ATP5F1B	0.208878
PPP1R9B	0.208923
PICALM	0.211362
MAP4K4	0.213737
UBA1	0.216624
NCOR2	0.221364
SORL1	0.222665
FNBP1	0.227025
VSIR	0.227267
CD163	0.231077
COPA	0.237954
APBB1IP	0.238581
NOP53	0.240005
IL10RA	0.240227
RARA	0.245434
PPP6R1	0.248112
LPIN2	0.248382
HNRNPM	0.248625
SMARCA5	0.253677
ATP13A3	0.254299
RNF167	0.257436
ST13	0.258456
VAV1	0.258811
ABR	0.260819
NDRG1	0.265978
GLUD1	0.266247
ERBIN	0.266664
DAGLB	0.268314
EIF3E	0.270571
BAG6	0.271681
G6PD	0.273773
F13A1	0.275786
SF3B2	0.276281
TAPBP	0.276828
LRRFIP1	0.27821
FN1	0.282025
F5	0.283129
LRP10	0.28338
NCF2	0.283839
TNRC18	0.284436
ABCA6	0.284482
EIF4B	0.285661
CUL4A	0.285755
LASP1	0.288812
HNRNPAB	0.290893
CDKL3	0.29155
ZC3HAV1	0.297189
CAPN1	0.297215
RCC2	0.297549
HCLS1	0.299025
SLC15A3	0.299411
PREX1	0.299616
ATG16L2	0.299993
PADI4	0.300597
UBA52	0.300678
FCER1G	0.300993
CTSH	0.301295
RALY	0.301528
HK3	0.303372
TM9SF2	0.307785
GNAI2	0.307846
AP2A1	0.30909
MTMR3	0.310599
PTPN6	0.311181
SLC38A10	0.313259
GRIPAP1	0.313855
ARHGAP30	0.314441
IGF2R	0.314616
MYO1F	0.314969
DNM2	0.317607
NDUFS2	0.318731
NECAP2	0.319468
PTPRC	0.320268
BIRC3	0.32105
HSP90AA1	0.322306
CNDP2	0.324648
ITM2C	0.32576
ARHGDIB	0.328457
YWHAG	0.328889
HCK	0.329832
TRPV2	0.330336
PIK3AP1	0.332046
WAC	0.333318
LBR	0.334015
TCF20	0.334712
CCPG1	0.3349
DENND3	0.335139
TGFB1	0.335651
ANTXR2	0.335878
GAK	0.336785
SSR1	0.336887
DENND5A	0.337166
EGLN2	0.337167
RACK1	0.337854
ITGA5	0.338235
NUB1	0.338293
ATG2A	0.338852
SHOC2	0.340566
HNRNPD	0.341327
COPE	0.341868
LACTB	0.341984
WDR1	0.342632
GYS1	0.343484
YBX1	0.343628
M6PR	0.343705
TBC1D8	0.34391
AARS	0.344473
USF2	0.345446
ECPAS	0.346697
COTL1	0.347149
SBNO2	0.348559
RAB14	0.349054
KTN1	0.351109
RGS14	0.351144
DGKZ	0.351998
TMBIM6	0.352574
TPM3	0.353493
USP4	0.353922
RXFP2	0.353963
CYP4V2	0.354128
CERS2	0.354438
OAT	0.359604
CD37	0.361409
MTDH	0.362123
VPS4B	0.362663
TFE3	0.36493
LYZ	0.36503
UBE2Q1	0.365149
PGD	0.365335
NEK6	0.36742
TNFRSF1B	0.367523
RGL2	0.36763
DDOST	0.368053
RNF13	0.368084
ADAM15	0.368095
ASAH1	0.368955
ATP5F1A	0.368959
ITM2B	0.369185
CNPY3	0.369854
RBCK1	0.372948
AMFR	0.373141
RETREG2	0.373801
PIK3CD	0.374801
GDI1	0.375976
EPS15	0.377041
HSP90B1	0.377765
ADAP1	0.379629
SLC25A3	0.380655
GATD3A	0.380829
COX4I1	0.381024
ARAP1	0.381379
ITGB2	0.381655
VAC14	0.383062
CTDSP1	0.384611
PRKAR1A	0.384953
GSK3B	0.385212
APMAP	0.385278
STAU1	0.38792
KHNYN	0.388536
RGS19	0.388614
MLF2	0.389272
RPS11	0.389646
PDXK	0.38971
STX7	0.390504
DYNC1LI1	0.391176
PSMC3	0.392032
AUP1	0.392286
SEC23B	0.393478
RPS2	0.394076
FMNL1	0.394591
INPP5F	0.394786
UBE2B	0.395069
GRK2	0.395347
KCMF1	0.39583
P4HB	0.39615
PKN1	0.397309
ATXN7L3	0.399626
ILK	0.400636
NCSTN	0.401198
STAT1	0.401877
OS9	0.40278
EIF4H	0.403773
RAB7A	0.40427
NAPSA	0.404512
S100A10	0.404657
FGD2	0.405142
MAPK1IP1L	0.406037
ARPC2	0.407954
CDC42	0.408204
FERMT3	0.409936
ZDHHC20	0.410356
PPT1	0.410554
STK40	0.411984
VTI1B	0.412906
IL27RA	0.413968
BCL9L	0.415565
ELMO2	0.416496
ARHGAP9	0.416497
ADI1	0.417336
CPEB4	0.41788
LRCH4	0.417976
SLC16A3	0.418004
AMBRA1	0.418483
EEF1G	0.418766
GGA1	0.419166
HDAC5	0.421588
TBXAS1	0.422702
PIK3R5	0.423234
NAV1	0.423243
CST3	0.423735
THOC5	0.423772
PDIA6	0.423906
STK17A	0.424101
LMO4	0.424783
PLBD2	0.425451
UBXN4	0.425824
STIM1	0.42587
TBC1D14	0.426956
AGPAT3	0.428121
HNMT	0.428434
SDCBP	0.428817
GNB2	0.429321
ARGLU1	0.429428
PPP4R2	0.43042
ARHGAP21	0.430435
CYTH1	0.431402
LAT2	0.431555
MAP4K1	0.431952
TPPP3	0.432026
MFSD1	0.432638
SPRYD3	0.433783
SKAP2	0.434048
SERPINB1	0.434178
FAM50A	0.434387
CALR	0.434405
MS4A8	0.43476
ATP5MC2	0.434852
SQSTM1	0.435207
ARRB2	0.435269
CRKL	0.43541
SNX3	0.435771
FAM129B	0.436965
LCP1	0.437366
CAP1	0.437475
RBM45	0.437696
RILPL2	0.437793
IDH1	0.43867
SIPA1	0.438821
CNN2	0.439261
ARHGEF1	0.440592
SDF4	0.441429
MDH2	0.443289
CHMP4B	0.443363
CIC	0.443877
ALDH4A1	0.444035
ZFP36L1	0.444672
CSK	0.444836
PAGR1	0.445555
WIPI2	0.445669
LIPA	0.446026
TNIP1	0.446691
DPYD	0.447309
BACH1	0.447618
ARFRP1	0.448034
TPST2	0.450259
ANXA3	0.450335
PINK1	0.450401
LAPTM5	0.450691
LY86	0.450847
ABCA3	0.451011
AKR1A1	0.451143
TMEM59	0.452092
ZNF687	0.45236
DNAJC3	0.452753
SMU1	0.453807
KLF3	0.454091
PSMA4	0.454493
TMEM219	0.455245
SERPINA1	0.455319
GABARAP	0.455901
YIPF4	0.456748
ASRGL1	0.457848
FLII	0.457895
DNAJB6	0.459871
LIMK1	0.46001
CALU	0.460672
SNX9	0.460737
PRCP	0.461084
KIAA2013	0.461351
PIN1	0.461813
PSMB7	0.462315
CDKN2AIP	0.46302
HDAC2	0.464016
PPM1A	0.466007
CCT8	0.466065
DPP9	0.466781
PACSIN2	0.468068
NFE2	0.468968
NUP50	0.469035
SLC12A9	0.469167
TRABD	0.469179
DAZAP2	0.470481
ARF1	0.471523
GPS2	0.471802
MFSD12	0.471847
PPIB	0.47185
NME1-NME2	0.471883
UNC93B1	0.472422
CORO1B	0.472922
SSR2	0.474947
NAGA	0.475113
ASNA1	0.475931
SNX2	0.477133
AES	0.477963
RAP1A	0.478344
PTK2B	0.478346
PHF1	0.479685
RIPK2	0.480216
ADH5	0.48071
ATP6AP1	0.481291
ZGPAT	0.48152
ARRDC1	0.481654
PTTG1IP	0.48176
RPL29	0.481865
C20orf27	0.482152
TMC6	0.482832
HNRNPK	0.483099
PYCARD	0.484257
FHOD1	0.48565
HNRNPA0	0.486132
TLR6	0.486154
DAZAP1	0.486434
TIMP2	0.486482
RAB10	0.487125
RNF114	0.487587
LYN	0.489027
DYNC1I2	0.489279
MCFD2	0.489599
TRIM38	0.489668
RAB1B	0.489704
CTSF	0.490476
CORO1C	0.490732
PYGL	0.492554
GRK6	0.493025
HDGF	0.494541
ANXA4	0.495028
CLTA	0.496161
RAP2B	0.498684
CCR1	0.49881
AK2	0.498912
NCOA6	0.498923
FLOT1	0.499268
APH1A	0.49928
MICAL1	0.500299
PTAFR	0.500349
GLUL	0.500404
TGFBI	0.501114
STXBP2	0.501927
LRRC25	0.502219
PSMA7	0.503002
LPCAT1	0.503099
GSN	0.503643
PPP4C	0.504159
RPIA	0.505208
PARK7	0.505275
MRCL3	0.505421
RAC1	0.505742
MPP1	0.505938
PNISR	0.506628
PGM1	0.506854
ARHGDIA	0.507362
FGR	0.50754
PAPSS1	0.507801
GARS	0.510516
APOBR	0.510816
KLHL5	0.51112
RBM17	0.511932
ASIP	0.51287
TXNDC11	0.51303
ALOX5AP	0.513694
JAML	0.515642
STX11	0.516262
VDAC2	0.516281
RAMP2	0.516574
KDM5B	0.516964
SH3GLB1	0.518379
CMIP	0.519211
RPL23A	0.519542
ATP6V0B	0.519573
CLIP2	0.51995
ARF6	0.520508
CFD	0.522236
RPL18A	0.522565
SESTD1	0.523296
ATP6AP2	0.523377
RPL18	0.523732
ATP6V1F	0.523769
CNP	0.52397
EDF1	0.525891
JMJD8	0.526637
DNAJA2	0.527468
CLEC4D	0.527474
MAPK3	0.527494
CREG1	0.52888
BCAP31	0.529128
TSC22D4	0.529874
KCTD12	0.529874
ZYX	0.530393
GNB1	0.531015
RAD23A	0.531452
PDIA3	0.533344
GPCPD1	0.533476
SNX17	0.534127
RHOA	0.534277
BIN2	0.534441
MAN1C1	0.535085
NFAM1	0.535247
RPS17	0.535424
SLC43A3	0.53577
OSTF1	0.535801
ANO10	0.535809
NPC2	0.537682
PTPRA	0.537892
ARPC5	0.538315
ILKAP	0.53892
ICAM3	0.539573
HEBP1	0.539601
TRIOBP	0.539602
PDLIM7	0.540203
YWHAZ	0.540761
CIB1	0.541501
STAT2	0.541599
EIF5A	0.541731
BZW1	0.543955
MOV10	0.54523
SNRPB	0.546952
SCP2	0.547083
PSMD8	0.547447
GRB2	0.547832
AP5B1	0.549826
CTSC	0.550815
ENG	0.551264
KIF1C	0.551826
NPTN	0.552183
EIF3I	0.55226
CD47	0.552394
MGST1	0.55316
SSBP4	0.553322
CD44	0.553533
TMEM50A	0.553613
MAPKAPK3	0.554226
CDC42BPB	0.554767
PSMD6	0.554812
ATP5PD	0.554837
FBXL5	0.556275
SERF2	0.556724
EPN1	0.556822
CDK2AP2	0.557282
PLBD1	0.558849
PSMB10	0.558993
HDAC1	0.559487
UCP2	0.559521
SMPDL3A	0.559668
CTNNBL1	0.560278
PSMA1	0.561167
RPS10	0.561397
HPS3	0.561687
KSR1	0.562206
NFKB2	0.562593
FYN	0.562733
EMC7	0.563887
SELL	0.564209
TMCC1	0.566159
MPRIP	0.566239
SH3GL1	0.566746
SARAF	0.566906
SLC2A6	0.567703
TSTA3	0.568383
SNX14	0.568717
RSU1	0.569426
R3HDM4	0.569582
PEF1	0.569793
NECAP1	0.570128
EIF3H	0.570221
RIOK3	0.570748
EIF3K	0.571175
DDX39A	0.571317
PSAP	0.571553
PSMA5	0.572166
IFNGR1	0.572661
FAM49B	0.572767
EFHD2	0.573919
RPS3	0.574289
NADK	0.574485
TAF10	0.575305
CHST11	0.57531
FAM49A	0.575843
GTPBP1	0.575919
EHBP1L1	0.577351
RELT	0.578352
DARS	0.578838
SSR4	0.579419
RPS5	0.579461
KRCC1	0.580494
CASP8	0.580535
FBH1	0.580916
IL10RB	0.581071
RPS27A	0.581262
GSDMD	0.58194
TKT	0.582056
TOR1AIP1	0.582101
HM13	0.583275
GPSM3	0.583999
TAGLN2	0.585474
GRINA	0.586896
INPPL1	0.587974
TMX1	0.588433
ARL6IP5	0.589063
SNAP29	0.589845
RELB	0.59071
PTPRE	0.590836
DNAJC7	0.591463
ATP5MPL	0.592158
FDFT1	0.594712
WIPF1	0.596571
RPL22	0.597797
CLIC1	0.599019
TMED3	0.599579
RPL8	0.600127
POR	0.600575
SEMA4D	0.600902
WRAP73	0.601014
UQCRC1	0.601607
TMED1	0.602611
TPCN2	0.602721
MILR1	0.603807
NCK2	0.603831
ABHD3	0.603903
CERK	0.605071
PSMB8	0.605703
HMG20B	0.605903
SP100	0.606324
MICU1	0.606918
RTN3	0.607267
LTA4H	0.607719
GMFG	0.607945
ZCWPW1	0.608116
GBP5	0.609944
HNRNPA2B1	0.610717
EMILIN2	0.61088
TPMT	0.611118
PSMB3	0.612622
RING1	0.612872
EVI2B	0.613753
TENT5A	0.614072
SDHB	0.614414
PSTPIP2	0.614555
CHPF2	0.615083
APOBEC3F	0.615087
GRN	0.616088
ABCA7	0.616683
TRPT1	0.616728
CLTB	0.617089
PCMT1	0.617983
HK2	0.6185
SRSF3	0.618554
LTBR	0.61892
U2AF1	0.619043
CSF2RB	0.620379
LCP2	0.620659
LAMP1	0.621029
CDYL	0.621571
SCPEP1	0.622275
PSMB1	0.622479
NOL7	0.622768
CASP7	0.623788
FCGR3A	0.623888
STXBP3	0.624204
ARPC1B	0.625296
UBE2L3	0.625303
ATP1B3	0.625459
PITPNM1	0.626247
EHD1	0.626854
ERP44	0.626858
IFNGR2	0.627428
TARS	0.62763
TYROBP	0.628396
AP2S1	0.628671
WBP2	0.628697
TBC1D10B	0.628725
MBD2	0.629279
MAP7D1	0.630325
CTSS	0.630685
SDHC	0.630899
TSG101	0.63206
CARD9	0.633067
LMNB1	0.633476
PPFIBP1	0.634009
ACTB	0.634763
MYO1G	0.635392
GAB2	0.635998
CSF3R	0.637376
CORO1A	0.638637
CISD2	0.639343
CD9	0.639807
HMOX2	0.64134
CLDN15	0.64263
B2M	0.642736
KCTD10	0.642969
GPR108	0.64319
LRPAP1	0.643273
LDLR	0.643575
NAPRT	0.64397
RPL28	0.644055
CTSB	0.644748
CHMP2A	0.645088
EIF4EBP1	0.646584
C21orf91	0.650561
DEAF1	0.651447
MSR1	0.652249
SERPINB8	0.652423
NFKBIB	0.652479
ATP5PO	0.65307
CIRBP	0.653324
EIF3M	0.655384
MAPK12	0.656611
SLC39A1	0.656689
HMOX1	0.656976
COX5A	0.657699
AIF1	0.657992
MORF4L2	0.658445
MAPKAPK2	0.660036
RPL11	0.660117
PNRC1	0.660709
MPND	0.66238
RBMS1	0.662587
AAMP	0.662866
SPTLC2	0.664014
ADAR	0.664732
PPM1D	0.666
TRADD	0.666287
CFP	0.66632
CD68	0.667338
CSGALNACT2	0.669518
CUEDC1	0.670107
CLEC4A	0.670191
IDH2	0.671697
MVP	0.672353
PSMB4	0.673503
STK24	0.674642
PLEKHF2	0.675663
MCUB	0.676204
LZTS2	0.677279
NR1H3	0.677715
ARSA	0.678673
DYNLT1	0.678824
DAXX	0.680052
MED25	0.680784
RAF1	0.680917
RPL32	0.682085
PSME1	0.682489
PTPN12	0.683193
ERP29	0.684004
NCK1	0.684048
MIF4GD	0.685239
CAPN2	0.688174
ANXA2	0.688192
RAB32	0.691308
PTMA	0.691337
CD81	0.693529
RETREG1	0.693937
PDIA5	0.694072
H1FX	0.694276
MGST3	0.694761
DCST2	0.695773
NCF4	0.695805
ARID5B	0.696128
DTX3	0.696684
HYPK	0.697577
PGK1	0.6976
ARPC3	0.698126
S100A11	0.698493
GAPDH	0.698822
MAN1A1	0.69932
ACOT8	0.699861
C5AR2	0.7005
HSPB1	0.701487
RRBP1	0.70186
GABARAPL2	0.701926
DNPEP	0.703036
PLCL2	0.703513
MCRIP1	0.703574
TMEM147	0.703631
C19orf38	0.704972
MANF	0.706571
VIM	0.707528
LAMP2	0.707545
CMYA5	0.708292
TRA2B	0.70892
NOTCH1	0.709038
PNPT1	0.71084
PHC2	0.711551
RPSA	0.714702
ALDH1A1	0.715302
RPS19	0.715344
ACSL4	0.715556
RPS25	0.716612
PIGR	0.71913
ARL6IP1	0.719198
CCRL2	0.719198
TREM1	0.719409
AGTRAP	0.719442
CCDC71	0.719793
ANXA7	0.721062
TCIRG1	0.721062
UBXN1	0.721657
DBI	0.722532
ATF4	0.723399
DRAM1	0.723757
SOAT1	0.725149
NELFE	0.725184
SLC26A6	0.72566
SYAP1	0.727072
EMD	0.728105
VASP	0.728735
TLE1	0.729164
BCL2L15	0.729836
ATG3	0.730184
CD164	0.730376
LITAF	0.73132
SRI	0.732818
CCDC9	0.73368
TGIF2-RAB5IF	0.733705
PRKCD	0.733805
FAM20A	0.734497
ARID5A	0.734765
RAB5C	0.734786
RABAC1	0.734786
MCF2L	0.735183
SUGT1	0.735728
COX5B	0.736019
CXCR4	0.737842
AZI2	0.738904
TAGAP	0.740145
SLC30A1	0.740647
RNF139	0.740698
PSMD12	0.741255
STARD3NL	0.742273
PLD3	0.744594
HPCAL1	0.745487
TALDO1	0.74572
MED28	0.745899
PSMB9	0.747043
N4BP2L1	0.748157
TOMM22	0.748392
CAPG	0.748538
ATP6V0C	0.748645
PLAC8	0.749723
HNRNPDL	0.749827
PCGF2	0.751191
PSMD14	0.751204
CD2BP2	0.753079
ADGRE5	0.755683
PSTPIP1	0.756598
PSENEN	0.759055
MPG	0.760865
C5AR1	0.761371
CLEC5A	0.761998
PSMB2	0.763653
RPS27L	0.764412
GAS2L1	0.764871
RAI1	0.764881
TMEM150B	0.765216
PRDX5	0.766668
TP53RK	0.767262
IL1RN	0.767347
CRYL1	0.768277
MFSD5	0.769376
ERCC1	0.770405
TSPAN17	0.770772
NT5DC2	0.771159
CFL1	0.771184
NDUFB2	0.772462
NUCB2	0.77251
NMI	0.77417
FLOT2	0.77633
NDEL1	0.776604
MRPL17	0.776749
LGALS1	0.777606
PARP9	0.777655
LGALS3	0.777952
BAX	0.777968
PTGR1	0.77842
MIDN	0.778888
UBALD2	0.779698
RIN3	0.779883
TPI1	0.779939
SARNP	0.780303
PKM	0.783467
PID1	0.786739
MYL12B	0.787598
PRR13	0.788862
RPS19BP1	0.79489
SPI1	0.794914
SCARF1	0.795042
IL17RC	0.795745
ST3GAL4	0.79697
VMP1	0.798883
EIF4A1	0.799178
FAM32A	0.799613
H2AFZ	0.800918
B3GNT2	0.802234
CAPZB	0.802901
IL1RAP	0.803212
LAPTM4A	0.804371
RETN	0.805127
COX6B1	0.806762
PSME2	0.808882
CENPB	0.810501
PSMA3	0.81307
CHI3L1	0.814565
LAP3	0.816418
RNASE4	0.817737
TMEM120A	0.819612
BIN1	0.820099
ACOD1	0.820225
SH3BP2	0.821925
TAP1	0.822646
SLC3A2	0.823303
UBE2L6	0.823434
SDE2	0.825842
LAMTOR1	0.829355
CYBA	0.832551
SLC25A29	0.834709
SBDS	0.835683
CNBP	0.836955
INF2	0.837684
SRP19	0.837748
MARK4	0.840364
UBA7	0.84188
MID1IP1	0.842995
OAZ1	0.843575
FAU	0.847207
PLIN3	0.848388
GALK1	0.854758
PTPN1	0.856046
GK5	0.856847
CD53	0.858136
ATP6V1G1	0.858321
HERC5	0.862603
RAP1B	0.864948
PARVG	0.865357
PFKFB3	0.865614
IL23A	0.86675
FIS1	0.870551
STX2	0.874209
TXNDC17	0.876903
ANXA1	0.878271
PML	0.878504
AQP9	0.878623
SNRPA1	0.878809
RPL36A-HNRNPH2	0.879436
GM2A	0.880822
XRN2	0.881593
EIF3G	0.881748
RAB20	0.8826
CYTIP	0.882796
VAMP5	0.883409
AURKAIP1	0.884885
SLC9A3R1	0.886554
GTF2B	0.886563
RDH5	0.888241
NDUFB7	0.891218
ODC1	0.893398
CARHSP1	0.893694
UBE2J1	0.896916
UXT	0.897937
PSMA6	0.898213
MYDGF	0.899862
IFI44	0.901088
DDX5	0.901872
EMP3	0.904275
OST4	0.906176
WARS	0.910275
PARP12	0.911578
SDF2L1	0.913201
LGALS3BP	0.913531
COX8A	0.915419
PPP1R15B	0.916153
IFIH1	0.916331
TSPO	0.918288
TNS2	0.920706
AP1S1	0.922946
IRF8	0.9234
CAVIN3	0.924124
TIPARP	0.926819
ETV3	0.927094
GLRX	0.932517
RP9	0.933426
SNRPB2	0.933597
MXD1	0.937096
CRELD2	0.939467
SREBF1	0.939991
TOB1	0.940674
NDUFB9	0.941767
TCN1	0.944719
TOMM20	0.945202
RAB11A	0.95128
MYL6	0.953263
DDX3X	0.9574
SH3BGRL	0.959107
MRPL52	0.959245
CREBL2	0.96195
C1R	0.962086
ALKBH7	0.967156
BRIX1	0.967988
MAP2K3	0.973708
MMP25	0.975617
RAN	0.97663
IRF2BPL	0.979514
DDA1	0.99131
C1QB	0.99315
CD274	0.997771
PDCL	0.998138
TRANK1	0.998738
FKBP11	1.00279
KYNU	1.00522
PSMF1	1.00808
AGPAT2	1.00809
MAT2B	1.00866
FYB1	1.01083
IRF1	1.01102
HSPA5	1.01363
RIN2	1.0145
EIF2AK2	1.01627
TIMP1	1.01812
C15orf48	1.02182
NAMPT	1.022
TUBA4A	1.02663
SPCS3	1.0304
C6orf120	1.03078
SERTAD1	1.03305
BPI	1.03377
SUSD3	1.03665
CD5	1.03735
APRT	1.04209
IFIT2	1.04554
BLVRB	1.04798
RPS21	1.05078
FSCN1	1.05086
TSPAN31	1.05139
SDF2	1.05276
ZBTB22	1.05503
VPS37B	1.05812
S100A4	1.06446
IGSF8	1.06557
TBC1D2	1.06724
LRRC8C	1.06995
EML2	1.07781
ACTG1	1.07981
LIMK2	1.08088
SH3BP4	1.08275
ALPL	1.08605
MYD88	1.08664
MAPK6	1.08762
TRAPPC5	1.08775
MMP19	1.08874
TXN	1.08919
TSKS	1.08962
CSF1	1.09055
ATL3	1.09763
IFI35	1.09792
SARS	1.10183
C19orf66	1.10191
TREX1	1.11328
SLC16A6	1.11397
NEDD9	1.1148
IFI44L	1.11574
RRAS	1.11996
MPV17L2	1.12049
C1QA	1.1226
UBTD1	1.12623
BST-2B	1.12666
KDM6B	1.12714
ECE1	1.12961
PET100	1.13012
ADIPOR1	1.13239
HERPUD1	1.13678
LAMTOR2	1.13702
IFI30	1.14481
MPC1	1.14657
IL4R	1.1475
LRG1	1.15322
ZFAND5	1.15731
BTG1	1.1583
EIF1	1.15854
PDP1	1.16037
ELL2	1.16886
ARL4A	1.17511
CHSY1	1.17781
ALYREF	1.17927
FTH1	1.18609
TRIP10	1.19069
CALM2	1.19294
RHBDD2	1.20544
RBKS	1.20631
S100A12	1.2158
EMB	1.22839
ASS1	1.22941
FCN1	1.25492
SLC25A28	1.25889
SERTAD3	1.2612
PGK2	1.26336
CALD1	1.26637
H2AFJ	1.2669
DLEC1	1.2743
PIM1	1.27519
SKIL	1.28042
DHX58	1.28379
RPS26	1.28406
MCL1	1.28898
PRDX6	1.28951
CLEC3B	1.29305
MAD2L2	1.31803
ZNF281	1.31878
FICD	1.33234
SERPINE1	1.33934
CLCF1	1.34347
RBM3	1.35359
RNF217	1.35417
HIF1A	1.35555
ZNFX1	1.36411
RNF19B	1.36683
SUB1	1.37348
SRGN	1.3844
BLOC1S4	1.39847
EIF4E	1.40312
CDKN1B	1.40378
TNF	1.40581
TMBIM1	1.40612
TNFRSF1A	1.41943
CDKN2D	1.42732
RF02216	1.43341
IDO1	1.43393
KLF4	1.4394
ARF4	1.45582
C1orf122	1.46745
LMNA	1.47151
BCL2A1	1.4799
DEDD2	1.48403
PLAU	1.48437
TPM4	1.488
FOSL2	1.49281
SLC13A5	1.49774
CD14	1.50018
PPP1R3D	1.50185
MX2	1.50322
BCAR1	1.5067
MAFG	1.5125
FCGR1A	1.5285
IRAK2	1.54779
JOSD1	1.54815
PLSCR1	1.55004
COQ10B	1.55288
HSF4	1.55292
CCNL1	1.56019
S100A8	1.57291
REC8	1.57392
SLC45A3	1.57625
GSTM3	1.58208
XAF1	1.58661
HSPA13	1.589
NUAK2	1.59057
SAT1	1.60438
DYSF	1.62678
DDX58	1.63017
S100A9	1.63049
SELENOK	1.67986
GPR183	1.68129
ARG2	1.68907
PTP4A1	1.69042
SIGLEC1	1.6952
BCL3	1.70591
DUSP6	1.71116
HSH2D	1.76547
TLR2	1.76796
PTGS2	1.7787
RTP4	1.78268
JAG1	1.79854
SAMSN1	1.80433
H1F0	1.81042
C15orf39	1.81227
FOSB	1.81337
JUNB	1.82655
SMAD6	1.82878
TWISTNB	1.85491
KLF10	1.86763
ICAM1	1.87753
GADD45A	1.88394
NINJ1	1.88864
PMAIP1	1.89477
EGR1	1.92296
SNAPC1	1.925
TLR4	1.94492
PECAM1	1.97043
SUPT4H1	2.01847
BHLHE40	2.02665
CREM	2.0633
IFIT5	2.11263
MX1	2.11766
IFIT3	2.12232
SDS	2.12638
ITGA9	2.13347
PDE4B	2.1443
TMEM88	2.21991
YRDC	2.23927
BST-2A	2.29081
PLAUR	2.30244
HERC6	2.33751
THBS1	2.34138
EPHA1	2.36603
FOS	2.39602
ETS2	2.40323
CXCL10	2.41445
PLEKHG6	2.41984
SEMA7A	2.4355
RGS1	2.47829
AKIRIN2	2.50902
TNFAIP3	2.50973
SLC2A3	2.51043
PLEK	2.51576
SLC25A33	2.52774
MAFF	2.65766
TNFAIP6	2.65965
ARL5B	2.69529
DUSP1	2.71201
ZC3H12A	2.71712
PRDM1	2.72329
MAP3K8	2.72733
BATF2	2.73324
IFIT1	2.74467
EMP1	2.77133
EGR2	2.78905
ZFP36	2.79872
IL21R	2.80567
ARL4C	2.85931
HIST1H1D	2.87029
DUSP5	2.88683
PTX3	2.90865
ATF3	2.96679
ACKR3	2.97249
RSAD2	3.01167
IRF7	3.01743
LTF	3.02409
NFKBIZ	3.06696
CSRNP1	3.11665
SGK1	3.1783
ISG20	3.20104
METRNL	3.21736
FOXS1	3.2203
MEFV	3.24427
CDKN1A	3.27146
IER3	3.27411
TRIB1	3.27929
EGR3	3.29951
NFKBIA	3.3324
RGS2	3.36333
NFIL3	3.42445
THBD	3.57822
RASGEF1B	3.6401
BTG2	3.6652
IFI6	3.71933
IL10	4.03469
SPRY1	4.04809
DUSP2	4.10854
AREG	4.28155
ISG15	4.2986
SLCO4A1	4.472
SNAI1	4.49848
NR4A2	4.52365
CD83	4.65738
PLK3	4.69646
IL1B	4.90459
ID3	4.99217
SLC1A5	5.38199
NR4A1	5.47053
DDIT4	5.56888
CXCL1	5.95932
CXCL8	6.88326
APOBEC3Z1	7.00564
HBEGF	8.92219

## Sheet: CD21_OA
Genes	CD21-OA
S100A8	9.25522
RETN	8.13427
S100A9	7.67969
APOBEC3Z1	7.56504
S100A12	7.29105
CALD1	7.13537
CLEC3B	6.79037
HIST2H2AB	6.73586
HIST2H2AC	6.61047
FCN1	6.60164
VEGFA	6.26737
MYH8	6.20015
COX7A1	6.06326
BAZ2B	6.05529
FAM133B	5.8819
NUDT14	5.75785
RF00492	5.73417
ZNF280B	5.68075
RF00069	5.67533
SEC62	5.66295
IL17RC	5.64797
MB21D2	5.61611
DKKL1	5.61559
LNP1	5.61392
CFP	5.45676
CD14	5.43292
OBSCN	5.42788
PM20D2	5.42781
NAPRT	5.41023
NT5DC2	5.4036
TMEM159	5.38838
DLC1	5.35208
S100A4	5.34439
ISG15	5.32915
MED12L	5.3278
NQO2	5.32028
CDKL5	5.16836
NFAM1	5.1519
CBX2	5.14065
NUPR1	5.13567
NFE2	5.13542
MFSD4B	5.13021
RCOR2	5.08476
LGALS1	5.06203
RF01241	4.8211
TXNDC16	4.78578
CCDC136	4.78564
EIF5B	4.75946
TYROBP	4.70984
PACRGL	4.70339
DCLRE1B	4.69825
ZNF532	4.63624
TAF3	4.63059
CDC42BPA	4.61553
RAB20	4.61388
CARD9	4.5985
NLRP12	4.58138
ENAM	4.58073
IL1B	4.49715
RTF1	4.49327
LST1	4.47834
AKAP12	4.45302
C3orf33	4.41026
PPM1H	4.40501
TENT5A	4.39282
CCDC181	4.37948
RDH5	4.35353
CD163	4.34196
CHI3L1	4.34086
AIF1	4.33876
SREK1IP1	4.33249
IFI6	4.32048
CFD	4.29522
TIMP2	4.29243
A2M	4.27246
AAK1	4.22318
CDKL1	4.19849
STIL	4.14982
CDR2L	4.12671
UPF2	4.12408
PPP1R9A	4.10018
RFC2	4.09805
IGSF8	3.99821
BCL7C	3.97799
RDX	3.90865
ISOC2	3.86202
SPRY2	3.85518
GSTM3	3.80877
SREK1	3.72753
BRD4	3.72345
SRSF11	3.69399
NFKBIA	3.68707
CWF19L2	3.67632
TSPO	3.67005
RF00009	3.66728
DIPK2A	3.65554
JUP	3.65533
FASTKD3	3.63343
GHR	3.62817
PINX1	3.60981
FYB1	3.58406
CYB561D1	3.57773
BAZ1A	3.56677
GM2A	3.56309
TMPPE	3.51535
CHMP2A	3.51466
KCNT1	3.51081
SCN2A	3.50616
PARD3B	3.48442
CDT1	3.46507
LUC7L3	3.43248
FAM129A	3.42374
ASIP	3.42339
CHRNG	3.42209
ECI2	3.39622
BRI3	3.38561
RF00002	3.38409
EPHX2	3.37303
NRAP	3.35903
H2AFJ	3.32391
AADACL3	3.31419
GPATCH11	3.27423
FN1	3.2664
MVP	3.25409
LYZ	3.22333
MS4A7	3.17651
CRELD2	3.17478
CYBRD1	3.16046
IER5L	3.14252
METRNL	3.12075
C19orf66	3.11425
BCL2L15	3.11409
CLIP3	3.10706
SERTAD1	3.10317
NDUFB7	3.08989
IFI30	3.08124
TWISTNB	3.07837
SELENOW	3.06911
SLC2A13	3.06392
MEFV	3.06286
USP36	3.04747
APRT	2.99769
PYCARD	2.99103
INKA1	2.97944
EMP1	2.95887
NEK6	2.93822
NDUFA2	2.90327
AURKAIP1	2.89543
PRDM16	2.88623
CST3	2.88392
CSPP1	2.88288
EXOSC4	2.87096
CCAR1	2.86848
GPR137	2.82449
SLU7	2.82417
ATP5MPL	2.81252
BTBD10	2.79049
RHBDD3	2.78914
NCF4	2.78455
TRMT10C	2.75387
PSMB10	2.74716
SLC15A3	2.7456
ATP6V0B	2.74422
NDUFS7	2.70728
NDUFB4	2.70006
ATP2B1	2.6871
CARHSP1	2.60978
NSRP1	2.60607
ARHGAP23	2.58938
CAPG	2.56322
BUB1B	2.51096
PHF20	2.49662
TCOF1	2.49438
NFE2L2	2.46881
TMEM120A	2.4674
NCOR1	2.46293
AP5B1	2.44862
MRPL14	2.44824
CWC25	2.41629
PLXNB2	2.40685
TMEM219	2.3964
UBE2L6	2.32297
PPP1R12A	2.31885
HSPB1	2.30962
SMAP1	2.30506
MRPL21	2.30188
CYBA	2.2784
NELFCD	2.27294
XAB2	2.26583
DPM3	2.25068
MTDH	2.24379
EIF5	2.22111
GALK1	2.19815
PHF14	2.19299
WBP4	2.18959
XAF1	2.18495
MS4A8	2.18443
PSMB3	2.13405
NOSIP	2.13279
ACOT8	2.10323
CTSZ	2.06465
STXBP2	2.04536
TALDO1	2.02981
MRPL40	2.02588
TIMP1	2.01934
DGKG	2.01747
NFIL3	1.98989
ASPSCR1	1.98682
DHX58	1.95024
RBBP6	1.9471
CDC5L	1.94627
TMED1	1.89509
RSBN1	1.8808
EIF1AX	1.84393
MEF2C	1.79601
ELOB	1.78971
DKC1	1.77203
IFI35	1.74117
SDS	1.66344
RNF167	1.65733
RNASEK	1.56963
PPIG	1.56071
METAP2	1.5254
PRRC2C	1.52007
CEP164	1.42687
TKT	1.42463
MYL6	1.41649
DDX46	1.4031
PSMD1	1.4011
CTDSP1	1.38801
RPS21	1.38576
RPS19	1.36982
TRPV2	1.34671
SERF2	1.32188
OAZ1	1.3029
PHF20L1	1.22182
PSTPIP1	1.19522
HDAC5	1.16679
SSR4	1.1291
BPTF	1.11089
COX4I1	1.10652
RPL32	1.03614
RPS10	0.973463
RPS11	0.958093
FAU	0.94875
RPL36A-HNRNPH2	0.942703
ANKRD12	0.899826
RPSA	0.839135
PNISR	0.70747
RPS17	0.658466
RPL8	0.597107
RPL18A	0.575941
RPS3	-0.662005
COX2	-0.885761
EHBP1L1	-0.959914
ND1	-0.969298
PSAP	-1.15562
CYTB	-1.24737
ARHGAP30	-1.28281
EWSR1	-1.33596
ND2	-1.35302
SETD2	-1.37708
TMBIM6	-1.51161
ND5	-1.51303
MCL1	-1.56147
LRP10	-1.58164
PCBP2	-1.6058
YWHAB	-1.61496
ARRDC1	-1.63183
CCT3	-1.63604
SORL1	-1.63901
DYRK1A	-1.64396
PTPN6	-1.66714
HSP90AB1	-1.6708
ATP6	-1.68309
CFL1	-1.68544
RPS2	-1.69954
EML3	-1.71002
COPE	-1.71222
OS9	-1.71258
FBH1	-1.73455
GNB1	-1.73478
COX1	-1.75761
ZNFX1	-1.80736
H1FX	-1.81228
RNF10	-1.81525
FLII	-1.83168
ATP5F1B	-1.83704
HDAC1	-1.8486
UNC93B1	-1.85499
TGFB1	-1.86842
PTP4A2	-1.90272
ATXN7L3	-1.9075
ST13	-1.91057
SNRNP70	-1.91426
EEF2	-1.92338
PIK3CD	-1.93014
GPATCH8	-1.94354
MBNL1	-1.97076
XPO6	-1.98401
SERBP1	-1.98506
JUN	-1.99797
LBR	-2.00178
ND4	-2.01663
SF3A1	-2.01842
PRRC2B	-2.02588
FRYL	-2.03054
TRIM8	-2.06928
BAZ2A	-2.07239
SRRM2	-2.07853
STAT6	-2.08648
CHD1	-2.08984
BRD2	-2.09061
TXNIP	-2.12368
CAPN1	-2.17288
MCM3AP	-2.17884
STK17A	-2.20398
GAPVD1	-2.23025
EIF3H	-2.23345
HNRNPM	-2.24156
FNBP1	-2.24295
LY86	-2.27551
NIPBL	-2.3058
HSPA5	-2.30593
AP5Z1	-2.31569
MSN	-2.3243
CSNK1G2	-2.32759
AES	-2.32815
DDX39B	-2.33329
INPPL1	-2.33854
MOV10	-2.37233
VPS13D	-2.37247
SMARCA4	-2.38511
EIF4B	-2.39221
PPP2R5C	-2.39537
KIF13A	-2.40059
CYBB	-2.40283
MAT2A	-2.4097
IRF5	-2.41297
TAPBP	-2.42738
GATA3	-2.42826
RABGAP1L	-2.43163
ZFC3H1	-2.43234
FBXL5	-2.43891
ARGLU1	-2.44238
ZC3H7A	-2.47944
DENND5A	-2.48426
YLPM1	-2.48824
CD164	-2.49011
PNN	-2.49251
RANBP2	-2.49675
USP7	-2.5032
CCNI	-2.50638
RARA	-2.51805
RPL10	-2.51888
HSPA8	-2.52853
TCEA1	-2.52894
SUPT16H	-2.54349
TMEM131L	-2.56017
HNRNPA3	-2.56351
APBB1IP	-2.56529
DDB1	-2.56549
PDIA3	-2.57415
ARRB1	-2.57869
TSC22D3	-2.58067
PDCD4	-2.58114
LDB1	-2.58753
HNRNPD	-2.60791
GPS2	-2.61736
HSP90B1	-2.61917
PDIA6	-2.62363
FYN	-2.62819
QARS	-2.62826
TPR	-2.63334
SF3B2	-2.63344
PSMD2	-2.6532
RAD21	-2.65423
SLTM	-2.65695
GMPPA	-2.66644
ATP5F1A	-2.69055
YWHAZ	-2.69753
MBTPS1	-2.69789
PRPF4B	-2.70075
FMNL1	-2.70598
EP400	-2.7161
DENND1C	-2.71999
IRF1	-2.7209
FCHO1	-2.72199
IQGAP2	-2.73003
SIN3A	-2.75806
EHMT1	-2.75808
ZNF106	-2.76203
HERC1	-2.78115
PIP4K2A	-2.78124
SFPQ	-2.78334
NSD3	-2.78669
CCT5	-2.78892
VCP	-2.79011
DCAF11	-2.8034
PPP6R1	-2.80513
IDH2	-2.80823
LSM14A	-2.81629
THRAP3	-2.81757
PML	-2.83124
SBNO2	-2.83815
SETX	-2.84082
ARHGEF1	-2.85083
SMARCA2	-2.85265
COPG1	-2.85803
KCTD12	-2.85857
MFNG	-2.86499
GRK2	-2.90362
GMIP	-2.90749
LAPTM5	-2.91112
ANKRD11	-2.91435
RBMX	-2.92054
INTS11	-2.92601
TUBGCP2	-2.92643
ATP8	-2.94354
EIF4G3	-2.9441
GANAB	-2.95221
UBR5	-2.96222
PITPNM1	-2.96341
NUP98	-2.9738
CCAR2	-2.97443
SNAPC4	-2.98979
DBNL	-2.99416
MDH2	-2.9972
COLGALT1	-3.01343
MAP4K1	-3.0261
BRD7	-3.03698
TUT7	-3.03916
VPS13A	-3.04462
STAG2	-3.06038
NUMA1	-3.06047
CNTRL	-3.06503
EFTUD2	-3.06639
MORC2	-3.0667
TPM3	-3.07842
NSD1	-3.08922
ASH1L	-3.08926
BTG1	-3.0949
MED12	-3.10694
ZEB2	-3.15171
B2M	-3.16696
HNRNPR	-3.16871
TRA2B	-3.17449
NCOA6	-3.18544
CCNL1	-3.18955
SPTLC2	-3.19044
RGS14	-3.19767
LCP1	-3.19997
PARP10	-3.20945
U2AF2	-3.21865
RBM6	-3.22306
CTSH	-3.22527
EPB41	-3.22584
PBXIP1	-3.22612
FNBP4	-3.2345
ITM2B	-3.2367
ACTB	-3.23951
UBE4A	-3.24068
TAP1	-3.24521
HIPK3	-3.25169
AAMP	-3.25569
SIGIRR	-3.2588
TRAF3IP3	-3.26768
ANKRD44	-3.27376
CSK	-3.28842
TMEM131	-3.29502
MED25	-3.30448
ARHGDIA	-3.31815
DIDO1	-3.32928
IGF2R	-3.3307
ACLY	-3.33148
KIAA1109	-3.33198
HIF1A	-3.34495
PIK3AP1	-3.34829
HP1BP3	-3.35452
CSDE1	-3.36551
WAS	-3.37029
ABCF1	-3.37056
FAM53B	-3.37375
DENND4A	-3.37699
BIN2	-3.37763
CCNG1	-3.40403
ATN1	-3.4048
TTC7A	-3.41142
DNAJC13	-3.41729
XPOT	-3.4186
AKT2	-3.42409
DNM2	-3.42758
PIK3R1	-3.42827
SMCHD1	-3.42881
VPS4B	-3.43319
ACIN1	-3.43937
ACTN1	-3.44084
CHD2	-3.45777
PI4KA	-3.46236
FLNA	-3.47327
HNRNPDL	-3.47818
OTUD5	-3.49132
TAGLN2	-3.49646
CD79A	-3.49996
UBAP2L	-3.50192
SYK	-3.51008
ZMYND11	-3.51287
LPGAT1	-3.52881
ZZEF1	-3.53245
TRIP12	-3.53827
PRRC2A	-3.56965
LAS1L	-3.59265
NBEAL2	-3.62629
PARP1	-3.629
ERAP1	-3.63337
UBA1	-3.63995
OGA	-3.64134
DDX5	-3.64655
LPIN2	-3.65805
DGKD	-3.65882
SUGP2	-3.67017
KDM3B	-3.67515
KDELR3	-3.67552
NUP188	-3.68337
HERC2	-3.70075
NFKB2	-3.70441
KMT2E	-3.70548
ODC1	-3.74786
KARS	-3.75696
BCOR	-3.76338
HECTD1	-3.76661
PTK2B	-3.76752
IVNS1ABP	-3.7693
PPP1R15B	-3.77117
CLTC	-3.77827
SQSTM1	-3.77989
CDC25B	-3.7848
ZMYM2	-3.78912
UTRN	-3.79825
ZNF638	-3.79897
IFIH1	-3.82369
FUBP1	-3.82379
TRRAP	-3.82863
KMT2B	-3.83418
HIVEP2	-3.83629
CERK	-3.86006
SIK3	-3.86468
ARID1A	-3.86512
RBBP4	-3.87205
ARHGEF2	-3.87991
XPC	-3.88826
TAOK2	-3.89006
HNRNPU	-3.91193
ARPC2	-3.91628
ZNF414	-3.91672
NDUFS2	-3.93481
SYNE2	-3.94047
ANTXR2	-3.9528
TARBP1	-3.95982
ELF1	-3.9607
CARD11	-3.96226
YBX3	-3.98595
ACAD9	-3.98713
PABPC4	-3.9935
WAC	-3.99702
HNRNPA2B1	-4.00444
JMJD1C	-4.01732
ARNT	-4.02187
TOPORS	-4.02854
RHOA	-4.05325
ATP2A3	-4.05374
DCAF7	-4.05986
DOCK8	-4.06431
SSRP1	-4.06953
GLG1	-4.07956
PCM1	-4.0802
ARHGEF6	-4.0864
BRWD1	-4.09807
REXO1	-4.12533
RASGRP2	-4.12891
U2SURP	-4.13228
DENND4B	-4.14683
SETD5	-4.15275
ADD3	-4.15337
ITGAL	-4.15345
MED1	-4.16517
RXFP2	-4.16924
TARS	-4.19801
CD53	-4.20937
PLEKHA2	-4.22251
STAT3	-4.22621
SPEN	-4.22884
PGK1	-4.24727
STAT1	-4.25522
NUCB2	-4.26656
USP24	-4.27354
ZNF335	-4.27912
BIRC6	-4.28459
KANSL1	-4.29274
MCM7	-4.31987
NCKAP1L	-4.34295
CLIP1	-4.34374
DIAPH1	-4.34942
ITGB2	-4.35687
ACTG1	-4.36796
USP11	-4.38383
CLSTN1	-4.38818
TAX1BP1	-4.40173
IQGAP1	-4.40214
HLA-DRA	-4.41401
KMT2D	-4.41598
QSOX1	-4.42404
BTK	-4.42985
WDFY4	-4.44047
MED13	-4.44772
EIF2S3B	-4.48247
SRPRA	-4.49067
TMC8	-4.50786
GNAS	-4.54847
BLK	-4.54876
ACO2	-4.55036
OGDH	-4.55814
DYNC1H1	-4.55945
UNC13D	-4.57828
SH2D3C	-4.58825
ARID4B	-4.59645
DVL1	-4.59694
HGS	-4.60174
CCM2	-4.61889
ND4L	-4.63605
ITGB7	-4.6372
NUAK2	-4.67345
FLOT1	-4.67423
CHPF2	-4.67523
SF3A3	-4.68643
GNAI2	-4.69253
MYO5A	-4.714
SENP6	-4.71711
RAB7A	-4.73452
ADGRE5	-4.76794
PREX1	-4.76843
NEK9	-4.77592
DDX3X	-4.7909
HNRNPH1	-4.79563
IFNAR1	-4.87118
PNRC1	-4.89423
BRD1	-4.90341
USP34	-4.91631
STK10	-4.93668
DCAF1	-4.94059
RHOB	-4.94386
TBC1D8	-4.97155
EIF4G1	-4.99105
NSUN2	-4.99146
NOTCH2	-5.02827
TIAL1	-5.02897
MAN2C1	-5.03965
UBR4	-5.04324
HLA-DOB	-5.06936
MYH9	-5.07476
MAPK1IP1L	-5.07572
RIPK1	-5.10856
CREBBP	-5.11716
TUBB	-5.15384
AHNAK	-5.16324
VPS13C	-5.16416
HMGCR	-5.20754
PRKCSH	-5.21119
SRSF3	-5.21237
TM9SF3	-5.23105
CLIC1	-5.23198
PIK3R5	-5.23918
WSB1	-5.24691
CCT8	-5.25475
CRAMP1	-5.27495
PRF1	-5.296
MIA3	-5.38135
PRPF8	-5.40446
PTBP1	-5.41205
VPS13B	-5.44673
MRCL3	-5.45449
SNRNP200	-5.46923
HTT	-5.47063
PTPRC	-5.5067
DOCK10	-5.50833
OSBPL8	-5.54516
TLN1	-5.57098
CD74	-5.60248
USP9X	-5.63495
DGKA	-5.64929
CLPTM1L	-5.65211
IL27RA	-5.66098
SARM1	-5.66461
DOCK2	-5.72559
EP300	-5.72967
GDI2	-5.76963
EFR3A	-5.85261
DDX6	-5.92505
SPTBN1	-6.01298
AKAP11	-6.05678
SHKBP1	-6.07534
NBR1	-6.09396
GRAMD1A	-6.1426
SATB1	-6.15543
COPA	-6.16027
SUN2	-6.16061
ITGA4	-6.28171
ITGB1	-6.44658
YBX1	-6.53147
ADD1	-6.55421
CNOT1	-6.64206
WNK1	-6.6722
TRPM2	-6.80241
CYFIP2	-6.83552
LASP1	-6.92669
MACF1	-6.96927
SF3B1	-7.08014
EVL	-7.19931
JAK1	-7.49976
ETS1	-7.96033

## Sheet: CD335_OA
Genes	CD335-OA
LNPEP	-7.33494
ADD3	-6.59461
GALNT6	-6.48306
MLLT6	-6.47188
MFN2	-6.40621
DIAPH1	-6.40277
ST3GAL1	-6.36805
PTPRJ	-6.28615
ARFGEF2	-6.24951
MOB1A	-5.93963
SSH1	-5.89601
AGO4	-5.86544
SOS1	-5.83648
ITGAM	-5.83193
VAC14	-5.83058
SMAP2	-5.79807
ANKIB1	-5.77883
ELF1	-5.7755
PRKAR2A	-5.7545
SBNO2	-5.63913
IP6K1	-5.58844
URB2	-5.55139
SLC12A6	-5.54513
BTAF1	-5.54511
RALGPS2	-5.54426
ATP8	-5.46579
GIGYF2	-5.44521
CAPN15	-5.41868
SH3KBP1	-5.39649
INO80	-5.39268
TMX3	-5.37405
RAP1GDS1	-5.37043
IGF2R	-5.36163
JADE1	-5.35113
MYO1C	-5.3415
FBXO34	-5.33187
TNS3	-5.32015
AOAH	-5.31965
SAMHD1	-5.28756
AFF1	-5.28678
PFKFB2	-5.26943
CNNM4	-5.26858
SENP2	-5.23347
TIA1	-5.21861
ABCE1	-5.21344
TCP11L2	-5.21002
ZMIZ1	-5.20598
CDS2	-5.20541
NOTCH2	-5.19731
CREB1	-5.17907
BCL9L	-5.16688
SBNO1	-5.13596
CPSF7	-5.104
JAK1	-5.10266
BROX	-5.09551
VPS45	-5.08313
PCNX1	-5.06945
RAB5C	-5.05618
SLC9A7	-5.04652
STRN	-5.03977
ITGAL	-5.039
ANKRD28	-5.02513
IARS2	-5.00961
ADAL	-4.99512
IFNAR1	-4.98925
DPP9	-4.98558
SESN3	-4.97614
NAT10	-4.96839
SENP5	-4.96802
TMEM156	-4.96643
ANKRD44	-4.94753
ERGIC2	-4.92489
BLMH	-4.9128
PPP6R3	-4.90726
ATP13A3	-4.8977
CEP162	-4.89746
TTC37	-4.89536
CLIP2	-4.8948
ANAPC1	-4.89304
ULK2	-4.84753
CTSB	-4.84259
ATAD3A	-4.83897
NFXL1	-4.79081
TPM4	-4.78509
ANKRD52	-4.78286
ZDHHC17	-4.77755
ATP8B2	-4.76595
CDC42BPB	-4.76357
BCKDHA	-4.75588
DLG1	-4.75366
PAN3	-4.73776
ATXN10	-4.73276
MYH9	-4.72712
SCP2	-4.70229
CDC73	-4.69969
RWDD4	-4.68027
STARD7	-4.67194
DOCK8	-4.67031
SOS2	-4.65446
ATP8B4	-4.64235
F2R	-4.61124
PARN	-4.59678
TAPBPL	-4.59108
POLR2C	-4.56698
XPO5	-4.56509
KDM6B	-4.55977
STIM1	-4.55409
SMARCA2	-4.54983
DDB1	-4.54225
AP3M1	-4.54015
UGDH	-4.53553
OAT	-4.52684
NARF	-4.52484
LONP2	-4.51234
TMED5	-4.50142
C2CD5	-4.49919
NFKB1	-4.48169
IKZF5	-4.47781
RAB11B	-4.47523
TTC7A	-4.47116
CS	-4.45808
MAU2	-4.44978
CTDSP2	-4.44809
DMXL1	-4.44798
WDR48	-4.44312
POLDIP3	-4.433
PRKAB1	-4.42169
KPNA1	-4.41757
GADD45A	-4.4117
IKZF3	-4.41086
CD4	-4.41055
IQGAP1	-4.40746
TBC1D5	-4.4023
EZH1	-4.39067
SEC14L1	-4.38579
PIP4K2C	-4.38071
RIN2	-4.36977
CELF2	-4.36083
MLXIP	-4.36078
ARRB1	-4.36055
STAG2	-4.36048
CBLL1	-4.35853
ELF4	-4.35735
NACC1	-4.35355
MIF4GD	-4.35349
TSPAN14	-4.3317
CHST15	-4.33049
TSR1	-4.32292
LPCAT2	-4.32058
CYB561A3	-4.31585
FAS	-4.30367
FAM120A	-4.303
ALDH7A1	-4.29808
ETNK1	-4.2887
ADCY7	-4.28515
POLA1	-4.27175
PRPF40B	-4.26768
MSL2	-4.2647
COG3	-4.25879
VCL	-4.25871
ROCK1	-4.25779
GPR107	-4.2557
WDR36	-4.25183
VPS39	-4.24722
USP22	-4.24213
CLASP1	-4.23877
SPTBN1	-4.23076
RPS6KA4	-4.22974
IARS	-4.21723
RBM26	-4.21714
PPP1CB	-4.20697
PRPSAP1	-4.205
KLF5	-4.20484
EDRF1	-4.20245
AHNAK	-4.19902
EP300	-4.19857
AZIN1	-4.19039
MGAT1	-4.18727
S1PR4	-4.18467
LSG1	-4.18222
ZDHHC20	-4.18128
PTGS2	-4.18071
FRY	-4.17066
PRKDC	-4.16069
CRLF3	-4.14543
FAM53B	-4.14346
KMT2C	-4.14285
DNAJC16	-4.13465
SLC37A2	-4.1239
PPM1F	-4.11762
GORASP1	-4.11654
STK10	-4.1161
PJA2	-4.11206
ADAM17	-4.11027
VPS13C	-4.10405
NCOA2	-4.10074
PLEKHO2	-4.0951
PACS1	-4.08869
NSD3	-4.08855
KMT5B	-4.08615
MAP3K2	-4.08444
RASGRP3	-4.08443
SLAMF6	-4.07406
SEC24C	-4.07277
SSH2	-4.0678
MDN1	-4.0499
ABCA1	-4.04559
ZBTB4	-4.04286
IRF4	-4.04078
PPP1R11	-4.0377
TNRC18	-4.01802
ABHD3	-4.01104
POLR3C	-4.00494
STK40	-4.00356
STAM2	-3.99674
KYAT3	-3.99647
TMEM260	-3.99466
CSF2RB	-3.99441
CREG1	-3.99322
SLA	-3.99001
KDM2A	-3.98336
RHEX	-3.98171
RAP1GAP2	-3.9711
KDM3A	-3.96485
PLEKHA2	-3.96459
AAGAB	-3.95676
TTC4	-3.9553
CTDSPL2	-3.95521
PLCG1	-3.95162
INTS6	-3.94963
RNF219	-3.947
MACF1	-3.93821
GIGYF1	-3.93614
SRSF6	-3.93493
FCRL5	-3.93375
TANGO6	-3.927
FUBP1	-3.92354
ITGAV	-3.9234
SPOP	-3.92321
SAMD9	-3.92252
NT5C3A	-3.92226
CCPG1	-3.91915
MTMR10	-3.91756
ERGIC1	-3.90918
ZBTB33	-3.90677
SLC39A6	-3.90015
TFRC	-3.89668
SLC35A5	-3.89577
TOP3A	-3.89246
PUM2	-3.89227
SLC38A10	-3.89031
MAP2K7	-3.88764
RNF114	-3.88605
METTL3	-3.88182
C18orf25	-3.88123
RAB8A	-3.87807
ATP6V0D1	-3.87777
PPTC7	-3.86707
USP34	-3.86602
CHD3	-3.86098
HIF1AN	-3.86028
ANKRD13A	-3.85937
CARD6	-3.85876
SYNJ1	-3.85136
PTPN4	-3.85078
LRRN2	-3.84776
RAB6A	-3.81953
BDP1	-3.81679
STK26	-3.81543
RAD17	-3.81228
NOL9	-3.80744
LYPLA1	-3.805
TMEM123	-3.80153
PQLC3	-3.80029
TMEM19	-3.79609
SMG1	-3.79464
CSF1R	-3.78887
KAT6A	-3.78779
SNAP23	-3.78401
RFX7	-3.78182
DHX36	-3.7764
POLL	-3.7744
SUZ12	-3.77232
GLUL	-3.77213
DMWD	-3.77193
NPRL3	-3.76738
CAP1	-3.76637
WDR75	-3.76382
RC3H2	-3.76077
TXNRD1	-3.75922
DGKD	-3.75901
TBL1XR1	-3.75731
VDAC1	-3.75383
ENOX2	-3.75219
TFDP1	-3.74825
YWHAG	-3.74728
RICTOR	-3.7463
TOM1	-3.73947
CBFA2T3	-3.73581
CLINT1	-3.73282
HPSE	-3.72807
DNAJC13	-3.72806
ATXN2L	-3.72602
DHX32	-3.723
RPTOR	-3.72221
BNIP2	-3.72145
KAT6B	-3.72042
SUSD6	-3.71959
VAV2	-3.71766
SERINC5	-3.71674
TFE3	-3.71485
TMOD3	-3.71225
NSUN6	-3.71142
CD3E	-3.70318
ZKSCAN1	-3.70146
ADAR	-3.69823
PWWP2A	-3.69769
MON2	-3.69482
IBTK	-3.69468
PIGT	-3.68731
TACC1	-3.68652
FAM98A	-3.68584
MNAT1	-3.68393
ZCCHC24	-3.68299
PXK	-3.68093
DHX35	-3.67797
KMT2D	-3.67159
UHRF1BP1L	-3.67025
IFIT2	-3.66896
SLC35E3	-3.66225
PSD4	-3.65847
KLHL24	-3.65555
SELL	-3.64998
MGAT2	-3.64972
IL10RA	-3.64633
KBTBD8	-3.64583
KIF21B	-3.64389
NIPAL3	-3.63913
SETD1B	-3.63772
ZBTB11	-3.63626
HIPK1	-3.63567
TTLL12	-3.6302
DCUN1D1	-3.62822
ANKLE2	-3.62582
HIF1A	-3.62547
TAB3	-3.62317
NCOR2	-3.62104
SAP130	-3.6151
STAT5B	-3.61496
UGGT1	-3.61297
DNAJB14	-3.60975
FBXW4	-3.60792
GPR180	-3.60546
RFX1	-3.60415
ATP6V1A	-3.60268
GPR174	-3.60246
M6PR	-3.59989
ARL6IP6	-3.5974
RGS18	-3.59701
ATP6V0A2	-3.59671
SARM1	-3.59441
SESN1	-3.59343
ABHD4	-3.59173
MAP2K4	-3.59167
ADNP2	-3.58515
RNF38	-3.58513
PLCG2	-3.58133
SLC44A2	-3.58006
DIP2B	-3.57465
TUBB	-3.57217
CNTRL	-3.56977
CSNK2A2	-3.56844
LARP1	-3.56482
ZFP36L1	-3.56449
DDHD2	-3.55728
APOBR	-3.55697
E2F4	-3.55659
SHANK3	-3.55539
GALNT2	-3.55374
DPF2	-3.55215
FAM3A	-3.55049
PTPRC	-3.54945
PIK3CD	-3.54928
NCKAP1L	-3.54858
OXSR1	-3.54785
ACSL1	-3.547
VPS13B	-3.54654
PPP2R5E	-3.54515
KIAA1191	-3.54507
ZFC3H1	-3.54298
STAP1	-3.54099
COG5	-3.53982
S100PBP	-3.53535
SLC17A5	-3.53456
PIK3CG	-3.53175
KCNMB3	-3.53065
NCOA7	-3.52928
MYBBP1A	-3.5261
CTPS1	-3.51872
HEATR3	-3.51834
NCBP3	-3.51577
SECISBP2L	-3.51547
TNKS2	-3.51525
RAB3GAP1	-3.51372
RBL2	-3.51266
EDEM3	-3.50758
CTIF	-3.50417
ADAM19	-3.50331
TAB1	-3.502
MARK2	-3.4985
HERC4	-3.4976
BRPF3	-3.49504
SYNGAP1	-3.49116
BMS1	-3.48513
PKN2	-3.48251
POU2AF1	-3.47447
UBL3	-3.47223
MORC3	-3.4689
WARS2	-3.46521
ITGB1	-3.45867
ZNF24	-3.45461
RELCH	-3.45211
PACSIN1	-3.44479
TAF2	-3.44345
ARL5A	-3.44304
CEP170	-3.44123
TCF12	-3.43999
TMEM30A	-3.43984
ARHGAP6	-3.43754
NDUFS1	-3.43746
PDZD8	-3.43708
SLC25A24	-3.43101
CHORDC1	-3.42912
CYFIP2	-3.42856
INTS2	-3.42838
MAT2B	-3.42621
PLEKHM2	-3.42127
TAGAP	-3.42117
TXNDC15	-3.4206
SLC15A4	-3.41341
NIN	-3.40026
SEMA4B	-3.39958
MAP3K1	-3.39606
ZNF592	-3.39562
DNMBP	-3.39255
HPS5	-3.38776
VEZF1	-3.38631
STK4	-3.38602
SOCS7	-3.3851
ASH1L	-3.38328
SYNCRIP	-3.38127
ACAP2	-3.37949
PRKD3	-3.37853
LARP4B	-3.37829
PHF3	-3.37817
AHCTF1	-3.37816
CBY1	-3.37723
PROSER1	-3.37486
INPP4A	-3.37282
CEP135	-3.37281
LRRC59	-3.37032
NSD2	-3.36911
GSPT1	-3.36472
GOLGB1	-3.36193
PPP1R9B	-3.35136
STRN4	-3.35086
REL	-3.34978
NOL6	-3.34775
ZNF333	-3.34688
SLC30A9	-3.34537
ADNP	-3.34536
TRIM11	-3.34382
BCL6	-3.33921
HEG1	-3.3387
PPP2R5D	-3.33859
SEC16A	-3.3343
L3MBTL3	-3.33087
CNST	-3.32872
RBM33	-3.32821
TBC1D15	-3.32638
EIF4G2	-3.32158
DERL1	-3.32044
DDX21	-3.32033
ZNF292	-3.31751
MESD	-3.31663
ATP2A3	-3.31537
HP1BP3	-3.31498
AGPS	-3.31237
RHOT1	-3.30896
BTBD8	-3.30705
WIPF2	-3.30533
FAM76A	-3.3022
ZNF276	-3.29481
NPLOC4	-3.29456
ANKFY1	-3.29336
HARS	-3.28965
MAN1A1	-3.28944
PIK3CA	-3.28941
TCAF1	-3.28638
TBC1D14	-3.28531
ATP2C1	-3.28314
SLC25A20	-3.28263
THBS1	-3.27541
WSB1	-3.27399
CMTR1	-3.27189
PPIP5K2	-3.27153
RESF1	-3.26954
YTHDC2	-3.25878
AP3D1	-3.25792
C3orf38	-3.25623
ITPR1	-3.2535
WSB2	-3.25307
PLRG1	-3.25071
CMTM3	-3.25051
ALG6	-3.2504
PRRC2B	-3.24975
CMTR2	-3.24861
MAP3K3	-3.24815
RC3H1	-3.24804
ACTR2	-3.2425
PIK3CB	-3.24202
IL6R	-3.24162
HERC2	-3.23759
UBE2G1	-3.2351
MED12	-3.23275
MAP3K11	-3.2284
SRSF4	-3.22426
KDM1B	-3.22313
DIP2A	-3.22132
NCOA1	-3.22008
WDFY2	-3.22007
LRCH1	-3.2193
SERINC1	-3.21527
NUP210	-3.21159
RIC1	-3.20785
PRKCB	-3.20664
ROCK2	-3.20496
KHDRBS1	-3.203
FBXO33	-3.2027
CERS3	-3.20054
ATG2B	-3.19715
STX7	-3.18918
NT5C2	-3.1868
HIRA	-3.18559
MED13	-3.18532
CITED2	-3.18445
ATP6V1C1	-3.1833
MLLT10	-3.18204
MRS2	-3.17942
MAST3	-3.17706
UBR5	-3.17413
DIXDC1	-3.17333
NFYA	-3.16714
TPD52L2	-3.16685
TENT4B	-3.16655
RRP12	-3.16603
KPNA6	-3.16378
SULT1C4	-3.16307
SLF2	-3.16067
CLEC16A	-3.16028
ASNS	-3.15523
RAPGEF1	-3.15432
XYLT2	-3.15357
CC2D1B	-3.14956
ERCC4	-3.14765
WDR44	-3.14696
CUL4A	-3.14498
RBM22	-3.14249
CCNG1	-3.14242
TRPM2	-3.14188
TNPO1	-3.13892
MAP3K14	-3.13543
ABCC1	-3.13533
CAMSAP2	-3.13452
DPP8	-3.13431
RNF144A	-3.13412
STAM	-3.13297
SETD6	-3.12899
KLHL11	-3.12895
SPATA2	-3.12888
ARL6IP1	-3.12828
SNAPC3	-3.12475
GLYR1	-3.12449
EVI5	-3.12377
PARG	-3.12279
CLDND1	-3.11989
MOSPD2	-3.11868
RALGAPA1	-3.11772
SEC23A	-3.11471
SMARCAD1	-3.11343
MTMR9	-3.11318
SRF	-3.11251
ATRN	-3.10612
CLPX	-3.10098
JAK3	-3.09997
VPS4B	-3.09895
TMEM131	-3.09768
TRIM24	-3.0974
ZBTB7B	-3.09411
ZNF326	-3.0936
PPM1B	-3.09354
ATL3	-3.09304
CD1D	-3.08895
API5	-3.08848
PRKAR2B	-3.0881
ZMIZ2	-3.08578
PPP4R3A	-3.08503
ZBTB1	-3.08381
TNPO2	-3.079
RAB5A	-3.07838
RASSF3	-3.07697
TLK1	-3.0769
FBXL4	-3.07122
CBLB	-3.07043
DDX17	-3.06993
MOB1B	-3.06873
RNF40	-3.06681
LPCAT3	-3.0668
PPP2R1B	-3.06357
YY1	-3.06188
SYNE1	-3.05959
DDHD1	-3.05905
R3HDM1	-3.05797
SUSD1	-3.05436
ZDHHC18	-3.05427
ELMO2	-3.05339
DENND4B	-3.04866
TRANK1	-3.04481
ARPC5	-3.0437
IPO8	-3.04017
ERAP1	-3.03393
SP3	-3.02512
PTPN11	-3.02304
KLHL3	-3.02079
WDR26	-3.01945
DOCK10	-3.01857
WDR76	-3.01581
DHCR24	-3.01223
CD47	-3.01193
TPR	-3.0099
GSAP	-3.00904
RDH11	-3.00593
BAZ2A	-3.0022
HABP4	-3.00138
CTCF	-3.00101
CD27	-2.99882
ITM2C	-2.99621
CHAMP1	-2.99616
EGR2	-2.99247
PREX1	-2.99192
ZNF106	-2.99167
TMEM184C	-2.99028
USP54	-2.98842
RNF10	-2.98646
OSTC	-2.98644
CTSW	-2.98607
PIGV	-2.98574
LTN1	-2.98509
AP2B1	-2.98451
HIVEP2	-2.98275
LENG8	-2.9808
TASOR	-2.98031
SETD5	-2.97942
ARAP2	-2.97917
BCAS3	-2.97865
EMC1	-2.96874
SEL1L	-2.9683
SUGP2	-2.96812
NCDN	-2.96783
CAMKK2	-2.96366
GCC2	-2.96332
SIDT2	-2.96317
FANCM	-2.96252
FYCO1	-2.96136
SLC9A1	-2.95648
RPAP3	-2.95511
IKBKB	-2.95468
WARS	-2.95459
TRMT6	-2.95428
GCN1	-2.95377
MFSD6	-2.95352
ELMO1	-2.95223
DHX8	-2.95192
ADAM9	-2.95154
ARHGEF11	-2.9513
NUP188	-2.94972
ADAM10	-2.94667
GBE1	-2.94433
CHURC1	-2.94291
FADS1	-2.94287
AGK	-2.94278
TET2	-2.94185
URB1	-2.94155
SPAG9	-2.94018
DNAJC11	-2.94002
ARHGEF6	-2.93997
ODF2	-2.93954
SPTLC1	-2.93881
TMCC3	-2.93601
IRAK4	-2.93495
SYVN1	-2.93342
PHC3	-2.92943
IPO7	-2.92806
KIAA0100	-2.92501
TARS	-2.92258
NUP58	-2.92177
FCRL1	-2.92131
LYN	-2.92125
ATAD2	-2.9184
CCDC28A	-2.91056
UNC50	-2.90943
KDM6A	-2.90641
INVS	-2.90289
SVIL	-2.90049
CYP51A1	-2.90035
PARP9	-2.8979
XYLT1	-2.89464
KIF13B	-2.89184
RASA2	-2.89182
SMC1A	-2.88982
ARID1A	-2.88633
SENP6	-2.88591
MIA3	-2.88556
ACTR3	-2.88427
ZFYVE9	-2.88368
UBR1	-2.88309
ADD1	-2.8801
DCP2	-2.87596
TRRAP	-2.86772
TAF4	-2.86531
KIAA1109	-2.86239
TYK2	-2.85885
UTRN	-2.85684
VPS53	-2.85615
SATB1	-2.8561
ATG16L1	-2.85455
MRPL49	-2.85426
CRY2	-2.8542
HERC1	-2.85013
CYB5R3	-2.84881
CDV3	-2.84585
SEC24A	-2.84484
GNAI2	-2.84267
ZNF207	-2.84247
FAM177A1	-2.84195
SLC38A9	-2.8413
SMARCD2	-2.84125
CNR2	-2.83617
JMJD1C	-2.83599
MBD4	-2.83487
LYST	-2.8329
HEATR5A	-2.8326
ZZEF1	-2.83078
OSGIN2	-2.82781
ZNF507	-2.82731
PPP4R3B	-2.82657
TLR1	-2.82563
GTF3C1	-2.82401
NAP1L4	-2.82298
KDM5C	-2.82104
UBP1	-2.82035
GART	-2.81961
TOB2	-2.81816
RNF44	-2.81797
SLC1A5	-2.81485
CREBBP	-2.81442
TLK2	-2.81262
SENP7	-2.81011
ABR	-2.80999
TPCN1	-2.80791
ZDHHC5	-2.80624
SLC7A6OS	-2.80619
KIAA0753	-2.8055
NSF	-2.8047
SMG7	-2.80061
GCFC2	-2.80001
COLGALT1	-2.79868
PPM1A	-2.79775
RIOK3	-2.79242
TBC1D31	-2.79217
FBXO38	-2.79154
STAMBPL1	-2.78873
COPB1	-2.78816
EDEM1	-2.78638
RALGAPB	-2.78406
WDFY4	-2.77996
NIPAL1	-2.77889
TMED8	-2.77797
SPRYD3	-2.77336
MLLT1	-2.7732
STT3B	-2.77294
BANK1	-2.77174
CMIP	-2.7695
DEK	-2.76748
CYTH1	-2.76693
TPD52	-2.76247
GNS	-2.76234
GATAD2B	-2.76178
UPF1	-2.75934
TOR1AIP1	-2.75864
CEPT1	-2.75773
SLC23A2	-2.75769
METTL9	-2.75575
XRN1	-2.75563
UBAP2L	-2.7535
NLK	-2.75346
CBL	-2.75071
SENP1	-2.75047
BOD1L1	-2.74751
CD22	-2.74713
EMILIN2	-2.74667
IPO11	-2.7466
MYNN	-2.74516
TLNRD1	-2.74169
RALBP1	-2.74052
MIIP	-2.73898
SLC9A3R1	-2.73629
ZFYVE26	-2.73603
ACOX3	-2.7359
SETX	-2.73434
DDX23	-2.73125
NAA16	-2.73041
DCAF11	-2.72819
JPT2	-2.72386
CHUK	-2.72286
STAT2	-2.72254
PGM2L1	-2.7209
CHD8	-2.71975
RNF20	-2.71882
EIF4H	-2.71654
RPA1	-2.7116
PSAP	-2.71146
PDCD4	-2.70994
TNIP1	-2.70987
RREB1	-2.70549
UBAC1	-2.70434
CCAR2	-2.70328
PSME4	-2.70069
SUPT16H	-2.69629
KAT7	-2.69449
RAD21	-2.6933
COP1	-2.69265
TRIP11	-2.68818
SLC9A8	-2.68813
HECTD1	-2.68519
ATP10D	-2.68396
IL4R	-2.68201
KAT2B	-2.68142
VWA8	-2.68124
DHX40	-2.67201
MARF1	-2.67121
TNFRSF1B	-2.6712
ACLY	-2.67098
LIMD1	-2.6706
PDE7A	-2.66897
FAM13B	-2.66856
TPP1	-2.66845
TLN1	-2.66757
USP24	-2.66683
LBH	-2.66662
PEX5	-2.66615
IL10RB	-2.6661
GPKOW	-2.66408
YTHDC1	-2.66193
NIPBL	-2.65962
IST1	-2.65933
TPP2	-2.64815
ZNF512	-2.6464
MGRN1	-2.64453
IKZF1	-2.64072
SRPRA	-2.63943
DGCR8	-2.63917
MYO9B	-2.63801
AMPD2	-2.63743
OSTM1	-2.63734
WAC	-2.63678
ZNF654	-2.63608
TMX4	-2.63576
SPECC1	-2.63557
PEX26	-2.63395
EHMT1	-2.63323
ABHD13	-2.63277
FNBP4	-2.63224
IRAK1	-2.63208
PRF1	-2.63189
ZBTB40	-2.62972
CELSR2	-2.62968
SLFN11	-2.62914
CDK16	-2.62791
SPOCK2	-2.62789
CTNNB1	-2.62185
PIK3R1	-2.6211
CHERP	-2.62076
RAB11FIP2	-2.61899
NFAT5	-2.61837
DPYSL2	-2.61814
CHD1	-2.61781
SNX6	-2.61709
IPO5	-2.61609
CTPS2	-2.61594
NOTCH1	-2.61541
RNF115	-2.61475
ZEB2	-2.61394
EIF2AK3	-2.61294
VPS13D	-2.60882
ZC3HAV1	-2.60714
AGPAT3	-2.60649
PRPF4B	-2.60468
UBXN7	-2.60239
WRN	-2.59423
GGA3	-2.59331
PIP5K1A	-2.59318
ATG4B	-2.59116
PEAK1	-2.591
TBCK	-2.59086
FAR1	-2.58936
PTGES3	-2.58897
ULK1	-2.58551
MBD1	-2.58524
STAG1	-2.58156
UBTF	-2.57893
SLC43A2	-2.57356
MOCS3	-2.57253
GCNT1	-2.57248
SAE1	-2.57236
FAM122B	-2.57222
APPBP2	-2.57203
CALCOCO1	-2.57151
EEF2K	-2.56835
CDIPT	-2.56254
RBSN	-2.5615
RFTN1	-2.56132
PDE4B	-2.56089
PXN	-2.55958
GPATCH2	-2.55939
SNAP29	-2.55879
CENPF	-2.5566
CLCN6	-2.55432
TOB1	-2.55427
HIRIP3	-2.5517
THADA	-2.55076
GTPBP1	-2.54646
ESYT1	-2.54557
DLST	-2.54246
C15orf39	-2.54194
BIRC6	-2.54149
RABEP2	-2.54075
SIN3B	-2.53478
GIT1	-2.53164
AKAP11	-2.52828
TLR7	-2.52789
LGMN	-2.52704
ABRAXAS1	-2.52691
UBE2O	-2.52659
NEBL	-2.52604
STAT6	-2.51812
RBM14	-2.51625
VIM	-2.51605
KIAA0319L	-2.51214
OTUD5	-2.51201
KCTD12	-2.50913
USF3	-2.5082
NSUN2	-2.50797
FBXO25	-2.50609
FCRL3	-2.50562
PDE12	-2.50331
DENND3	-2.50294
PHKB	-2.5
RFWD3	-2.49982
MTAP	-2.49957
OGT	-2.49755
CRKL	-2.49733
ZDHHC9	-2.49608
SUPT4H1	-2.49415
NEK1	-2.49261
ATG13	-2.48878
ST6GALNAC2	-2.48823
TAB2	-2.48509
USP10	-2.48297
KIF5B	-2.48201
ASH2L	-2.48123
GSE1	-2.48069
UBQLN2	-2.47781
BFAR	-2.47676
CTSK	-2.47666
RIF1	-2.47662
GRAMD2B	-2.47661
NEK9	-2.47612
EXOC1	-2.47572
HPS1	-2.47454
NABP1	-2.47411
MTMR14	-2.47345
RNF19A	-2.47328
SUCLA2	-2.47283
NUMA1	-2.47266
FMR1	-2.47139
TMEM87B	-2.47058
TBC1D9B	-2.46733
UBR2	-2.46729
DENND5B	-2.46578
ECHDC1	-2.46305
TCF7	-2.46203
ADAMTSL4	-2.46006
KANSL1	-2.46001
PBRM1	-2.45722
DHX15	-2.45556
C5AR1	-2.45307
STK17B	-2.4518
FAM3C	-2.45158
ERAL1	-2.44961
NOC3L	-2.44885
KANSL3	-2.44768
GRAMD4	-2.44751
CDK7	-2.44578
RPRD1B	-2.44437
ARHGEF3	-2.44271
GPN1	-2.44205
EFTUD2	-2.4416
ST3GAL4	-2.44079
PLEK	-2.44001
BAHD1	-2.43954
TFAM	-2.43951
TLE3	-2.43794
POLQ	-2.43764
PHF19	-2.43731
DOCK2	-2.43672
FXR2	-2.43642
PAK2	-2.43533
PIGQ	-2.43527
ZNF438	-2.43511
RNF144B	-2.43459
SLC30A1	-2.43438
SH2B3	-2.43427
TRIP4	-2.43384
DOT1L	-2.43343
PDIA4	-2.43337
CLIP4	-2.43274
OSBPL8	-2.43224
SNRNP200	-2.43214
ZNF800	-2.43183
SRSF3	-2.43165
TBC1D9	-2.43153
YWHAZ	-2.42821
CD68	-2.42783
FAM43A	-2.42744
SLC7A5	-2.42648
HMGCR	-2.42543
NCKAP5L	-2.42286
CCDC127	-2.422
HIVEP3	-2.4219
JARID2	-2.42007
AP4E1	-2.41971
HECA	-2.41851
EPG5	-2.41767
TRPC4AP	-2.41702
MRTFA	-2.41593
PRKCQ	-2.41443
HMGXB3	-2.41387
RGS3	-2.41293
RABEP1	-2.41258
MINK1	-2.4123
INPP5D	-2.41151
NFATC1	-2.4084
SMCHD1	-2.40594
CAPRIN1	-2.40408
CUL4B	-2.40408
RPRD2	-2.40216
BCL2L13	-2.40166
FAM214A	-2.39986
VAV3	-2.39866
WBP2	-2.39707
NAGPA	-2.39654
TIPARP	-2.39558
EP400	-2.3949
PLXNC1	-2.39481
CYLD	-2.3915
YWHAQ	-2.38494
YEATS2	-2.38484
SLC39A10	-2.38247
RAB23	-2.37679
TRIM4	-2.36979
SP1	-2.36866
PYGB	-2.36636
KIAA0556	-2.36591
AHNAK2	-2.36373
GOLGA3	-2.36294
FAM160A2	-2.35711
TOP2A	-2.35557
GNAI3	-2.35506
AKNA	-2.35485
MS4A1	-2.35435
HSPD1	-2.35376
ATP2A2	-2.3537
CDK17	-2.35272
AGO3	-2.35236
THUMPD3	-2.35052
INTS7	-2.34829
DCAF1	-2.34708
SACS	-2.34214
ADGRE5	-2.34176
TAOK3	-2.34129
ZC3H7A	-2.33908
GRK3	-2.33698
MED14	-2.33607
CLK1	-2.33532
MAN1A2	-2.33502
ATF2	-2.33341
MFAP1	-2.33256
TMEM245	-2.33211
CBX4	-2.33157
SH3GLB1	-2.3308
MED8	-2.3308
SPSB1	-2.32986
KIDINS220	-2.32724
SH3BP5L	-2.32558
BICRAL	-2.32328
BRWD1	-2.32289
RSRP1	-2.32259
DIPK1A	-2.32232
LMNB2	-2.32221
ACSL3	-2.3216
VPS26A	-2.3188
CASC3	-2.31856
VIRMA	-2.3156
EPS15	-2.31322
HEATR5B	-2.31311
UBE4B	-2.3131
ARHGAP12	-2.31246
RASGRP1	-2.3113
OSBPL2	-2.31002
ACOT9	-2.30889
WASHC5	-2.30725
CRAMP1	-2.30721
CPT1C	-2.30655
VPS35	-2.3017
AHCYL1	-2.30137
GLTP	-2.30129
ZBTB18	-2.30057
TPM3	-2.29651
TUT7	-2.29569
PTBP2	-2.29514
PTBP3	-2.29387
DIAPH2	-2.29353
PTPRE	-2.29238
AMFR	-2.29208
RAB18	-2.29147
AMOTL1	-2.29092
SLC26A7	-2.29026
YWHAH	-2.29004
KDM3B	-2.28989
RIPOR2	-2.28681
ZC3H7B	-2.28662
HAUS5	-2.28593
HUWE1	-2.28554
GFM1	-2.2847
MMUT	-2.28218
JAK2	-2.28128
CAND1	-2.28044
COX20	-2.28016
MSL3	-2.27993
TCF3	-2.27919
NSDHL	-2.27917
TRPM7	-2.27736
DAPK3	-2.27601
USP8	-2.27592
RBBP5	-2.27561
LPGAT1	-2.27313
ZBTB7A	-2.27069
ITFG1	-2.26449
RNF2	-2.26437
PYROXD1	-2.26408
ADK	-2.26187
CHMP1A	-2.26093
SLC7A7	-2.25959
RHOH	-2.25884
DERL2	-2.25749
ABHD2	-2.25553
USP9X	-2.25307
CAPRIN2	-2.25255
TFIP11	-2.25021
TRAPPC12	-2.24844
EPRS	-2.24648
RAE1	-2.246
TRIM25	-2.24378
C2CD3	-2.24268
UBR3	-2.24234
AKAP9	-2.23365
POC5	-2.23289
RAB10	-2.22954
TRIB2	-2.2268
NSMAF	-2.22659
TFPT	-2.22621
SMAD3	-2.22601
ARNT	-2.22258
SLC8B1	-2.2213
GGA2	-2.2213
EPS15L1	-2.21837
ZNF831	-2.21744
BACH1	-2.21685
ZBTB38	-2.21656
TGFBR2	-2.21652
WNK1	-2.21451
DHX16	-2.21373
MAPKBP1	-2.21295
RIN3	-2.21265
DRAM2	-2.21256
COPA	-2.21228
SUPT6H	-2.2122
ARGLU1	-2.21136
UBA2	-2.21134
INTS4	-2.21099
DMTF1	-2.21091
GLS	-2.20882
ITPR3	-2.20753
APBB1IP	-2.20502
ST3GAL2	-2.2031
RFX5	-2.20204
MALT1	-2.20192
CEP120	-2.19994
SNX1	-2.19841
SERPINE2	-2.19837
MED23	-2.19763
NSD1	-2.19745
SIPA1L3	-2.19658
CAST	-2.19472
PPP1R8	-2.19408
NLRC3	-2.19215
EIF4G3	-2.19201
CTDP1	-2.1919
CLIP1	-2.19164
TM9SF4	-2.19134
ATP6V0A1	-2.1903
NFATC2	-2.18993
RRP7A	-2.18915
CKAP5	-2.189
NFKBIZ	-2.18748
GDI2	-2.18671
CCNY	-2.18607
LMTK2	-2.18503
IREB2	-2.18456
PHF6	-2.18391
ITGA5	-2.1839
TXLNA	-2.17993
ATP8A1	-2.17962
NPM1	-2.17752
RANBP10	-2.17452
DTX3L	-2.17224
LIG4	-2.17207
HACD3	-2.17124
BCORL1	-2.17015
EMSY	-2.16871
APC	-2.1687
TUT4	-2.1683
NLRP1	-2.16352
PDS5A	-2.16318
WAPL	-2.16257
KLHL15	-2.16236
SIK3	-2.16136
PBXIP1	-2.16082
SLC11A1	-2.16049
ASRGL1	-2.16034
PRPF40A	-2.15773
VMP1	-2.15697
FUCA1	-2.15595
SLC2A6	-2.15542
CEP290	-2.15426
AK2	-2.1541
P4HA1	-2.15236
PPRC1	-2.15037
HELZ	-2.14807
MAP3K7	-2.14421
ACO2	-2.14382
INPP5B	-2.14378
PARP1	-2.14291
DNAAF5	-2.14103
KDM2B	-2.13978
ARCN1	-2.13956
DDX3X	-2.13912
ERBIN	-2.13911
PSME3	-2.13851
BANP	-2.1362
NIPA2	-2.13516
ARHGAP17	-2.13326
ZMYM5	-2.13205
NNT	-2.12956
ZBTB24	-2.12891
MORC2	-2.12801
ASCC3	-2.12778
CEP192	-2.127
KMT2E	-2.12601
ANGEL2	-2.12403
RANBP2	-2.12087
VCAN	-2.12003
PRDM2	-2.11795
RBPJ	-2.11763
PPP1R16B	-2.11732
RRAS2	-2.11723
ICE1	-2.1172
KPNB1	-2.11683
APLF	-2.11603
SUN2	-2.1146
MYO1E	-2.1139
LASP1	-2.11334
POU2F2	-2.11136
GTPBP2	-2.11136
COPS7B	-2.11105
TPST2	-2.10859
HEATR6	-2.10639
MED1	-2.10637
NCK1	-2.10608
CHSY1	-2.10538
PPP1R10	-2.10397
RHBDF2	-2.10335
RNF19B	-2.10307
CRNKL1	-2.1026
MGAT5	-2.10198
GRK4	-2.10197
FARSA	-2.10117
SFMBT1	-2.1006
EPHX1	-2.10003
DNM2	-2.09839
SLC12A2	-2.09593
ZNF777	-2.09514
USP21	-2.09498
RETREG3	-2.09482
VIPAS39	-2.09041
CYTH4	-2.08668
SV2A	-2.08623
DNM1L	-2.08536
FGD3	-2.08383
ARID4B	-2.0832
CCDC50	-2.08162
ERLIN2	-2.08114
FBXO31	-2.07822
PLAGL1	-2.07783
SYNRG	-2.07727
DVL3	-2.07672
VSIG10	-2.07635
TRIM8	-2.07545
ERN1	-2.07118
MASP2	-2.07084
CEP350	-2.07018
FOXK2	-2.0693
DENND4A	-2.06899
SBDS	-2.06877
SIRT2	-2.06687
TYSND1	-2.06681
IRF2	-2.06671
SMPD1	-2.06668
UBE3C	-2.06506
RAB1A	-2.06245
HGSNAT	-2.06014
LNPK	-2.05848
TSN	-2.05801
CERK	-2.05763
POT1	-2.05614
DNAJB2	-2.05306
JRKL	-2.05038
MREG	-2.04885
MGAT4A	-2.04851
WDR82	-2.04679
ATP11A	-2.04635
CIITA	-2.04511
LRRC8C	-2.04443
ZBED6	-2.04411
DNMT3A	-2.04394
TCF20	-2.04382
C6orf106	-2.04253
GOLGA4	-2.04222
ATP11B	-2.04164
RSC1A1	-2.04155
SUCO	-2.04031
USP47	-2.03909
MTREX	-2.03895
INO80D	-2.03832
CSDE1	-2.03742
PHIP	-2.0359
RRS1	-2.03547
MYO1F	-2.03444
G6PD	-2.03352
RMND5A	-2.03345
NARS	-2.03297
CUL3	-2.03217
XKRX	-2.03113
VWA5A	-2.02793
FNDC3A	-2.02743
GNPTAB	-2.02443
SSB	-2.02354
FLOT2	-2.02188
USP12	-2.02178
NEDD1	-2.02144
DCAF12	-2.01961
C17orf80	-2.01919
CREBZF	-2.01839
MTR	-2.01808
COL4A3BP	-2.01748
XPR1	-2.01623
STAC2	-2.01353
ZFYVE16	-2.01
OGFOD1	-2.00954
RNPC3	-2.00803
MFSD1	-2.00793
NMD3	-2.00595
GBF1	-2.00414
ACOX1	-2.00405
TMEM43	-2.00321
ECE1	-2.00249
PTBP1	-2.00204
MS4A8	-2.00135
CDK12	-1.99901
BRD1	-1.99879
SQSTM1	-1.99862
HMCN1	-1.99806
POLR2B	-1.99733
SMAD2	-1.99707
SH2B1	-1.99483
CEP250	-1.99477
AFF4	-1.99407
SOX5	-1.9936
TSPYL4	-1.99071
RANGAP1	-1.99059
ZNF644	-1.99047
NPTN	-1.98839
ALKBH5	-1.98651
CCDC47	-1.98542
LRBA	-1.98511
SND1	-1.98231
ESYT2	-1.97988
WDR37	-1.9796
PUM1	-1.97952
DCLRE1C	-1.97847
KDM5B	-1.97813
MFSD12	-1.97591
GLUD1	-1.97424
MTMR6	-1.9734
G3BP1	-1.97269
PI4KB	-1.97024
ZCCHC3	-1.96951
SMC3	-1.96776
ZNF710	-1.96707
GATAD2A	-1.96623
NFE2L1	-1.96437
ATP13A1	-1.96327
RLF	-1.96253
SMARCA5	-1.96121
ACAT2	-1.9596
SNX27	-1.95756
CYBC1	-1.95554
VPS36	-1.95521
KHDC4	-1.95509
STAU1	-1.95455
FAM122A	-1.95396
ZNF638	-1.95318
TRIM56	-1.95211
FBXL19	-1.95178
KIAA0355	-1.95059
TMF1	-1.94931
ADAP1	-1.94857
SHPRH	-1.94722
TESPA1	-1.94654
CEP68	-1.94226
YME1L1	-1.93947
NGLY1	-1.93935
RBM19	-1.93539
CSNK1G3	-1.93371
CEP57	-1.93336
PDS5B	-1.93297
CMTM6	-1.93161
PCNA	-1.93056
TTC3	-1.92917
DDX42	-1.92725
SLAIN2	-1.92372
EHBP1	-1.91961
NAPA	-1.91874
ELK4	-1.9187
ATM	-1.91477
SP2	-1.9144
TM7SF3	-1.91305
GPATCH1	-1.91271
SNX25	-1.91187
VPS54	-1.90885
SGO2	-1.90701
OTUD4	-1.90662
RPS6KA5	-1.90643
RBM23	-1.90578
SCAF11	-1.90175
REXO1	-1.90132
CCND3	-1.90059
CNOT6L	-1.89994
TSEN2	-1.89945
TRAK1	-1.89894
STN1	-1.89644
SBK1	-1.89628
CSTF2	-1.89542
DBNL	-1.89537
YTHDF3	-1.89508
ME2	-1.89412
STK24	-1.89321
ELAVL1	-1.89096
OXA1L	-1.88899
DPM1	-1.88887
SUCLG2	-1.88676
FAM120B	-1.88674
MTMR1	-1.88656
CAMSAP1	-1.8865
MTPN	-1.88305
BRAP	-1.88274
USO1	-1.88146
RUBCN	-1.88136
NOLC1	-1.88029
PLEKHG2	-1.88001
FEM1C	-1.88
UBE4A	-1.87954
SDCBP	-1.87951
CFD	-1.87877
WDR4	-1.87871
UBA6	-1.87857
GALNT1	-1.87842
CCDC91	-1.87628
TLR6	-1.87538
ENOPH1	-1.87261
CASP8AP2	-1.87069
NUFIP2	-1.86844
ITGB2	-1.86815
VSIR	-1.86779
RAB29	-1.86657
ZWILCH	-1.86623
PITPNB	-1.86518
STXBP5	-1.86459
DHTKD1	-1.86194
RXFP2	-1.8593
NDUFAF7	-1.85921
PRR12	-1.8571
CRK	-1.85692
FAM168B	-1.85622
GRSF1	-1.85512
JOSD1	-1.85495
RANBP3	-1.85325
KLHDC4	-1.8526
FRMD8	-1.85204
AP1S3	-1.85196
WDR1	-1.8502
SLC19A1	-1.85014
NUCB1	-1.84882
FANCA	-1.84852
PAFAH1B2	-1.84852
CAD	-1.84735
ARL5C	-1.84675
PTPA	-1.84264
SWAP70	-1.84261
FAM49B	-1.84256
RO60	-1.83856
EPC2	-1.83762
PNPT1	-1.83732
ING4	-1.83726
FLNA	-1.83578
GMEB2	-1.83575
ANKRD11	-1.83515
ADORA2B	-1.83473
CNOT8	-1.83388
SRRM2	-1.83334
ACTN1	-1.83256
CLPTM1	-1.83218
EPC1	-1.83094
DCP1B	-1.83061
POLR3E	-1.82925
PHAX	-1.82832
PPP1R18	-1.82753
UBFD1	-1.82626
PAN2	-1.82536
EFR3A	-1.82486
SLC43A3	-1.82434
ITPR2	-1.82342
XPO1	-1.82334
DAPK1	-1.82216
ZC3H12D	-1.81819
MAN2A2	-1.81776
SELENOT	-1.81666
CPSF6	-1.81641
MIGA2	-1.81593
QSOX1	-1.81529
CCNK	-1.81257
HDAC7	-1.81071
FAM91A1	-1.81022
MAP4	-1.80922
PIK3C2B	-1.80908
CHD2	-1.80882
CD5	-1.80819
CALM1	-1.80819
AHDC1	-1.80814
CLTC	-1.80778
NRIP1	-1.80758
NKRF	-1.80736
GNA12	-1.80646
ACTG1	-1.80525
KIAA0586	-1.80521
CERS2	-1.80444
GGTA2P	-1.80438
TASOR2	-1.80407
PPT1	-1.80305
MIER1	-1.80082
RASAL2	-1.80022
SLC18B1	-1.79978
EGLN1	-1.79965
TMED4	-1.79914
PIK3AP1	-1.79876
RABGAP1	-1.79803
LDB1	-1.79758
ZNF143	-1.79741
TUBGCP5	-1.79685
MTOR	-1.79588
STAT5A	-1.79402
AGO1	-1.79365
SREBF2	-1.79231
DYNLL2	-1.79082
DHX30	-1.78966
ADCY3	-1.78962
RTCB	-1.78692
RANBP9	-1.78665
UBAC2	-1.78621
PHF8	-1.78509
ZNF148	-1.78483
ABCD3	-1.78074
PIGC	-1.77603
APAF1	-1.77602
CIAPIN1	-1.77599
CSGALNACT2	-1.7757
MEF2A	-1.77362
PPP2R2A	-1.77256
MKNK2	-1.77
PRPF8	-1.76978
FOXO4	-1.76935
SPG11	-1.76713
OS9	-1.7662
GTF3C4	-1.76559
WWP2	-1.76524
CD180	-1.76381
PAPSS1	-1.76247
INTS8	-1.76017
ABCF1	-1.75942
FAN1	-1.75789
EIF4E	-1.75757
XPO6	-1.75721
FN1	-1.75666
POLR3A	-1.75497
RB1CC1	-1.75473
PPP4R1	-1.7543
HOMEZ	-1.75417
PDPR	-1.75369
CNOT2	-1.75282
GAB2	-1.75229
ARHGEF2	-1.75157
CHD9	-1.75119
STRIP1	-1.74971
DYNC1H1	-1.74969
LANCL1	-1.74942
S1PR1	-1.74902
P4HB	-1.7482
ITGA6	-1.74765
PML	-1.74753
ARHGAP24	-1.74669
TSPYL5	-1.74662
NBEAL2	-1.74598
CCDC6	-1.74557
PANK2	-1.74531
MCM3	-1.74359
CAPN2	-1.73785
CEP295	-1.7377
RBM15	-1.73763
SPRTN	-1.73478
TRIM33	-1.73439
FBXO7	-1.73365
C7orf26	-1.73249
DDI2	-1.73173
MCMBP	-1.73161
BTBD2	-1.73127
NUP98	-1.73118
PSMD12	-1.73027
ABCB10	-1.72938
DDX6	-1.7273
DIS3	-1.72394
ZDHHC7	-1.72202
EIF2B2	-1.72167
PLB1	-1.7197
CPT1A	-1.71543
ZNF862	-1.71285
SOCS4	-1.71212
ZDHHC14	-1.7117
DPY19L1	-1.71077
ACSL4	-1.70985
KBTBD2	-1.70908
CFLAR	-1.70865
SASH3	-1.70862
SMARCD1	-1.7079
MAX	-1.70673
ZC2HC1B	-1.70661
ACTN4	-1.70507
OSBP	-1.70266
TRAF2	-1.70116
HK1	-1.69967
RRN3	-1.69878
FCMR	-1.69827
MSH2	-1.69813
HNRNPAB	-1.69645
ZNF395	-1.69566
ATIC	-1.69514
RASA1	-1.69505
MFN1	-1.69455
IDE	-1.69434
LRRC8A	-1.69186
SCFD1	-1.69122
FCGR2B	-1.69088
PANK3	-1.68893
GTF2B	-1.68753
MPEG1	-1.687
UBE3B	-1.68672
ZC3H13	-1.6865
F5	-1.68549
ARID1B	-1.68395
KLHL21	-1.68386
COTL1	-1.68317
RAP1A	-1.68271
CYTIP	-1.68048
ATP13A2	-1.67993
GBP5	-1.67805
CDC25B	-1.67683
MRC1	-1.67664
UHRF2	-1.67572
ZRANB1	-1.67568
SRPK2	-1.6706
TLR4	-1.6698
FURIN	-1.66813
SPINT2	-1.66737
DDX1	-1.66479
PRELID3B	-1.66339
SLC25A11	-1.66315
PLOD3	-1.66266
QRICH1	-1.6613
TWNK	-1.65885
RALGAPA2	-1.65604
ST6GAL1	-1.65583
UFL1	-1.6548
CYP4V2	-1.6546
ATXN1L	-1.65349
CHMP7	-1.6525
HACE1	-1.65231
TRIT1	-1.65207
LRRK1	-1.65191
PLA2G6	-1.64913
GYG1	-1.64777
RELA	-1.64748
TAGLN2	-1.64619
TRMT13	-1.64549
RTN4	-1.6442
USP1	-1.64417
ELMSAN1	-1.64265
DNTTIP2	-1.63886
SF1	-1.63872
DCP1A	-1.63869
CNOT9	-1.63832
TMCO4	-1.63819
UBQLN1	-1.63806
TRAM1	-1.63602
SCML4	-1.63402
INPP5K	-1.63314
PCNT	-1.63118
MSN	-1.63111
IPO9	-1.63016
FSTL4	-1.62887
SLC30A5	-1.62833
HMGCS1	-1.62827
FMNL1	-1.62723
MIEF1	-1.62702
SRP68	-1.62602
ATN1	-1.62506
DBR1	-1.62457
CD86	-1.62421
SLMAP	-1.62401
OTULIN	-1.62293
CNP	-1.62111
NKTR	-1.62094
ELOVL1	-1.61919
TMEM71	-1.61881
MCFD2	-1.61808
AFTPH	-1.61626
EPB41L2	-1.61414
NDUFV3	-1.613
GLCCI1	-1.61292
PSEN1	-1.61208
FAH	-1.61185
PLEKHA3	-1.6107
RAB22A	-1.61043
COPZ1	-1.61016
TEF	-1.60998
PCM1	-1.6093
VCP	-1.60822
ASXL2	-1.60783
SECISBP2	-1.60721
NUP155	-1.60688
SCAPER	-1.606
POLR1A	-1.60599
CCNL2	-1.60584
CHCHD3	-1.60435
CELF1	-1.60407
PEX1	-1.60297
CIAO1	-1.60028
RPA2	-1.59971
WHAMM	-1.59896
ZC3H3	-1.59758
ZNF746	-1.59458
ANXA11	-1.59037
UBQLN4	-1.5898
RF01957	-1.58949
NFRKB	-1.58915
WDTC1	-1.58654
EPAS1	-1.58301
PRPSAP2	-1.58205
MED13L	-1.58135
ARHGDIA	-1.58009
CXCR5	-1.58002
BIRC2	-1.57979
METTL16	-1.57866
CDK19	-1.57859
NAA25	-1.57799
INTS13	-1.57689
ORMDL3	-1.57604
N4BP2	-1.57561
FAM114A2	-1.57557
HMOX2	-1.57503
GORASP2	-1.57481
ITFG2	-1.5719
SRRM1	-1.57121
FBXL6	-1.57018
MAP4K2	-1.56754
SF3B1	-1.56752
SFPQ	-1.56422
HOOK3	-1.56218
GTF3C2	-1.56063
UGP2	-1.55888
DEDD	-1.55849
IQGAP2	-1.55726
TLR2	-1.55547
MAPRE2	-1.55456
DAZAP2	-1.55387
H2AFY	-1.55256
APC2	-1.55193
TM9SF3	-1.55069
PPP1R15B	-1.55017
DOCK9	-1.54894
LRP1	-1.54403
LRRC8D	-1.54309
ZHX2	-1.5418
TRAF5	-1.54139
HMG20A	-1.54079
HADH	-1.54055
SETDB1	-1.53953
KIAA1958	-1.5392
CHIC1	-1.53799
SCAF8	-1.53787
PSMC2	-1.53645
CNOT3	-1.53501
HTT	-1.53404
ARF1	-1.53289
BIN2	-1.53133
POR	-1.53001
HIPK2	-1.52909
FLCN	-1.52529
KLC2	-1.52503
ZAP70	-1.52309
RLIM	-1.52263
CAMTA2	-1.52161
PIM2	-1.5206
FBXL20	-1.51813
NR2C2	-1.51783
CAPZB	-1.51408
AKT2	-1.51394
CUL9	-1.51282
GPR183	-1.51238
CNOT6	-1.51168
CCDC82	-1.50948
RRM2B	-1.50699
AIFM1	-1.50597
AGAP2	-1.50567
KHNYN	-1.50507
BZW1	-1.50504
SF3A1	-1.50473
LPXN	-1.50451
PIKFYVE	-1.50403
DDX5	-1.50207
SNX3	-1.50121
SEC31A	-1.50015
SRGN	-1.49898
ARIH1	-1.49864
FBXO21	-1.49487
MIB1	-1.49451
NCOA3	-1.49434
DCAF7	-1.49282
TBC1D8	-1.4915
AREL1	-1.49128
SAMD4B	-1.49045
VASP	-1.48573
STT3A	-1.4844
DHX9	-1.48429
NUP88	-1.48419
KIF2A	-1.47989
GNA13	-1.47912
AGL	-1.47735
TBX21	-1.47711
SLBP	-1.4762
WASL	-1.4758
NRROS	-1.47544
PARP8	-1.47461
INTS5	-1.47261
ASAP1	-1.47128
SNX20	-1.46739
TMEM109	-1.46453
SMC6	-1.46039
CTR9	-1.4586
IRF5	-1.45746
ATR	-1.45682
FAF1	-1.45677
ATF7IP	-1.45504
FBXO9	-1.4549
CROCC	-1.45403
HNRNPU	-1.45281
HERPUD1	-1.45177
FCGR3A	-1.44994
PRMT5	-1.44906
MID2	-1.44859
APPL1	-1.44777
STK11	-1.44628
LCOR	-1.44604
MKLN1	-1.44516
EHD1	-1.445
UBE2J1	-1.44479
ADH5	-1.4433
SPIN1	-1.44266
PPP6C	-1.44217
EXOG	-1.44176
ST8SIA4	-1.44122
ZNF407	-1.43888
NONO	-1.43869
KAT2A	-1.43773
MDC1	-1.43661
CCDC88C	-1.43623
ZMYM2	-1.43552
GGCX	-1.43481
UAP1	-1.43449
MAPKAPK5	-1.43319
EIF4G1	-1.43262
CCSER2	-1.43184
FBRS	-1.43111
CRYBG1	-1.43087
PPP1R21	-1.43032
PI4KA	-1.42813
REV3L	-1.42227
EEA1	-1.42093
ATXN2	-1.42025
CACTIN	-1.41959
SMAD4	-1.41959
RAP1B	-1.4158
HDAC6	-1.41541
KDM7A	-1.41532
PGK1	-1.41472
AP5B1	-1.41249
OXR1	-1.41222
AP1M1	-1.4115
USP13	-1.40962
EED	-1.40902
RBMX	-1.40871
NDST1	-1.40749
WDR3	-1.40571
TEC	-1.40542
NOP58	-1.40463
UTP25	-1.40192
LRRK2	-1.40114
PARP14	-1.40093
PIAS1	-1.40067
ATP6V1H	-1.39727
NOM1	-1.39686
SLC25A37	-1.39347
UHRF1BP1	-1.39279
ERLEC1	-1.39235
FGR	-1.38776
OGA	-1.38327
WDR59	-1.38261
NOL11	-1.3824
RBM28	-1.3822
SEC24B	-1.38201
KIAA0232	-1.38189
KANK2	-1.38121
HAUS6	-1.38049
ZPR1	-1.38003
GRK6	-1.37997
AKAP1	-1.37968
IMMT	-1.37956
DPH7	-1.37864
AP4B1	-1.37424
SEMA4D	-1.37409
[truncated: 2,017 more rows]
